# Supplementary material for: ST3GAL1 is a target of the SOX2-GLI1 transcriptional complex and promotes melanoma metastasis through AXL
Source: Nat Commun. 2020 Nov 17;11:5865. doi: 10.1038/s41467-020-19575-2 (PMC7673140; doi:10.1038/s41467-020-19575-2)
Supplement: Supplementary file 4 — Supplementary Data 1 [file 41467_2020_19575_MOESM4_ESM.xlsx]

## Sheet: Data S1a
List of 751 commonly down-regulated genes (Log2FC<-0.58) in LV-shGLI1 and LV-shSOX2 cells (FDR<0.1)
Ensembl ID	GeneName	Average Log2FC LV-shGLI1	Average Log2FC LV-shSOX2
ENSG00000121410	A1BG	-0.815545	-1.0438
ENSG00000107331	ABCA2	-0.956395	-0.782032
ENSG00000005471	ABCB4	-0.865508	-1.34218
ENSG00000160179	ABCG1	-0.631353	-0.789757
ENSG00000118777	ABCG2	-1.0496	-0.714998
ENSG00000172350	ABCG4	-0.622703	-1.13167
ENSG00000248594	AC003029.1	-0.72318	-0.80037
ENSG00000224903	AC005534.8	-0.649401	-0.623271
ENSG00000231312	AC007246.3	-0.602127	-0.774614
ENSG00000224063	AC007319.1	-0.760648	-1.53166
ENSG00000161103	AC008132.13	-1.16172	-0.961088
ENSG00000267219	AC010504.2	-0.595149	-0.71679
ENSG00000265073	AC010761.6	-0.935407	-0.595796
ENSG00000228835	AC012123.1	-0.816539	-1.07718
ENSG00000273318	AC018755.2	-1.06823	-0.74031
ENSG00000234028	AC062029.1	-0.955794	-0.825552
ENSG00000214432	AC068831.10	-0.584969	-0.597679
ENSG00000234690	AC073283.4	-1.23315	-0.837289
ENSG00000213963	AC074286.1	-1.3385	-1.4116
ENSG00000225889	AC074289.1	-1.39619	-0.874976
ENSG00000259970	AC099668.5	-0.77875	-1.10794
ENSG00000266941	AC104532.3	-0.838411	-0.939172
ENSG00000234793	AC114730.7	-0.764824	-1.00575
ENSG00000248341	AC115115.2	-1.18822	-0.99408
ENSG00000235688	AC116614.1	-1.56221	-1.69712
ENSG00000273117	AC144652.1	-1.64607	-0.770673
ENSG00000181513	ACBD4	-0.885177	-0.953916
ENSG00000123130	ACOT9	-0.762698	-0.6177
ENSG00000154734	ADAMTS1	-0.683967	-1.01896
ENSG00000049192	ADAMTS6	-0.970709	-0.68911
ENSG00000143382	ADAMTSL4	-0.760991	-1.04727
ENSG00000170222	ADPRM	-1.03215	-0.590454
ENSG00000043591	ADRB1	-0.777996	-1.096
ENSG00000169252	ADRB2	-0.658764	-1.72488
ENSG00000138678	AGPAT9	-0.656268	-0.678356
ENSG00000144891	AGTR1	-1.06304	-1.37858
ENSG00000124942	AHNAK	-0.628968	-0.731068
ENSG00000176092	AIM1L	-0.837154	-1.1085
ENSG00000140057	AK7	-0.749458	-1.45404
ENSG00000197146	AL133458.1	-0.6513	-0.693144
ENSG00000233922	AL133493.2	-0.708881	-1.56085
ENSG00000255824	AL590369.1	-1.15805	-1.31674
ENSG00000236519	AL773604.8	-0.761027	-1.02815
ENSG00000253981	ALG1L13P	-1.11817	-1.34669
ENSG00000178038	ALS2CL	-1.1186	-1.54213
ENSG00000151743	AMN1	-0.991363	-0.686925
ENSG00000133805	AMPD3	-0.612955	-0.927651
ENSG00000145020	AMT	-0.715459	-1.51303
ENSG00000240038	AMY2B	-0.779865	-0.61272
ENSG00000187984	ANKRD19P	-1.25932	-1.5157
ENSG00000171714	ANO5	-0.621614	-1.09407
ENSG00000196975	ANXA4	-0.716442	-1.02658
ENSG00000237594	AP000251.3	-0.977226	-0.880397
ENSG00000224905	AP001347.6	-0.714357	-0.992508
ENSG00000235023	AP001626.2	-0.742158	-1.76711
ENSG00000213983	AP1G2	-0.607925	-0.899561
ENSG00000239713	APOBEC3G	-0.762299	-1.31756
ENSG00000130208	APOC1	-1.21287	-0.679154
ENSG00000129675	ARHGEF6	-0.584134	-1.13027
ENSG00000100299	ARSA	-0.58995	-1.13426
ENSG00000110881	ASIC1	-0.77135	-0.615903
ENSG00000168010	ATG16L2	-0.610307	-0.702085
ENSG00000142102	ATHL1	-1.68341	-2.01466
ENSG00000129244	ATP1B2	-0.888503	-1.8259
ENSG00000116039	ATP6V1B1	-1.53883	-0.780681
ENSG00000164929	BAALC	-0.737541	-0.824505
ENSG00000114200	BCHE	-1.34917	-0.879036
ENSG00000215544	BCRP7	-1.4018	-0.964506
ENSG00000023445	BIRC3	-0.916366	-1.79045
ENSG00000204164	BMS1P5	-0.965904	-0.829154
ENSG00000178096	BOLA1	-0.648906	-1.14202
ENSG00000137274	BPHL	-0.948631	-0.586903
ENSG00000162670	BRINP3	-0.998776	-1.59175
ENSG00000119411	BSPRY	-0.656564	-0.780951
ENSG00000189195	BTBD8	-0.707115	-0.892437
ENSG00000026950	BTN3A1	-0.713759	-0.822316
ENSG00000111801	BTN3A3	-0.703189	-1.33469
ENSG00000203808	BVES-AS1	-1.15228	-0.994852
ENSG00000165507	C10orf10	-0.667266	-0.756358
ENSG00000222047	C10orf55	-1.61553	-1.89853
ENSG00000154102	C16orf74	-1.05002	-1.02866
ENSG00000262481	C17orf61-PLSCR3	-0.581821	-0.689815
ENSG00000198723	C19orf45	-0.593981	-0.607913
ENSG00000267757	C19orf83	-1.40441	-1.78546
ENSG00000186897	C1QL4	-1.22151	-1.44667
ENSG00000197183	C20orf112	-0.620715	-0.630778
ENSG00000205930	C21orf49	-0.612979	-0.822441
ENSG00000125730	C3	-0.654234	-3.03107
ENSG00000154079	C6orf57	-1.87733	-1.76746
ENSG00000165084	C8orf34	-0.591028	-0.747348
ENSG00000147894	C9orf72	-0.9005	-0.722371
ENSG00000067191	CACNB1	-0.614709	-1.18036
ENSG00000110888	CAPRIN2	-0.917956	-0.769816
ENSG00000141527	CARD14	-0.630315	-0.681472
ENSG00000171097	CCBL1	-0.815018	-1.40857
ENSG00000168491	CCDC110	-1.05781	-1.13816
ENSG00000105479	CCDC114	-0.933806	-1.89754
ENSG00000203799	CCDC162P	-1.22308	-2.02623
ENSG00000154479	CCDC173	-0.714305	-1.45553
ENSG00000104983	CCDC61	-0.712256	-0.93204
ENSG00000163040	CCDC74A	-0.613605	-0.74289
ENSG00000152076	CCDC74B	-0.585415	-0.657176
ENSG00000162004	CCDC78	-1.61821	-1.8143
ENSG00000152669	CCNO	-0.756401	-0.711276
ENSG00000184451	CCR10	-1.40176	-1.81495
ENSG00000104894	CD37	-0.714219	-0.694927
ENSG00000125726	CD70	-1.05213	-1.11071
ENSG00000153563	CD8A	-1.26743	-0.664947
ENSG00000039068	CDH1	-0.754342	-2.06751
ENSG00000081138	CDH7	-1.05765	-1.97835
ENSG00000108465	CDK5RAP3	-0.649107	-0.976978
ENSG00000116785	CFHR3	-0.934437	-1.16987
ENSG00000136457	CHAD	-0.738561	-0.956639
ENSG00000254413	CHKB-CPT1B	-0.633914	-1.08767
ENSG00000090539	CHRD	-1.53676	-1.41212
ENSG00000183196	CHST6	-0.708775	-0.924408
ENSG00000154080	CHST9	-0.622745	-1.20626
ENSG00000181885	CLDN7	-1.49518	-1.33275
ENSG00000152672	CLEC4F	-1.22765	-1.59916
ENSG00000196748	CLPSL2	-1.46466	-1.47192
ENSG00000108797	CNTNAP1	-0.861455	-1.1625
ENSG00000197467	COL13A1	-1.20884	-0.727873
ENSG00000196739	COL27A1	-0.809953	-0.911391
ENSG00000139219	COL2A1	-0.772698	-1.42329
ENSG00000204262	COL5A2	-0.738532	-1.19965
ENSG00000230524	COL6A4P1	-0.612822	-0.818022
ENSG00000158270	COLEC12	-0.62603	-0.743646
ENSG00000106789	CORO2A	-0.83541	-0.839234
ENSG00000167549	CORO6	-0.890562	-1.35957
ENSG00000160471	COX6B2	-1.17112	-1.20044
ENSG00000205560	CPT1B	-0.660679	-0.988768
ENSG00000169169	CPT1C	-1.01142	-1.62305
ENSG00000143320	CRABP2	-1.87264	-1.91838
ENSG00000157613	CREB3L1	-0.602134	-1.37633
ENSG00000146215	CRIP3	-1.26239	-0.700914
ENSG00000165475	CRYL1	-1.11489	-1.11615
ENSG00000164796	CSMD3	-1.46268	-2.06066
ENSG00000178662	CSRNP3	-0.729347	-1.05719
ENSG00000226328	CTA-217C2.1	-1.45635	-1.42552
ENSG00000226471	CTA-292E10.6	-0.636285	-0.688061
ENSG00000253154	CTA-392E5.1	-1.69973	-0.604742
ENSG00000267748	CTB-102L5.4	-0.627717	-1.21703
ENSG00000249035	CTB-113P19.1	-2.37408	-1.19216
ENSG00000248367	CTB-129O4.1	-0.725131	-1.28264
ENSG00000253978	CTB-178M22.2	-0.609996	-1.38103
ENSG00000245317	CTC-241N9.1	-0.654083	-0.849827
ENSG00000250222	CTC-338M12.5	-0.931677	-0.925512
ENSG00000267174	CTC-510F12.4	-1.0639	-0.783288
ENSG00000267576	CTC-510F12.6	-0.697974	-0.680477
ENSG00000263818	CTD-2206N4.4	-0.746539	-1.20763
ENSG00000257749	CTD-2314B22.2	-0.993358	-0.779168
ENSG00000267939	CTD-2325M2.1	-0.607256	-1.79599
ENSG00000267607	CTD-2369P2.8	-0.666806	-1.87744
ENSG00000272323	CTD-2517O10.6	-0.640533	-0.957028
ENSG00000258458	CTD-2555K7.2	-0.925214	-1.09887
ENSG00000268230	CTD-2619J13.8	-0.683942	-0.891235
ENSG00000188897	CTD-3088G3.8	-0.878949	-1.04192
ENSG00000232442	CTD-3184A7.4	-1.20538	-0.951317
ENSG00000267765	CTD-3193K9.3	-0.701686	-1.42895
ENSG00000267042	CTD-3193K9.4	-1.23093	-1.6059
ENSG00000269399	CTD-3222D19.7	-0.627832	-0.621085
ENSG00000256043	CTSO	-0.68324	-0.931877
ENSG00000130649	CYP2E1	-0.71494	-1.47993
ENSG00000167600	CYP2S1	-0.601085	-0.695494
ENSG00000100592	DAAM1	-0.644716	-0.763539
ENSG00000035664	DAPK2	-1.04211	-1.36048
ENSG00000244274	DBNDD2	-0.854783	-0.625799
ENSG00000163357	DCST1	-1.52594	-1.26536
ENSG00000145358	DDIT4L	-0.857722	-1.20273
ENSG00000165359	DDX26B	-0.911939	-0.979076
ENSG00000172893	DHCR7	-1.16659	-1.92635
ENSG00000104808	DHDH	-0.957582	-1.79664
ENSG00000235706	DICER1-AS1	-0.814162	-0.752311
ENSG00000161249	DMKN	-0.612985	-1.01478
ENSG00000103423	DNAJA3	-0.614436	-0.878088
ENSG00000106976	DNM1	-0.845189	-0.833762
ENSG00000179085	DPM3	-0.759549	-0.602851
ENSG00000197635	DPP4	-1.44383	-1.31951
ENSG00000226721	EEF1DP2	-1.11165	-1.24509
ENSG00000177685	EFCAB4A	-1.06239	-0.942215
ENSG00000172638	EFEMP2	-0.945551	-2.91553
ENSG00000096093	EFHC1	-0.964464	-0.946803
ENSG00000206120	EGFEM1P	-0.802718	-1.18359
ENSG00000172889	EGFL7	-0.738494	-0.581561
ENSG00000128886	ELL3	-0.937175	-0.951052
ENSG00000125746	EML2	-0.856197	-1.60106
ENSG00000142227	EMP3	-0.872765	-1.55132
ENSG00000154269	ENPP3	-1.29861	-2.37263
ENSG00000112796	ENPP5	-0.892745	-0.731191
ENSG00000107566	ERLIN1	-0.762173	-1.2255
ENSG00000164089	ETNPPL	-0.868671	-0.945534
ENSG00000144199	FAHD2B	-0.904732	-0.907074
ENSG00000185519	FAM131C	-1.10655	-0.845877
ENSG00000196711	FAM150A	-1.44531	-1.87925
ENSG00000163322	FAM175A	-0.719813	-0.592482
ENSG00000178026	FAM211B	-0.59783	-1.02196
ENSG00000184949	FAM227A	-0.813118	-1.22516
ENSG00000168672	FAM84B	-1.26011	-1.20969
ENSG00000173295	FAM86B3P	-1.07888	-0.898302
ENSG00000106336	FBXO24	-1.26258	-1.13525
ENSG00000153832	FBXO36	-1.92325	-1.73113
ENSG00000104870	FCGRT	-1.01045	-1.06729
ENSG00000268388	FENDRR	-1.08669	-1.4818
ENSG00000088340	FER1L4	-0.756809	-3.01164
ENSG00000149557	FEZ1	-0.601177	-0.89714
ENSG00000079150	FKBP7	-0.843681	-0.67762
ENSG00000103241	FOXF1	-0.637666	-0.751222
ENSG00000160973	FOXH1	-0.779087	-1.46171
ENSG00000176678	FOXL1	-1.03061	-1.08288
ENSG00000164946	FREM1	-2.18866	-4.46367
ENSG00000073910	FRY	-0.698139	-1.37414
ENSG00000168843	FSTL5	-1.21082	-1.69516
ENSG00000204681	GABBR1	-0.782602	-1.61689
ENSG00000244879	GABPB1-AS1	-0.591404	-0.610736
ENSG00000119514	GALNT12	-0.716678	-1.29353
ENSG00000115339	GALNT3	-0.923436	-0.74301
ENSG00000139629	GALNT6	-1.26903	-1.55346
ENSG00000234741	GAS5	-0.928429	-0.670472
ENSG00000266010	GATA6-AS1	-0.763997	-1.22453
ENSG00000187210	GCNT1	-0.708282	-0.752115
ENSG00000111846	GCNT2	-1.06405	-1.86875
ENSG00000153982	GDPD1	-0.710123	-0.800691
ENSG00000102886	GDPD3	-0.809808	-0.795386
ENSG00000010310	GIPR	-1.04949	-2.61758
ENSG00000152661	GJA1	-0.828039	-0.824952
ENSG00000176857	GJA1P1	-1.0576	-0.867304
ENSG00000165474	GJB2	-1.04955	-0.647491
ENSG00000186417	GLDN	-1.05408	-1.68432
ENSG00000174332	GLIS1	-0.80324	-1.32151
ENSG00000107249	GLIS3	-0.631807	-1.01669
ENSG00000173221	GLRX	-1.32719	-0.586396
ENSG00000175265	GOLGA8A	-0.637321	-0.582397
ENSG00000215252	GOLGA8B	-0.731484	-1.00915
ENSG00000153666	GOLGA8I	-0.810073	-0.713751
ENSG00000213420	GPC2	-0.940148	-2.25538
ENSG00000150625	GPM6A	-1.62657	-1.31399
ENSG00000136235	GPNMB	-1.01277	-0.997077
ENSG00000183671	GPR1	-1.26293	-1.06172
ENSG00000163328	GPR155	-0.812508	-1.18626
ENSG00000170775	GPR37	-0.680589	-0.614979
ENSG00000013588	GPRC5A	-1.01297	-0.924614
ENSG00000185477	GPRIN3	-0.661497	-1.00721
ENSG00000178075	GRAMD1C	-0.602149	-1.34497
ENSG00000115290	GRB14	-0.859873	-0.978847
ENSG00000215045	GRID2IP	-0.599047	-1.57389
ENSG00000227693	GSTM3P1	-1.10005	-1.16615
ENSG00000168765	GSTM4	-0.821509	-1.20513
ENSG00000103253	HAGHL	-0.893641	-0.929702
ENSG00000140181	HERC2P2	-0.777842	-1.20675
ENSG00000180229	HERC2P3	-0.782936	-0.787515
ENSG00000069812	HES2	-1.19612	-1.47568
ENSG00000197921	HES5	-0.659274	-0.830367
ENSG00000179111	HES7	-2.49863	-2.62223
ENSG00000162669	HFM1	-1.6562	-0.757937
ENSG00000135245	HILPDA	-0.646025	-0.597522
ENSG00000262333	HNRNPA1P16	-0.830717	-1.74195
ENSG00000171476	HOPX	-1.41225	-1.09148
ENSG00000141854	hsa-mir-1199	-1.0533	-1.35794
ENSG00000167733	HSD11B1L	-0.927067	-1.3319
ENSG00000132196	HSD17B7	-0.811014	-0.681834
ENSG00000099251	HSD17B7P2	-0.82481	-0.868688
ENSG00000102878	HSF4	-0.953926	-0.78873
ENSG00000142798	HSPG2	-0.879189	-0.813605
ENSG00000105371	ICAM4	-0.663645	-1.95837
ENSG00000105376	ICAM5	-1.34367	-1.99649
ENSG00000231908	IDH1-AS1	-1.14098	-1.20183
ENSG00000067064	IDI1	-0.583951	-0.859238
ENSG00000216490	IFI30	-0.976497	-0.973869
ENSG00000185745	IFIT1	-0.794188	-0.763703
ENSG00000185885	IFITM1	-0.64034	-1.24497
ENSG00000137142	IGFBPL1	-1.05176	-1.41359
ENSG00000161405	IKZF3	-0.66028	-1.05251
ENSG00000168811	IL12A	-0.932218	-0.677911
ENSG00000134470	IL15RA	-0.804593	-0.601759
ENSG00000160712	IL6R	-0.610039	-0.861555
ENSG00000186480	INSIG1	-1.19327	-1.52856
ENSG00000173404	INSM1	-0.73458	-0.841591
ENSG00000120645	IQSEC3	-0.726568	-1.39865
ENSG00000005961	ITGA2B	-0.702788	-1.7687
ENSG00000259207	ITGB3	-0.924716	-0.926166
ENSG00000105639	JAK3	-0.870169	-2.01648
ENSG00000154721	JAM2	-0.786465	-1.08274
ENSG00000273000	KB-1572G7.2	-0.601533	-1.10845
ENSG00000197210	KB-1592A4.15	-0.688727	-0.757156
ENSG00000246263	KB-431C1.4	-0.646901	-0.748986
ENSG00000184408	KCND2	-0.786567	-0.659773
ENSG00000159197	KCNE2	-0.599699	-0.604568
ENSG00000120049	KCNIP2	-0.631288	-0.891832
ENSG00000162989	KCNJ3	-0.862607	-1.28181
ENSG00000168135	KCNJ4	-0.848188	-0.746955
ENSG00000117013	KCNQ4	-1.18344	-0.707065
ENSG00000168676	KCTD19	-0.928177	-1.56927
ENSG00000069712	KIAA1107	-0.84866	-1.06299
ENSG00000110318	KIAA1377	-0.581489	-1.06426
ENSG00000167702	KIFC2	-0.88805	-1.40286
ENSG00000187961	KLHL17	-0.867753	-0.682027
ENSG00000239474	KLHL41	-0.745435	-1.42646
ENSG00000230658	KLHL7-AS1	-1.16705	-0.70652
ENSG00000129455	KLK8	-1.3903	-1.39176
ENSG00000269741	KLK9	-1.28613	-1.20895
ENSG00000256667	KLRAP1	-0.923115	-1.111
ENSG00000255819	KLRC4-KLRK1	-0.749506	-1.48285
ENSG00000213809	KLRK1	-0.832995	-1.4552
ENSG00000131650	KREMEN2	-0.999388	-0.677472
ENSG00000186615	KTN1-AS1	-0.900794	-0.789554
ENSG00000185513	L3MBTL1	-0.585437	-1.33345
ENSG00000263280	LA16c-325D7.2	-0.811505	-0.625794
ENSG00000053747	LAMA3	-0.679111	-0.967619
ENSG00000091136	LAMB1	-0.709205	-0.798197
ENSG00000227128	LBX1-AS1	-0.632958	-0.679144
ENSG00000187942	LDLRAD2	-0.987299	-0.855207
ENSG00000226696	LENG8-AS1	-0.961517	-0.995611
ENSG00000231721	LINC-PINT	-0.979699	-0.776687
ENSG00000175701	LINC00116	-0.737412	-0.642538
ENSG00000196668	LINC00173	-2.22166	-2.89686
ENSG00000245526	LINC00461	-1.00807	-1.4366
ENSG00000225667	LINC00505	-0.802925	-2.34432
ENSG00000227036	LINC00511	-0.762185	-0.86246
ENSG00000228126	LINC00568	-0.923002	-1.38793
ENSG00000203930	LINC00632	-0.757415	-1.73446
ENSG00000266904	LINC00663	-0.779193	-1.43683
ENSG00000235703	LINC00894	-0.69165	-0.69151
ENSG00000188825	LINC00910	-1.00193	-1.17072
ENSG00000244041	LINC01011	-1.09729	-0.802291
ENSG00000249069	LINC01033	-0.84281	-1.58589
ENSG00000215808	LINC01139	-1.31086	-2.10915
ENSG00000233639	LINC01158	-1.01868	-0.617497
ENSG00000213904	LIPE-AS1	-0.593384	-0.696382
ENSG00000189067	LITAF	-0.874009	-0.589962
ENSG00000103227	LMF1	-0.619241	-0.945316
ENSG00000048540	LMO3	-1.12144	-1.60556
ENSG00000176454	LPCAT4	-0.906139	-1.20046
ENSG00000175445	LPL	-0.799833	-0.641249
ENSG00000081479	LRP2	-0.738441	-1.05931
ENSG00000247675	LRP4-AS1	-0.728598	-0.655862
ENSG00000128606	LRRC17	-0.928568	-1.08479
ENSG00000269430	LRRC3DN	-0.59506	-0.822367
ENSG00000173988	LRRC63	-1.10962	-1.14602
ENSG00000139329	LUM	-1.73527	-3.57158
ENSG00000124466	LYPD3	-0.832293	-2.23846
ENSG00000150556	LYPD6B	-0.722187	-0.599775
ENSG00000232859	LYRM9	-1.23209	-1.38436
ENSG00000187391	MAGI2	-0.975401	-1.42034
ENSG00000140400	MAN2C1	-0.718571	-0.582462
ENSG00000109323	MANBA	-0.643294	-1.06223
ENSG00000197769	MAP1LC3C	-1.35259	-1.29619
ENSG00000181085	MAPK15	-1.46298	-2.1266
ENSG00000145416	MARCHF1	-0.673013	-0.621709
ENSG00000151224	MAT1A	-1.28268	-0.645271
ENSG00000186056	MATN1-AS1	-0.767301	-1.0949
ENSG00000132031	MATN3	-0.96525	-0.82849
ENSG00000242600	MBL1P	-1.06178	-0.857527
ENSG00000153898	MCOLN2	-0.839088	-0.782031
ENSG00000248309	MEF2C-AS1	-0.71011	-0.94856
ENSG00000162591	MEGF6	-0.823857	-1.00689
ENSG00000123427	METTL21B	-0.996252	-0.593462
ENSG00000185432	METTL7A	-0.653403	-0.958332
ENSG00000228109	MFI2-AS1	-1.33545	-0.929406
ENSG00000109736	MFSD10	-0.92194	-0.648812
ENSG00000128268	MGAT3	-0.780447	-0.675572
ENSG00000265496	MIR1539	-0.778239	-0.639491
ENSG00000247095	MIR210HG	-0.886014	-0.897121
ENSG00000207870	MIR221	-0.764636	-0.708004
ENSG00000227671	MIR3916	-0.735053	-0.760281
ENSG00000223749	MIR503HG	-0.885967	-0.80142
ENSG00000266241	MIR5047	-0.789066	-0.657703
ENSG00000236753	MKLN1-AS	-0.617075	-0.779678
ENSG00000100427	MLC1	-1.85218	-1.43099
ENSG00000198221	MLLT4-AS1	-1.33869	-0.900993
ENSG00000099953	MMP11	-0.587287	-0.865812
ENSG00000161647	MPP3	-0.624387	-0.708541
ENSG00000150054	MPP7	-0.944459	-1.17224
ENSG00000158887	MPZ	-1.45579	-2.55577
ENSG00000149573	MPZL2	-0.626922	-1.03172
ENSG00000011028	MRC2	-1.61637	-1.27909
ENSG00000134042	MRO	-1.07711	-1.49763
ENSG00000226416	MRPL23-AS1	-1.14967	-1.79785
ENSG00000204410	MSH5	-1.2423	-1.32026
ENSG00000255152	MSH5-SAPCD1	-1.25129	-1.33311
ENSG00000052802	MSMO1	-1.32995	-0.998346
ENSG00000164078	MST1R	-1.4992	-1.17701
ENSG00000210164	MT-TG	-1.47329	-0.936321
ENSG00000210191	MT-TL2	-1.76294	-1.14107
ENSG00000210184	MT-TS2	-1.57799	-1.07365
ENSG00000014914	MTMR11	-0.828421	-1.68756
ENSG00000118513	MYB	-1.4453	-0.965148
ENSG00000266714	MYO15B	-0.921617	-1.60046
ENSG00000036448	MYOM2	-0.899038	-1.02945
ENSG00000196132	MYT1	-0.808602	-1.1738
ENSG00000263155	MYZAP	-0.58416	-1.29962
ENSG00000104490	NCALD	-0.586763	-0.813609
ENSG00000173376	NDNF	-0.959271	-0.621264
ENSG00000245532	NEAT1	-0.624935	-1.25838
ENSG00000140398	NEIL1	-0.697143	-1.05317
ENSG00000197168	NEK5	-0.948927	-1.16168
ENSG00000100968	NFATC4	-0.657517	-1.23411
ENSG00000177453	NIM1K	-1.45718	-1.15654
ENSG00000184117	NIPSNAP1	-0.602464	-0.677511
ENSG00000106733	NMRK1	-0.897246	-0.819181
ENSG00000171596	NMUR1	-0.703778	-1.61969
ENSG00000188747	NOXA1	-1.35464	-1.53411
ENSG00000165555	NOXRED1	-0.717853	-1.4099
ENSG00000215440	NPEPL1	-0.641695	-0.812586
ENSG00000164128	NPY1R	-1.0703	-1.80666
ENSG00000164129	NPY5R	-1.04895	-1.79176
ENSG00000247809	NR2F2-AS1	-0.877921	-0.781819
ENSG00000185189	NRBP2	-0.799617	-1.27513
ENSG00000124785	NRN1	-0.679834	-0.991816
ENSG00000171119	NRTN	-0.625986	-0.688427
ENSG00000223705	NSUN5P1	-1.09025	-0.982759
ENSG00000185585	OLFML2A	-0.811252	-1.93737
ENSG00000188162	OTOG	-0.973692	-1.19938
ENSG00000085465	OVGP1	-0.655288	-1.05837
ENSG00000165621	OXGR1	-1.07376	-1.03262
ENSG00000187848	P2RX2	-0.607314	-2.2052
ENSG00000101104	PABPC1L	-1.02663	-1.3306
ENSG00000198682	PAPSS2	-0.62536	-0.875442
ENSG00000228288	PCAT6	-1.076	-1.9177
ENSG00000189184	PCDH18	-0.684469	-0.787185
ENSG00000132635	PCED1A	-0.795222	-1.08697
ENSG00000106333	PCOLCE	-0.93026	-1.55805
ENSG00000224729	PCOLCE-AS1	-1.63166	-1.46425
ENSG00000115252	PDE1A	-1.55682	-1.38705
ENSG00000197461	PDGFA	-0.763886	-1.07528
ENSG00000113721	PDGFRB	-0.711402	-0.61291
ENSG00000119630	PGF	-0.830806	-0.992291
ENSG00000087495	PHACTR3	-0.807757	-0.637411
ENSG00000224204	PHEX-AS1	-0.616678	-1.37621
ENSG00000144824	PHLDB2	-0.737117	-1.10576
ENSG00000137558	PI15	-0.626762	-1.20616
ENSG00000215513	PI4KAP1	-0.805542	-1.50507
ENSG00000140451	PIF1	-0.677816	-0.656726
ENSG00000085514	PILRA	-0.693626	-1.07466
ENSG00000121716	PILRB	-0.774055	-0.970168
ENSG00000135549	PKIB	-0.631034	-1.21811
ENSG00000116711	PLA2G4A	-0.92134	-1.20079
ENSG00000184381	PLA2G6	-0.694207	-1.39261
ENSG00000170965	PLAC1	-1.10268	-1.36456
ENSG00000122861	PLAU	-1.63703	-1.8577
ENSG00000075651	PLD1	-1.09291	-1.34795
ENSG00000152527	PLEKHH2	-0.644051	-1.13946
ENSG00000123560	PLP1	-1.46568	-1.7577
ENSG00000161381	PLXDC1	-0.608571	-1.37531
ENSG00000164050	PLXNB1	-0.755713	-0.682352
ENSG00000143847	PPFIA4	-0.876322	-1.48975
ENSG00000196262	PPIA	-0.59286	-0.581106
ENSG00000243970	PPIEL	-0.92594	-0.655381
ENSG00000155367	PPM1J	-0.887977	-1.353
ENSG00000162148	PPP1R32	-1.34279	-1.09489
ENSG00000160813	PPP1R35	-0.790316	-0.676735
ENSG00000186314	PRELID2	-1.03351	-1.97789
ENSG00000131791	PRKAB2	-0.714351	-0.72635
ENSG00000167525	PROCA1	-1.12375	-0.915456
ENSG00000101000	PROCR	-1.05282	-1.35624
ENSG00000162997	PRORSD1P	-1.12496	-0.622519
ENSG00000184838	PRR16	-0.931587	-1.09591
ENSG00000224940	PRRT4	-1.0635	-0.640857
ENSG00000164099	PRSS12	-0.808113	-0.855824
ENSG00000172460	PRSS30P	-2.05669	-1.66237
ENSG00000148344	PTGES	-1.1399	-1.34912
ENSG00000124212	PTGIS	-1.71709	-1.36572
ENSG00000106278	PTPRZ1	-1.52012	-1.06931
ENSG00000163661	PTX3	-1.19693	-0.877823
ENSG00000213413	PVRIG	-0.650668	-1.18517
ENSG00000235333	PVRIG2P	-0.732751	-1.22554
ENSG00000011478	QPCTL	-0.982978	-0.982465
ENSG00000186867	QRFPR	-1.11993	-0.986178
ENSG00000167964	RAB26	-1.25557	-1.87488
ENSG00000137502	RAB30	-0.776624	-0.661764
ENSG00000105514	RAB3D	-0.745004	-0.616243
ENSG00000218358	RAET1K	-0.751507	-0.743948
ENSG00000131477	RAMP2	-0.859547	-1.08465
ENSG00000068831	RASGRP2	-0.855968	-1.16893
ENSG00000107551	RASSF4	-0.631906	-1.76987
ENSG00000184898	RBM43	-0.722306	-0.608297
ENSG00000142552	RCN3	-0.729279	-0.742733
ENSG00000167771	RCOR2	-0.73764	-0.976144
ENSG00000139988	RDH12	-0.66966	-2.34218
ENSG00000102032	RENBP	-0.598958	-1.29529
ENSG00000167550	RHEBL1	-0.709798	-0.597016
ENSG00000158106	RHPN1	-0.993181	-1.2824
ENSG00000128408	RIBC2	-0.740166	-0.599366
ENSG00000167705	RILP	-0.614279	-0.929952
ENSG00000132669	RIN2	-1.05327	-1.43898
ENSG00000107018	RLN1	-1.3351	-1.44696
ENSG00000107014	RLN2	-0.877269	-0.799543
ENSG00000200278	RNA5SP352	-1.33645	-0.739307
ENSG00000133874	RNF122	-0.631052	-0.598181
ENSG00000141622	RNF165	-1.38478	-1.06174
ENSG00000154134	ROBO3	-0.668532	-0.642148
ENSG00000169071	ROR2	-1.02247	-0.878847
ENSG00000220161	RP1-37N7.3	-1.00579	-0.947915
ENSG00000228170	RP1-40E16.11	-0.92242	-0.588712
ENSG00000266202	RP1-66C13.4	-1.27129	-1.30446
ENSG00000224846	RP1-90J20.8	-0.871587	-0.784063
ENSG00000234694	RP1-92O14.3	-1.11005	-0.755494
ENSG00000254010	RP11-103H7.5	-1.09191	-1.15432
ENSG00000262877	RP11-1055B8.4	-0.825562	-0.583116
ENSG00000214279	RP11-108K14.4	-1.2194	-1.29927
ENSG00000273162	RP11-108L7.15	-0.977575	-0.617376
ENSG00000179240	RP11-111M22.2	-0.666106	-0.979796
ENSG00000257808	RP11-1136G11.8	-0.947377	-1.01514
ENSG00000234432	RP11-1275H24.1	-1.14975	-0.589767
ENSG00000266651	RP11-138I1.3	-1.11992	-1.24974
ENSG00000266527	RP11-138P22.1	-1.122	-1.44842
ENSG00000267313	RP11-142I20.1	-1.05847	-0.819821
ENSG00000227540	RP11-152N13.5	-1.23054	-0.707084
ENSG00000263004	RP11-166P13.3	-0.591848	-1.08844
ENSG00000229191	RP11-168O16.1	-0.794545	-2.10896
ENSG00000261215	RP11-195F19.30	-0.845576	-0.803933
ENSG00000187186	RP11-195F19.5	-0.890513	-0.905367
ENSG00000230074	RP11-195F19.9	-1.06789	-1.4228
ENSG00000272896	RP11-216L13.17	-0.713763	-0.757567
ENSG00000249568	RP11-234O6.2	-1.21567	-2.20836
ENSG00000254480	RP11-23F23.2	-1.31295	-0.942574
ENSG00000254483	RP11-23J9.6	-0.72924	-1.05904
ENSG00000223886	RP11-251G23.2	-1.22659	-1.5667
ENSG00000257878	RP11-256L6.3	-0.735483	-1.14431
ENSG00000245648	RP11-277P12.20	-0.604565	-1.54052
ENSG00000264215	RP11-283C24.1	-1.08214	-0.601991
ENSG00000262560	RP11-296A16.1	-0.70511	-0.78106
ENSG00000260260	RP11-304L19.5	-0.847152	-0.623192
ENSG00000232093	RP11-307C12.11	-1.40018	-1.02548
ENSG00000234062	RP11-308D16.4	-0.661961	-0.876305
ENSG00000213939	RP11-314A20.1	-1.45692	-0.867406
ENSG00000244184	RP11-314A20.2	-1.73847	-1.04329
ENSG00000257135	RP11-320M2.1	-1.36678	-0.610133
ENSG00000260123	RP11-326A19.4	-0.862394	-1.70689
ENSG00000255026	RP11-326C3.2	-1.10287	-1.16507
ENSG00000254910	RP11-326C3.7	-0.986561	-1.65949
ENSG00000262580	RP11-334C17.5	-0.722398	-0.63169
ENSG00000257681	RP11-341G23.4	-1.00979	-0.906477
ENSG00000270696	RP11-342K6.1	-0.670659	-0.800925
ENSG00000250821	RP11-345F18.1	-2.69787	-1.94257
ENSG00000271833	RP11-356B19.11	-0.908334	-1.05784
ENSG00000240376	RP11-36C20.1	-1.08431	-0.7688
ENSG00000249237	RP11-376N17.4	-1.75874	-1.14055
ENSG00000241288	RP11-379B18.5	-0.797969	-0.859132
ENSG00000236924	RP11-390F4.6	-1.18773	-0.664887
ENSG00000241352	RP11-392P7.1	-0.768744	-1.52212
ENSG00000225518	RP11-396C23.2	-1.06667	-0.812248
ENSG00000249509	RP11-402J6.1	-0.835836	-0.668676
ENSG00000235999	RP11-403I13.8	-1.37827	-0.938383
ENSG00000253948	RP11-410L14.2	-1.028	-0.84038
ENSG00000226232	RP11-419C5.2	-0.81505	-0.749795
ENSG00000254427	RP11-430H10.1	-1.2175	-0.731355
ENSG00000224934	RP11-441O15.3	-1.26753	-1.18103
ENSG00000244558	RP11-445H22.4	-0.805972	-1.62036
ENSG00000272702	RP11-44N22.3	-1.35105	-1.07856
ENSG00000261474	RP11-452L6.1	-0.930083	-1.95848
ENSG00000271576	RP11-486G15.2	-1.63265	-0.639389
ENSG00000203279	RP11-498P14.5	-0.81716	-0.630264
ENSG00000270964	RP11-502I4.3	-0.616794	-0.999779
ENSG00000253898	RP11-51M18.1	-0.638359	-0.630741
ENSG00000261514	RP11-527L4.2	-1.67504	-0.683052
ENSG00000225693	RP11-54K16.2	-0.860438	-1.47543
ENSG00000177359	RP11-551L14.1	-1.0204	-1.35745
ENSG00000263826	RP11-573D15.9	-0.594095	-0.675841
ENSG00000246465	RP11-57A19.2	-1.41662	-1.31179
ENSG00000196566	RP11-57C13.3	-0.909607	-0.761433
ENSG00000237886	RP11-611D20.2	-1.89446	-3.16858
ENSG00000223509	RP11-632K20.7	-0.615821	-0.794821
ENSG00000242279	RP11-659G9.1	-1.30874	-1.54206
ENSG00000254682	RP11-660L16.2	-1.24891	-1.06361
ENSG00000267546	RP11-666A8.8	-1.02875	-0.79026
ENSG00000258727	RP11-66N24.3	-0.602572	-0.863002
ENSG00000265962	RP11-674N23.1	-0.846438	-1.13734
ENSG00000250073	RP11-677M14.3	-1.33981	-1.16028
ENSG00000264701	RP11-6N17.10	-0.606963	-1.05498
ENSG00000271474	RP11-710C12.1	-0.68744	-1.23491
ENSG00000241357	RP11-758P17.2	-0.906354	-0.678978
ENSG00000260092	RP11-77K12.7	-1.03186	-0.73574
ENSG00000265069	RP11-781P6.1	-1.1333	-0.672565
ENSG00000227304	RP11-791G16.2	-1.54147	-0.837514
ENSG00000272870	RP11-798M19.6	-0.927532	-0.613674
ENSG00000272525	RP11-79P5.9	-1.12768	-0.611759
ENSG00000269947	RP11-849F2.9	-0.783372	-0.636956
ENSG00000266176	RP11-855A2.5	-1.63341	-0.644847
ENSG00000258451	RP11-903H12.3	-0.654162	-1.39739
ENSG00000267026	RP11-92C4.3	-0.848678	-1.13381
ENSG00000269930	RP11-932O9.9	-0.865112	-1.11976
ENSG00000262468	RP11-95P2.1	-1.28789	-0.909394
ENSG00000269962	RP13-238F13.5	-0.629089	-0.588299
ENSG00000234969	RP13-33H18.1	-1.36991	-1.05469
ENSG00000264548	RP13-516M14.2	-0.891512	-0.977747
ENSG00000253716	RP13-582O9.5	-1.37891	-0.711592
ENSG00000234147	RP3-460G2.2	-0.613438	-0.720477
ENSG00000225490	RP4-610C12.3	-1.06846	-0.690831
ENSG00000235501	RP4-639F20.1	-0.882911	-1.00599
ENSG00000237094	RP4-669L17.10	-0.63852	-0.784489
ENSG00000273419	RP4-751H13.7	-0.767019	-0.595428
ENSG00000270605	RP5-1092A3.4	-0.904578	-1.12438
ENSG00000232022	RP5-1109J22.1	-0.741533	-0.995279
ENSG00000228084	RP5-884G6.2	-1.28427	-1.80351
ENSG00000263412	RP5-890E16.2	-1.57713	-0.727471
ENSG00000270069	RP6-99M1.2	-0.725287	-0.621003
ENSG00000163584	RPL22L1	-0.961432	-1.11313
ENSG00000140986	RPL3L	-1.22503	-0.673049
ENSG00000268785	RPL7P50	-1.09595	-0.672561
ENSG00000170989	S1PR1	-1.80461	-2.00112
ENSG00000180739	S1PR5	-0.628308	-1.49886
ENSG00000203943	SAMD13	-1.61067	-1.1028
ENSG00000228727	SAPCD1	-1.21618	-1.72696
ENSG00000235663	SAPCD1-AS1	-1.29279	-1.73714
ENSG00000145284	SCD5	-0.699449	-1.21656
ENSG00000162572	SCNN1D	-0.736001	-1.02249
ENSG00000141295	SCRN2	-0.851217	-0.774656
ENSG00000146197	SCUBE3	-0.726375	-0.972395
ENSG00000115884	SDC1	-1.00153	-0.626045
ENSG00000069188	SDK2	-0.952892	-0.793893
ENSG00000141574	SECTM1	-1.15074	-1.12857
ENSG00000143416	SELENBP1	-0.825819	-1.52096
ENSG00000075213	SEMA3A	-1.34907	-1.19916
ENSG00000153993	SEMA3D	-0.722907	-1.37456
ENSG00000170381	SEMA3E	-1.02268	-1.2732
ENSG00000001617	SEMA3F	-0.59127	-0.587078
ENSG00000196189	SEMA4A	-0.744732	-0.833604
ENSG00000270466	SEPT1	-0.9726	-1.07966
ENSG00000132386	SERPINF1	-0.942508	-0.956739
ENSG00000185053	SGCZ	-0.959807	-1.32695
ENSG00000162105	SHANK2	-0.872316	-1.08078
ENSG00000180730	SHISA2	-0.814779	-1.1387
ENSG00000072858	SIDT1	-0.59081	-1.27999
ENSG00000158296	SLC13A3	-0.872044	-0.643592
ENSG00000164707	SLC13A4	-0.792895	-1.06781
ENSG00000226419	SLC16A1-AS1	-0.67538	-0.793518
ENSG00000147100	SLC16A2	-0.71441	-0.82221
ENSG00000118596	SLC16A7	-0.97101	-1.00816
ENSG00000135917	SLC19A3	-0.942667	-0.983287
ENSG00000163393	SLC22A15	-0.674829	-0.660856
ENSG00000153291	SLC25A27	-0.777184	-1.22728
ENSG00000091137	SLC26A4	-1.38538	-1.11793
ENSG00000181856	SLC2A4	-0.686844	-1.01123
ENSG00000196950	SLC39A10	-0.878125	-0.745493
ENSG00000131389	SLC6A6	-1.38978	-0.695733
ENSG00000165349	SLC7A3	-1.2065	-1.32456
ENSG00000173930	SLCO4C1	-0.592272	-1.21414
ENSG00000188176	SMTNL2	-0.739018	-0.777296
ENSG00000064692	SNCAIP	-0.759457	-1.87094
ENSG00000074317	SNCB	-1.40654	-0.943921
ENSG00000173267	SNCG	-1.35716	-1.73965
ENSG00000255717	SNHG1	-0.849387	-0.601376
ENSG00000242125	SNHG3	-0.634361	-0.712705
ENSG00000199293	SNORA21	-0.592011	-1.09151
ENSG00000206597	SNORA57	-1.14262	-0.978879
ENSG00000200087	SNORA73B	-0.77702	-0.619365
ENSG00000266402	SNORA76	-1.35389	-0.89731
ENSG00000199753	SNORD104	-1.07979	-1.60808
ENSG00000199744	SNORD36A	-0.617938	-0.686118
ENSG00000201823	SNORD48	-0.708814	-0.629678
ENSG00000202093	SNORD58C	-0.585974	-0.832993
ENSG00000208797	SNORD73A	-1.21642	-0.648069
ENSG00000208317	SNORD78	-0.869212	-0.885914
ENSG00000172554	SNTG2	-0.816143	-1.20586
ENSG00000171243	SOSTDC1	-1.71712	-1.08634
ENSG00000187808	SOWAHD	-0.966912	-1.57125
ENSG00000182310	SPACA6P	-0.96173	-0.768357
ENSG00000061656	SPAG4	-0.704868	-0.898402
ENSG00000113140	SPARC	-2.27628	-1.09319
ENSG00000204710	SPDYC	-0.922221	-1.19113
ENSG00000128040	SPINK2	-1.01185	-1.79255
ENSG00000167642	SPINT2	-0.851062	-1.09471
ENSG00000134668	SPOCD1	-0.689993	-1.05846
ENSG00000196104	SPOCK3	-1.00825	-2.53547
ENSG00000137767	SQRDL	-0.853935	-1.64098
ENSG00000248508	SRP14-AS1	-0.613058	-0.938063
ENSG00000101955	SRPX	-0.718827	-0.988328
ENSG00000008513	ST3GAL1	-1.08315	-1.15279
ENSG00000113532	ST8SIA4	-1.15075	-1.69479
ENSG00000136011	STAB2	-0.692276	-1.04234
ENSG00000242294	STAG3L5P	-0.795226	-1.33876
ENSG00000272752	STAG3L5P-PVRIG2P-PILRB	-0.801362	-1.0276
ENSG00000164211	STARD4	-1.18767	-1.10344
ENSG00000138378	STAT4	-0.603249	-1.43888
ENSG00000157214	STEAP2	-0.984485	-1.07219
ENSG00000243244	STON1	-0.700689	-1.58972
ENSG00000068781	STON1-GTF2A1L	-0.748026	-1.56584
ENSG00000137573	SULF1	-0.734723	-1.96613
ENSG00000088002	SULT2B1	-0.883566	-1.71652
ENSG00000171992	SYNPO	-0.806348	-1.98372
ENSG00000102125	TAZ	-0.620077	-0.639329
ENSG00000143178	TBX19	-0.59989	-0.998487
ENSG00000149922	TBX6	-0.726418	-1.53935
ENSG00000159648	TEPP	-1.43006	-1.43856
ENSG00000003436	TFPI	-0.704455	-1.41455
ENSG00000116001	TIA1	-1.36624	-0.581192
ENSG00000100234	TIMP3	-0.625526	-0.638421
ENSG00000135926	TMBIM1	-0.604591	-0.61254
ENSG00000141524	TMC6	-0.870939	-0.980923
ENSG00000113119	TMCO6	-0.894546	-1.24483
ENSG00000166292	TMEM100	-1.22025	-0.835452
ENSG00000179029	TMEM107	-0.761215	-0.906231
ENSG00000189077	TMEM120A	-0.629383	-0.902907
ENSG00000244187	TMEM141	-0.720466	-0.698879
ENSG00000164124	TMEM144	-1.12168	-1.03914
ENSG00000249242	TMEM150C	-0.80374	-1.6202
ENSG00000164112	TMEM155	-1.08007	-0.823231
ENSG00000163449	TMEM169	-0.705314	-1.76612
ENSG00000177854	TMEM187	-0.598478	-0.814625
ENSG00000226287	TMEM191A	-0.864141	-1.14458
ENSG00000198133	TMEM229B	-0.807933	-0.839718
ENSG00000205084	TMEM231	-0.921686	-0.723481
ENSG00000149582	TMEM25	-0.724283	-0.727752
ENSG00000125355	TMEM255A	-1.9582	-1.40217
ENSG00000187838	TMEM256-PLSCR3	-0.581366	-0.692014
ENSG00000164841	TMEM74	-0.601976	-0.633688
ENSG00000153214	TMEM87B	-0.677953	-0.9541
ENSG00000137747	TMPRSS13	-1.35479	-1.4319
ENSG00000255153	TOLLIP-AS1	-1.41736	-0.644695
ENSG00000182165	TP53TG1	-0.838099	-0.624919
ENSG00000253771	TPTE2P1	-1.27492	-0.636949
ENSG00000124496	TRERF1	-0.581492	-1.56327
ENSG00000121236	TRIM6	-0.631224	-1.10927
ENSG00000258588	TRIM6-TRIM34	-0.586981	-1.04867
ENSG00000166436	TRIM66	-0.620415	-0.750502
ENSG00000146054	TRIM7	-0.674192	-0.704225
ENSG00000178809	TRIM73	-0.96644	-1.22155
ENSG00000270641	TSIX	-0.601951	-0.958369
ENSG00000134198	TSPAN2	-1.29723	-1.43763
ENSG00000100300	TSPO	-0.624775	-0.764657
ENSG00000155158	TTC39B	-1.11897	-0.638797
ENSG00000214021	TTLL3	-0.718929	-1.31784
ENSG00000127824	TUBA4A	-0.731487	-0.961784
ENSG00000261812	TUBB8P7	-1.39292	-1.47196
ENSG00000259511	UBE2Q2L	-0.923448	-0.915992
ENSG00000148154	UGCG	-0.911681	-1.19144
ENSG00000168671	UGT3A2	-0.659347	-1.0016
ENSG00000131015	ULBP2	-0.602166	-0.609881
ENSG00000136014	USP44	-0.878151	-1.13225
ENSG00000118640	VAMP8	-0.626211	-0.952192
ENSG00000038427	VCAN	-0.685143	-1.49739
ENSG00000249835	VCAN-AS1	-0.71993	-1.45545
ENSG00000146530	VWDE	-0.784048	-1.18607
ENSG00000165171	WBSCR27	-1.0317	-1.28288
ENSG00000180769	WDFY3-AS2	-0.661666	-0.772611
ENSG00000085741	WNT11	-0.695667	-0.637751
ENSG00000075290	WNT8B	-2.36568	-1.05696
ENSG00000182489	XKRX	-0.940556	-0.706262
ENSG00000272316	XXbac-BPGBPG55C20.2	-0.819865	-1.3509
ENSG00000207395	Y_RNA	-0.762828	-0.765765
ENSG00000229891	Z83851.1	-0.796105	-0.668329
ENSG00000109906	ZBTB16	-0.828238	-2.65312
ENSG00000188177	ZC3H6	-0.938982	-1.20709
ENSG00000206077	ZDHHC11B	-0.672126	-1.41626
ENSG00000156925	ZIC3	-0.723919	-0.679617
ENSG00000204789	ZNF204P	-0.618405	-0.907641
ENSG00000173258	ZNF483	-0.606033	-0.704794
ENSG00000171163	ZNF692	-0.789066	-1.27307
ENSG00000213801	ZNF816-ZNF321P	-0.785544	-0.745381
ENSG00000167766	ZNF83	-0.581925	-1.01887
ENSG00000198153	ZNF849P	-0.605736	-0.819612
ENSG00000188372	ZP3	-1.13271	-0.9529
ENSG00000187987	ZSCAN23	-0.816145	-1.13391

## Sheet: Data S1b
List of 230 commonly up-regulated genes (Log2FC>0.58) in LV-shGLI1 and LV-shSOX2 cells (FDR<0.1)
Ensembl ID	GeneName	Average Log2FC LV-shGLI1	Average Log2FC LV-shSOX2
ENSG00000268107	AC003005.4	0.897165	0.752863
ENSG00000267139	AC005262.3	0.904372	0.654611
ENSG00000267036	AC005559.3	0.900607	1.2457
ENSG00000269205	AC005606.1	1.77283	1.93745
ENSG00000267161	AC005943.5	1.27013	2.01758
ENSG00000261342	AC006538.1	0.594607	1.89121
ENSG00000239775	AC017116.11	1.2843	0.843664
ENSG00000222720	AC027307.1	0.587962	0.851313
ENSG00000251485	AC068134.10	1.38379	1.18393
ENSG00000204792	AC104135.3	1.04283	0.769304
ENSG00000175911	AC127496.1	0.932275	0.724988
ENSG00000117148	ACTL8	1.12029	2.88466
ENSG00000187461	AL583828.1	0.980712	1.55476
ENSG00000268179	AL645608.1	0.617972	1.36413
ENSG00000215791	AL645728.2	0.745232	0.753678
ENSG00000178522	AMBN	0.719311	1.20712
ENSG00000078053	AMPH	0.793019	0.596886
ENSG00000148677	ANKRD1	1.50723	3.79599
ENSG00000135046	ANXA1	0.872011	1.22784
ENSG00000255902	AP001062.1	1.02303	1.33372
ENSG00000241728	AP001062.8	0.585914	0.678108
ENSG00000125843	AP5S1	0.870581	0.7426
ENSG00000188042	ARL4C	0.712711	0.683226
ENSG00000140691	ARMC5	0.979058	0.68784
ENSG00000244617	ASPRV1	1.33622	0.612717
ENSG00000213033	AURKAPS1	0.785316	0.802936
ENSG00000050820	BCAR1	0.858674	0.693297
ENSG00000029363	BCLAF1	0.874474	0.853516
ENSG00000178409	BEND3	0.784637	0.853208
ENSG00000125845	BMP2	0.714515	1.49313
ENSG00000140299	BNIP2	0.657681	0.589891
ENSG00000096070	BRPF3	0.920329	0.773549
ENSG00000188070	C11orf95	0.650582	0.80325
ENSG00000232434	C9orf172	1.2234	1.38849
ENSG00000175868	CALCB	0.731337	0.860462
ENSG00000058404	CAMK2B	0.758395	0.686763
ENSG00000183741	CBX6	0.621125	0.694861
ENSG00000142039	CCDC97	0.62284	0.594994
ENSG00000026508	CD44	1.14627	0.595004
ENSG00000166446	CDYL2	1.01351	1.07983
ENSG00000130176	CNN1	0.893863	0.609722
ENSG00000145920	CPLX2	1.9107	6.01931
ENSG00000005339	CREBBP	1.07108	0.584053
ENSG00000095713	CRTAC1	0.784759	2.36239
ENSG00000273366	CTA-989H11.1	0.736564	1.23175
ENSG00000268797	CTC-490E21.12	0.717248	0.620386
ENSG00000248966	CTD-2089O24.1	1.17715	0.689443
ENSG00000271781	CTD-2589H19.6	0.970468	2.19456
ENSG00000269473	CTD-2619J13.19	0.585415	0.617494
ENSG00000259940	CTD-3203P2.1	0.60998	0.646684
ENSG00000118523	CTGF	1.46999	3.30039
ENSG00000142871	CYR61	0.807743	1.64944
ENSG00000150990	DHX37	0.772317	0.646161
ENSG00000116544	DLGAP3	1.01557	3.20142
ENSG00000086061	DNAJA1	0.647664	0.686798
ENSG00000129932	DOHH	1.15768	0.751507
ENSG00000132768	DPH2	0.600265	0.765779
ENSG00000138080	EMILIN1	0.889014	0.640383
ENSG00000135999	EPC2	0.949076	0.641414
ENSG00000183317	EPHA10	0.690291	1.74916
ENSG00000134954	ETS1	0.811286	1.13241
ENSG00000244405	ETV5	0.920787	2.45415
ENSG00000188163	FAM166A	0.627178	0.666981
ENSG00000139438	FAM222A	1.62188	1.5357
ENSG00000176973	FAM89B	0.625728	0.859609
ENSG00000268927	FLJ00418	0.750085	0.662751
ENSG00000196924	FLNA	0.584223	0.656915
ENSG00000185070	FLRT2	1.40462	1.1077
ENSG00000164694	FNDC1	0.867037	0.602981
ENSG00000125740	FOSB	0.818793	0.861266
ENSG00000170122	FOXD4	0.925133	1.10981
ENSG00000136928	GABBR2	0.975124	2.88457
ENSG00000088256	GNA11	0.850382	0.631014
ENSG00000087258	GNAO1	0.935474	2.22709
ENSG00000127588	GNG13	0.780425	0.769411
ENSG00000259169	GNRHR2P1	0.626966	0.902899
ENSG00000188486	H2AFX	0.815938	0.996284
ENSG00000138622	HCN4	0.94997	1.64736
ENSG00000258777	HIF1A-AS1	0.762273	0.593411
ENSG00000187837	HIST1H1C	0.683617	0.779081
ENSG00000180573	HIST1H2AC	0.983452	1.2784
ENSG00000257551	HLA-AS1	0.730685	1.25061
ENSG00000180448	HMHA1	1.12579	0.691246
ENSG00000100292	HMOX1	1.03228	0.953805
ENSG00000259051	HNRNPUP1	0.740104	0.836002
ENSG00000254369	HOXA-AS3	0.66619	0.69988
ENSG00000105997	HOXA3	0.791018	0.590019
ENSG00000106004	HOXA5	0.821289	1.2796
ENSG00000106006	HOXA6	0.841239	0.966536
ENSG00000226742	HSBP1L1	0.795146	0.833267
ENSG00000205955	HSP90AA5P	0.830753	0.756183
ENSG00000152137	HSPB8	0.733741	0.876647
ENSG00000119917	IFIT3	1.02996	0.955401
ENSG00000167244	IGF2	1.72033	1.22043
ENSG00000143195	ILDR2	0.858109	0.669039
ENSG00000101230	ISM1	0.60827	2.05527
ENSG00000131398	KCNC3	0.948048	1.55353
ENSG00000182324	KCNJ14	0.584303	0.761316
ENSG00000079999	KEAP1	0.625696	0.602086
ENSG00000050030	KIAA2022	0.896906	0.725573
ENSG00000127528	KLF2	0.81959	1.20159
ENSG00000132434	LANCL2	0.728593	1.2281
ENSG00000260032	LINC00657	0.743218	0.58401
ENSG00000215190	LINC00680	0.681917	0.878949
ENSG00000228794	LINC01128	0.730409	0.909359
ENSG00000099399	MAGEB2	1.165	1.34764
ENSG00000009724	MASP2	0.770485	1.07414
ENSG00000071655	MBD3	0.591573	0.703569
ENSG00000146834	MEPCE	0.668486	0.607656
ENSG00000166482	MFAP4	0.750108	0.763015
ENSG00000222651	MIR1469	0.958337	0.894069
ENSG00000265438	MIR4751	0.675314	1.43159
ENSG00000207556	MIR636	0.64604	0.814977
ENSG00000175727	MLXIP	0.658019	0.637489
ENSG00000120149	MSX2	1.22032	0.657894
ENSG00000132613	MTSS1L	0.765866	0.660146
ENSG00000186462	NAP1L2	0.724713	0.792201
ENSG00000124160	NCOA5	0.936868	1.13472
ENSG00000179873	NLRP11	0.937552	0.941183
ENSG00000157064	NMNAT2	0.901216	0.589397
ENSG00000196408	NOXO1	2.1162	1.6471
ENSG00000183979	NPB	0.699292	1.02421
ENSG00000221890	NPTXR	0.598125	1.69152
ENSG00000115216	NRBP1	0.758209	0.671067
ENSG00000130558	OLFM1	1.26987	2.4971
ENSG00000188729	OSTN	0.836058	1.13867
ENSG00000233308	OSTN-AS1	0.873821	0.709377
ENSG00000121274	PAPD5	0.606788	0.627841
ENSG00000183570	PCBP3	0.973421	1.56728
ENSG00000164708	PGAM2	0.870808	1.00883
ENSG00000102174	PHEX	1.21925	0.95085
ENSG00000226441	PLCL2-AS1	0.597661	0.587105
ENSG00000212123	PRR22	0.820507	0.983113
ENSG00000169403	PTAFR	0.58117	1.09104
ENSG00000124209	RAB22A	0.634025	0.614259
ENSG00000152932	RAB3C	0.650378	1.71172
ENSG00000131831	RAI2	1.92349	1.26129
ENSG00000167281	RBFOX3	0.657325	1.03832
ENSG00000239306	RBM14	0.648341	0.936
ENSG00000122965	RBM19	0.637206	0.602911
ENSG00000136161	RCBTB2	0.827308	0.806248
ENSG00000145860	RNF145	0.593446	0.843038
ENSG00000272801	RP1-170O19.23	0.646065	0.987238
ENSG00000249379	RP1-27K12.4	0.595775	0.721388
ENSG00000271643	RP11-10C24.3	1.49307	1.34702
ENSG00000273230	RP11-1246C19.1	0.808893	1.08024
ENSG00000233825	RP11-135A24.4	0.600564	0.670726
ENSG00000231434	RP11-144L1.8	0.665282	0.737492
ENSG00000254290	RP11-150O12.3	1.62551	1.08616
ENSG00000230221	RP11-173G21.1	0.881242	0.585062
ENSG00000264469	RP11-173M1.8	0.750431	0.891921
ENSG00000229257	RP11-229P13.22	0.629536	0.754881
ENSG00000272003	RP11-23P13.7	1.17137	1.21585
ENSG00000261534	RP11-244O19.1	1.03284	0.954197
ENSG00000269906	RP11-248J18.2	0.944108	0.854174
ENSG00000246323	RP11-325L7.1	0.887478	1.15754
ENSG00000272667	RP11-395A13.2	0.590871	0.607304
ENSG00000234771	RP11-395P17.3	0.789046	0.772479
ENSG00000270087	RP11-399K21.11	0.615827	0.899769
ENSG00000263235	RP11-461A8.4	0.70077	0.698276
ENSG00000260349	RP11-473I1.5	0.656166	0.610459
ENSG00000259985	RP11-549B18.1	0.583461	1.1984
ENSG00000260804	RP11-566E18.3	1.18537	1.38819
ENSG00000251615	RP11-774O3.3	1.10025	0.903903
ENSG00000269951	RP11-797A18.6	1.29584	2.1029
ENSG00000260193	RP11-83N9.5	1.5508	0.585737
ENSG00000256747	RP11-860B13.1	0.731626	0.748994
ENSG00000256512	RP11-860B13.3	0.92331	0.999917
ENSG00000263013	RP11-876N24.5	0.732161	1.18092
ENSG00000232811	RP11-96K19.2	0.823552	0.81361
ENSG00000269896	RP4-740C4.6	0.765704	1.06429
ENSG00000179041	RRS1	0.672472	0.726207
ENSG00000187634	SAMD11	0.582221	0.827596
ENSG00000164576	SAP30L	0.678387	0.697064
ENSG00000166257	SCN3B	1.18876	3.70471
ENSG00000172250	SERHL	1.08068	0.708179
ENSG00000139718	SETD1B	0.75379	0.685756
ENSG00000116704	SLC35D1	0.626661	0.632597
ENSG00000197106	SLC6A17	1.35851	1.98983
ENSG00000137834	SMAD6	0.626371	0.732995
ENSG00000101665	SMAD7	0.815673	1.09808
ENSG00000166311	SMPD1	0.608419	0.687117
ENSG00000234617	SNRK-AS1	0.77868	0.636581
ENSG00000120451	SNX19	0.61754	0.624512
ENSG00000124193	SRSF6	0.594817	0.678374
ENSG00000118007	STAG1	0.583351	0.695783
ENSG00000105137	SYDE1	0.618161	0.621405
ENSG00000008056	SYN1	1.3825	2.86943
ENSG00000143469	SYT14	1.20521	2.75771
ENSG00000149591	TAGLN	0.982903	2.08464
ENSG00000254618	TMED10P1	0.917047	0.812261
ENSG00000258986	TMEM179	1.04027	1.82808
ENSG00000206432	TMEM200C	1.10103	0.812733
ENSG00000168884	TNIP2	0.627208	0.616755
ENSG00000198113	TOR4A	0.613738	1.50636
ENSG00000129167	TPH1	0.652889	1.13841
ENSG00000166166	TRMT61A	0.9701	0.847507
ENSG00000206203	TSSK2	1.25066	1.70551
ENSG00000188229	TUBB4B	0.622265	0.758258
ENSG00000224080	UBE2FP1	0.902191	1.32405
ENSG00000130477	UNC13A	1.16	4.28039
ENSG00000059145	UNKL	0.678081	0.858481
ENSG00000120800	UTP20	0.6518	0.624606
ENSG00000168140	VASN	0.809993	0.933526
ENSG00000154342	WNT3A	0.632333	0.992023
ENSG00000143816	WNT9A	0.65447	0.875515
ENSG00000047644	WWC3	1.60397	3.13372
ENSG00000233903	Z83851.4	0.839142	1.69488
ENSG00000179456	ZBTB18	0.819415	0.581638
ENSG00000139800	ZIC5	0.617241	0.615504
ENSG00000171649	ZIK1	1.90617	1.23569
ENSG00000015171	ZMYND11	0.824321	0.93854
ENSG00000196646	ZNF136	0.632211	0.94718
ENSG00000167383	ZNF229	2.25099	1.05728
ENSG00000267508	ZNF285	1.01563	0.979613
ENSG00000083817	ZNF416	0.827302	0.755806
ENSG00000124459	ZNF45	0.72474	0.640067
ENSG00000196263	ZNF471	1.21048	1.01461
ENSG00000165655	ZNF503	0.765111	0.866137
ENSG00000237149	ZNF503-AS2	0.628802	0.763424
ENSG00000167555	ZNF528	0.896586	1.1439
ENSG00000183647	ZNF530	0.720483	0.776738
ENSG00000121406	ZNF549	0.89621	0.823215
ENSG00000204519	ZNF551	0.972665	0.905656
ENSG00000122482	ZNF644	0.840244	0.59373
ENSG00000197128	ZNF772	0.614358	0.996959
ENSG00000152439	ZNF773	0.75441	0.630413
ENSG00000152443	ZNF776	0.965379	0.868825
ENSG00000196453	ZNF777	0.63877	0.863209
ENSG00000128000	ZNF780B	1.10421	0.856118

## Sheet: Data S1c
List of 1682 genes differentially regulated by GLI1 (FDR<0.1)
down-regulated in LV-shGLI1 = Log2FC<-0.58
up-regulated in LV-shGLI1 = Log2FC>0.58
Ensembl ID	GeneName	Average Log2FC LV-shGLI1	Average Log2FC LV-shSOX2
ENSG00000167972	ABCA3	-0.87	-0.46
ENSG00000023839	ABCC2	-0.65	-0.16
ENSG00000114779	ABHD14B	-0.73	-0.3
ENSG00000146386	ABRACL	-0.59	-0.25
ENSG00000267698	AC002116.7	-0.69	-0.54
ENSG00000005189	AC004381.6	-0.64	-0.06
ENSG00000214870	AC004540.5	-1.04	-0.52
ENSG00000224046	AC005076.5	-0.59	-0.51
ENSG00000267688	AC005262.2	0.93	0.53
ENSG00000263820	AC005702.2	0.77	0.36
ENSG00000267549	AC006116.17	0.68	-0.24
ENSG00000235859	AC006978.6	0.61	0.48
ENSG00000235934	AC007405.8	-1.17	0.26
ENSG00000256439	AC008731.1	0.64	0.05
ENSG00000214784	AC010468.1	-0.77	-0.5
ENSG00000237732	AC010980.2	-0.68	0.25
ENSG00000223658	AC011242.6	-0.63	0.03
ENSG00000267020	AC011558.5	1.03	-0.16
ENSG00000234327	AC012146.7	-0.81	-0.24
ENSG00000243389	AC012442.5	-0.62	-0.17
ENSG00000218422	AC016773.1	0.69	0.29
ENSG00000227227	AC017101.10	-0.74	0.45
ENSG00000225284	AC018693.6	0.65	0.06
ENSG00000256383	AC020910.2	0.83	0.15
ENSG00000268093	AC022154.7	0.72	0.42
ENSG00000267740	AC024592.12	-0.62	0.12
ENSG00000268509	AC026202.1	-0.59	0.3
ENSG00000268798	AC027307.3	1.11	0.09
ENSG00000232531	AC027612.1	0.64	0.53
ENSG00000257026	AC040173.1	0.62	-0.44
ENSG00000226963	AC078883.4	-0.68	0.73
ENSG00000237753	AC079922.3	-1.18	-0.26
ENSG00000239776	AC079949.1	-0.77	0.18
ENSG00000212694	AC084018.1	-0.59	-0.43
ENSG00000214708	AC090616.2	-0.79	-0.25
ENSG00000230113	AC091177.1	-0.81	-0.37
ENSG00000230733	AC092171.4	0.61	0.27
ENSG00000226383	AC093375.1	-0.58	-0.25
ENSG00000213846	AC098614.2	-1.08	0.2
ENSG00000255883	AC099522.2	-0.64	0.06
ENSG00000268485	AC104841.2	0.88	0.4
ENSG00000241525	AC108004.3	0.91	-0.08
ENSG00000230195	AC118138.2	0.75	0.49
ENSG00000268403	AC132192.1	-0.78	-0.27
ENSG00000256546	AC156455.1	-0.86	-0.34
ENSG00000110455	ACCS	-1.36	-0.57
ENSG00000264813	ACE	-0.58	-0.35
ENSG00000130234	ACE2	1.99	0.15
ENSG00000196636	ACN9	-0.66	0
ENSG00000139567	ACVRL1	-0.65	0.27
ENSG00000119640	ACYP1	-0.61	-0.5
ENSG00000196839	ADA	-0.8	-0.06
ENSG00000073670	ADAM11	-0.71	-0.15
ENSG00000087116	ADAMTS2	-0.72	-0.18
ENSG00000173157	ADAMTS20	0.61	-0.55
ENSG00000189007	ADAT2	-0.59	-0.31
ENSG00000173137	ADCK5	-0.72	-0.25
ENSG00000233859	ADH5P4	-0.72	0.12
ENSG00000147576	ADHFE1	0.65	0.51
ENSG00000128165	ADM2	-0.9	0.26
ENSG00000128271	ADORA2A	-0.68	-0.29
ENSG00000178803	ADORA2A-AS1	-1.03	-0.34
ENSG00000139154	AEBP2	0.6	0.01
ENSG00000269993	AF003625.3	-0.89	0.51
ENSG00000255310	AF131215.2	1.01	0.07
ENSG00000223697	AF230666.2	0.64	-0.06
ENSG00000072364	AFF4	0.61	0.13
ENSG00000038002	AGA	-1.18	0.16
ENSG00000158669	AGPAT6	0.64	0.09
ENSG00000105127	AKAP8	0.64	-0.02
ENSG00000213062	AL021068.1	-0.76	0.36
ENSG00000111780	AL021546.6	-0.6	0.05
ENSG00000268702	AL049829.1	0.62	0.3
ENSG00000256545	AL139819.1	-0.73	-0.16
ENSG00000241781	AL161626.1	-0.75	0.34
ENSG00000257033	AL391357.1	0.62	-0.06
ENSG00000221297	AL590708.1	0.67	-0.43
ENSG00000231360	AL592284.1	-0.9	-0.06
ENSG00000136010	ALDH1L2	-0.98	-0.05
ENSG00000108602	ALDH3A1	0.78	-0.31
ENSG00000249889	ALG1L11P	-0.76	0.3
ENSG00000120697	ALG5	-0.66	0.15
ENSG00000135409	AMHR2	-1.11	-0.46
ENSG00000029534	ANK1	0.74	-0.18
ENSG00000154065	ANKRD29	-1.11	-0.43
ENSG00000157999	ANKRD61	-0.88	0.09
ENSG00000106013	ANKRD7	-0.6	-0.48
ENSG00000206199	ANKUB1	-0.89	0.11
ENSG00000248546	ANP32C	0.63	0.28
ENSG00000138279	ANXA7	-0.71	0.06
ENSG00000273199	AP000692.10	0.71	0
ENSG00000254531	AP001816.1	-0.7	-0.04
ENSG00000255284	AP006621.5	-0.88	-0.56
ENSG00000129354	AP1M2	-0.77	-0.56
ENSG00000106367	AP1S1	-0.7	0.01
ENSG00000107282	APBA1	0.68	-0.17
ENSG00000115266	APC2	0.7	0.31
ENSG00000171388	APLN	-1.58	0.36
ENSG00000163382	APOA1BP	-0.59	-0.22
ENSG00000128394	APOBEC3F	-0.67	-0.57
ENSG00000119682	AREL1	0.63	0.44
ENSG00000242247	ARFGAP3	-0.65	-0.39
ENSG00000124198	ARFGEF2	0.66	0.33
ENSG00000100852	ARHGAP5	0.66	0.3
ENSG00000132694	ARHGEF11	0.67	0.44
ENSG00000104880	ARHGEF18	0.63	-0.15
ENSG00000117713	ARID1A	0.66	0.22
ENSG00000169379	ARL13B	0.6	-0.09
ENSG00000213465	ARL2	-1.15	0.06
ENSG00000178660	ARMC10P1	-0.65	0.17
ENSG00000184867	ARMCX2	0.66	0.25
ENSG00000172379	ARNT2	0.64	0
ENSG00000113369	ARRDC3	-1.1	0.45
ENSG00000140450	ARRDC4	-1.12	0.02
ENSG00000141337	ARSG	-0.97	-0.39
ENSG00000167311	ART5	-0.68	-0.21
ENSG00000104763	ASAH1	-0.64	-0.41
ENSG00000235919	ASH1L-AS1	-0.59	-0.33
ENSG00000244723	ASLP1	-0.62	0.09
ENSG00000070669	ASNS	-1.52	0.27
ENSG00000248498	ASNSP1	-3.04	-0.16
ENSG00000130707	ASS1	-1.69	-0.33
ENSG00000143970	ASXL2	0.64	0.15
ENSG00000162772	ATF3	-0.64	-0.08
ENSG00000111676	ATN1	0.62	0.17
ENSG00000196296	ATP2A1	-0.58	-0.51
ENSG00000159199	ATP5G1	-0.67	0.11
ENSG00000241468	ATP5J2	-0.64	-0.07
ENSG00000241837	ATP5O	-0.59	-0.07
ENSG00000165240	ATP7A	-0.76	-0.13
ENSG00000124406	ATP8A1	-0.82	-0.28
ENSG00000104043	ATP8B4	-0.67	0.4
ENSG00000138085	ATRAID	-0.7	-0.01
ENSG00000224470	ATXN1L	0.94	0.2
ENSG00000135407	AVIL	0.64	0.19
ENSG00000158470	B4GALT5	-0.99	0.05
ENSG00000118276	B4GALT6	0.6	-0.36
ENSG00000108641	B9D1	-0.77	-0.51
ENSG00000112182	BACH2	-0.59	-0.37
ENSG00000237758	BANF1P3	-0.58	0.05
ENSG00000123685	BATF3	-0.86	0.07
ENSG00000198604	BAZ1A	0.69	0.19
ENSG00000076108	BAZ2A	0.68	-0.54
ENSG00000140463	BBS4	-0.58	-0.14
ENSG00000236824	BCYRN1	-0.87	0.47
ENSG00000151917	BEND6	0.61	0.49
ENSG00000167995	BEST1	-0.86	0.27
ENSG00000134107	BHLHE40	-0.9	0.06
ENSG00000235831	BHLHE40-AS1	-1.12	0.1
ENSG00000122870	BICC1	0.63	0.14
ENSG00000135441	BLOC1S1	-0.71	-0.06
ENSG00000112175	BMP5	3.1	0.71
ENSG00000183682	BMP8A	-0.67	-0.07
ENSG00000165733	BMS1	0.66	0.16
ENSG00000228294	BMS1P17	0.65	0.18
ENSG00000144857	BOC	-0.79	-0.44
ENSG00000171634	BPTF	0.68	-0.31
ENSG00000100425	BRD1	0.64	0.2
ENSG00000185024	BRF1	0.6	0.48
ENSG00000100916	BRMS1L	0.62	0.29
ENSG00000162819	BROX	0.7	0.5
ENSG00000156983	BRPF1	0.65	0.43
ENSG00000168000	BSCL2	-1.28	0.03
ENSG00000172270	BSG	-0.63	0.35
ENSG00000159388	BTG2	-0.95	-0.02
ENSG00000165511	C10orf25	0.99	0.39
ENSG00000120055	C10orf95	-0.71	0.24
ENSG00000137691	C11orf70	-0.92	-0.51
ENSG00000180425	C11orf71	-0.72	0.23
ENSG00000173715	C11orf80	-0.62	-0.19
ENSG00000169758	C15orf27	-0.62	-0.55
ENSG00000188549	C15orf52	0.59	0.06
ENSG00000186665	C17orf58	-0.71	-0.08
ENSG00000108666	C17orf75	-0.63	-0.46
ENSG00000187624	C17orf97	0.99	0.41
ENSG00000221916	C19orf73	-0.91	-0.39
ENSG00000235034	C19orf81	-0.96	0.06
ENSG00000125462	C1orf61	-1.79	-0.07
ENSG00000117616	C1orf63	-0.95	0
ENSG00000256073	C21orf119	-0.74	-0.2
ENSG00000221843	C2orf16	0.83	0.47
ENSG00000181744	C3orf58	-0.63	0.39
ENSG00000151470	C4orf33	-0.65	-0.39
ENSG00000205208	C4orf46	-0.85	0.02
ENSG00000106804	C5	-0.65	-0.2
ENSG00000151881	C5orf28	-0.73	0.22
ENSG00000164241	C5orf63	-0.7	-0.37
ENSG00000196821	C6orf106	0.64	0.09
ENSG00000176907	C8orf4	-1.4	0.2
ENSG00000164743	C8orf48	-0.62	-0.46
ENSG00000165118	C9orf64	0.59	0.09
ENSG00000238227	C9orf69	0.72	0.23
ENSG00000198870	C9orf96	0.62	0.47
ENSG00000074410	CA12	-1.63	-0.33
ENSG00000104267	CA2	-2.19	-0.45
ENSG00000225928	CACYBPP1	0.7	0.57
ENSG00000012822	CALCOCO1	0.61	-0.33
ENSG00000145349	CAMK2D	-0.68	-0.44
ENSG00000164076	CAMKV	-0.63	0.07
ENSG00000103326	CAPN15	0.61	0.55
ENSG00000166762	CATSPER2	-0.68	-0.53
ENSG00000152705	CATSPER3	-0.73	0.58
ENSG00000182533	CAV3	-0.58	0.05
ENSG00000114423	CBLB	-0.58	-0.05
ENSG00000139899	CBLN3	0.82	0.2
ENSG00000159231	CBR3	-1.14	-0.5
ENSG00000236830	CBR3-AS1	-0.88	-0.52
ENSG00000135736	CCDC102A	0.73	0.43
ENSG00000005059	CCDC109B	-0.8	-0.06
ENSG00000198937	CCDC167	-0.8	-0.38
ENSG00000216937	CCDC7	-0.83	0.21
ENSG00000100814	CCNB1IP1	-0.74	0.02
ENSG00000147082	CCNB3	0.66	0.27
ENSG00000138764	CCNG2	-0.6	0.02
ENSG00000116031	CD207	-0.78	0.32
ENSG00000198087	CD2AP	0.63	0.36
ENSG00000196776	CD47	-0.71	0.22
ENSG00000116815	CD58	-0.61	0.24
ENSG00000110651	CD81	-1.18	0.31
ENSG00000238184	CD81-AS1	-1.14	0.23
ENSG00000010278	CD9	-0.82	-0.34
ENSG00000079335	CDC14A	-0.81	-0.13
ENSG00000107736	CDH23	-0.69	-0.35
ENSG00000150394	CDH8	0.66	-0.03
ENSG00000167258	CDK12	0.83	0.41
ENSG00000170835	CEL	0.78	0.39
ENSG00000048740	CELF2	-0.62	-0.04
ENSG00000101489	CELF4	-0.93	0.15
ENSG00000100629	CEP128	0.65	-0.1
ENSG00000111860	CEP85L	0.68	0.26
ENSG00000188452	CERKL	-0.61	-0.13
ENSG00000090661	CERS4	-0.85	-0.44
ENSG00000100399	CHADL	0.59	0.42
ENSG00000167670	CHAF1A	0.68	-0.05
ENSG00000106069	CHN2	-0.6	-0.26
ENSG00000154645	CHODL	-1.32	-0.09
ENSG00000101938	CHRDL1	0.83	-0.29
ENSG00000182022	CHST15	-0.7	0.03
ENSG00000198108	CHSY3	-0.76	-0.03
ENSG00000144021	CIAO1	-0.67	-0.1
ENSG00000079432	CIC	0.6	0.31
ENSG00000136305	CIDEB	0.78	-0.32
ENSG00000125931	CITED1	-0.75	0.37
ENSG00000273145	CITF22-92A6.1	-0.82	-0.53
ENSG00000217555	CKLF	-0.86	-0.41
ENSG00000254788	CKLF-CMTM1	-0.86	-0.41
ENSG00000223572	CKMT1A	-0.77	-0.17
ENSG00000237289	CKMT1B	-0.86	-0.22
ENSG00000173207	CKS1B	-0.81	-0.15
ENSG00000268942	CKS1B	-0.76	-0.03
ENSG00000123975	CKS2	-0.7	0.21
ENSG00000073464	CLCN4	2.03	0.04
ENSG00000171365	CLCN5	-0.78	-0.28
ENSG00000163347	CLDN1	-0.71	-0.78
ENSG00000038532	CLEC16A	0.67	0.25
ENSG00000153132	CLGN	-0.82	-0.39
ENSG00000169504	CLIC4	-0.84	0.4
ENSG00000115295	CLIP4	-0.65	-0.46
ENSG00000125246	CLYBL	-0.83	-0.45
ENSG00000103121	CMC2	-0.79	-0.13
ENSG00000164309	CMYA5	-0.65	-0.47
ENSG00000143771	CNIH4	-0.74	0.01
ENSG00000142675	CNKSR1	-0.61	-0.26
ENSG00000064666	CNN2	1.03	-0.22
ENSG00000119946	CNNM1	-0.6	0.45
ENSG00000088038	CNOT3	0.64	0.22
ENSG00000146910	CNPY1	-1.38	-0.09
ENSG00000106714	CNTNAP3	-0.58	-0.39
ENSG00000111799	COL12A1	0.68	0.08
ENSG00000188517	COL25A1	-0.8	-0.41
ENSG00000160963	COL26A1	-0.94	-0.47
ENSG00000198756	COLGALT2	-0.65	-0.44
ENSG00000148444	COMMD3	-0.61	-0.32
ENSG00000165644	COMTD1	-0.71	-0.13
ENSG00000166260	COX11	-0.58	0.11
ENSG00000111775	COX6A1	-0.7	-0.04
ENSG00000226976	COX6A1P2	-0.62	-0.09
ENSG00000112695	COX7A2	-0.86	-0.17
ENSG00000131174	COX7B	-0.93	-0.18
ENSG00000139117	CPNE8	-0.95	0.06
ENSG00000103381	CPPED1	0.88	0.4
ENSG00000106066	CPVL	-0.68	-0.22
ENSG00000117322	CR2	-0.58	-0.14
ENSG00000205758	CRYZL1	-0.7	-0.24
ENSG00000159176	CSRP1	-0.8	-0.09
ENSG00000244625	CTA-211A9.5	-0.74	-0.45
ENSG00000260708	CTA-29F11.1	-1.3	-0.23
ENSG00000239528	CTB-118N6.1	-1.5	-0.53
ENSG00000254003	CTB-167B5.1	-0.76	-0.07
ENSG00000267815	CTB-191K22.5	0.58	-0.25
ENSG00000267317	CTB-25B13.12	0.64	0.03
ENSG00000261526	CTB-31O20.2	-0.78	-0.07
ENSG00000267232	CTB-31O20.9	-0.82	-0.07
ENSG00000267255	CTB-50L17.5	0.65	-0.18
ENSG00000267157	CTB-54O9.9	0.58	0.49
ENSG00000261005	CTB-58E17.1	-0.68	0.08
ENSG00000268525	CTB-59C6.3	0.61	0.28
ENSG00000269792	CTB-60E11.9	-0.91	-0.44
ENSG00000117151	CTBS	-0.91	-0.27
ENSG00000267512	CTC-250I14.3	0.77	0.53
ENSG00000247049	CTC-338M12.7	0.59	0.38
ENSG00000267477	CTC-398G3.6	0.62	-0.08
ENSG00000248175	CTC-428G20.3	0.67	-0.32
ENSG00000268678	CTC-444N24.13	0.88	0.29
ENSG00000213757	CTC-451P13.1	-1.03	-0.42
ENSG00000267427	CTC-503J8.6	0.65	0.14
ENSG00000267173	CTC-512J12.6	0.78	0.56
ENSG00000271109	CTC-523E23.11	0.82	-0.15
ENSG00000251680	CTC-575N7.1	-0.62	-0.45
ENSG00000102974	CTCF	0.74	0.57
ENSG00000267500	CTD-2006C1.6	-0.62	-0.39
ENSG00000271119	CTD-2012J19.3	1.12	0.53
ENSG00000259316	CTD-2116N17.1	-0.67	-0.17
ENSG00000248223	CTD-2139B15.2	-0.73	0.27
ENSG00000259806	CTD-2196E14.4	0.98	0.05
ENSG00000260482	CTD-2196E14.9	0.87	0.24
ENSG00000249774	CTD-2206G10.2	-0.68	-0.15
ENSG00000268861	CTD-2207O23.3	0.66	-0.13
ENSG00000249286	CTD-2210P15.2	0.69	-0.15
ENSG00000260824	CTD-2235H24.2	-0.76	-0.49
ENSG00000259802	CTD-2256P15.2	-1	-0.12
ENSG00000258768	CTD-2292M16.8	-1.47	0.15
ENSG00000253741	CTD-2292P10.4	0.98	0.44
ENSG00000258314	CTD-2314B22.1	-1.43	-0.03
ENSG00000226958	CTD-2328D6.1	-0.68	-0.04
ENSG00000254578	CTD-2517M22.16	-0.8	-0.38
ENSG00000261924	CTD-2561B21.5	0.97	0.54
ENSG00000254429	CTD-2562J17.7	0.72	-0.46
ENSG00000260521	CTD-2576F9.1	0.6	-0.4
ENSG00000269476	CTD-2583A14.9	0.69	0.15
ENSG00000267309	CTD-2630F21.1	0.84	0.49
ENSG00000255438	CTD-2653D5.1	-0.95	-0.21
ENSG00000269480	CTD-3032J10.3	0.62	-0.05
ENSG00000213315	CTD-3035D6.1	-0.85	-0.36
ENSG00000268886	CTD-3099C6.7	0.97	-0.12
ENSG00000267124	CTD-3113P16.5	0.73	0.15
ENSG00000245888	CTD-3203P2.2	-0.59	-0.47
ENSG00000060069	CTDP1	0.69	0.37
ENSG00000116761	CTH	-0.83	0.33
ENSG00000036257	CUL3	0.6	0.38
ENSG00000121966	CXCR4	-0.97	-0.28
ENSG00000168772	CXXC4	-0.87	-0.38
ENSG00000166347	CYB5A	-0.78	-0.08
ENSG00000140465	CYP1A1	-0.85	-0.51
ENSG00000186684	CYP27C1	0.71	-0.05
ENSG00000146233	CYP39A1	-0.68	-0.35
ENSG00000259898	CYP4F33P	-0.59	0.07
ENSG00000196730	DAPK1	0.72	-0.53
ENSG00000167657	DAPK3	0.79	0.57
ENSG00000235489	DBF4P1	-0.67	-0.02
ENSG00000151065	DCP1B	-0.75	-0.08
ENSG00000168209	DDIT4	-1.07	0.24
ENSG00000162733	DDR2	-1.02	-0.25
ENSG00000198231	DDX42	0.66	0.26
ENSG00000110367	DDX6	0.61	0.46
ENSG00000255867	DENND5B-AS1	-0.58	0.33
ENSG00000155792	DEPTOR	-0.59	-0.41
ENSG00000099958	DERL3	-1.13	-0.07
ENSG00000062282	DGAT2	-0.69	0.56
ENSG00000100056	DGCR14	0.59	0.31
ENSG00000237517	DGCR5	-0.69	0.07
ENSG00000179611	DGKZP1	0.67	0.45
ENSG00000095059	DHPS	-0.76	-0.4
ENSG00000162496	DHRS3	-0.8	-0.57
ENSG00000101191	DIDO1	0.58	0.25
ENSG00000107984	DKK1	-0.71	0.19
ENSG00000186047	DLEU7	-0.73	-0.09
ENSG00000151208	DLG5	0.6	0.03
ENSG00000128917	DLL4	-1.35	-0.09
ENSG00000104936	DMPK	0.67	0.37
ENSG00000135924	DNAJB2	0.6	0.13
ENSG00000059769	DNAJC25	-0.84	0.44
ENSG00000244115	DNAJC25-GNG10	-1.01	0.39
ENSG00000224165	DNAJC27-AS1	-1.13	-0.47
ENSG00000110011	DNAJC4	-0.73	-0.28
ENSG00000101152	DNAJC5	0.67	0.55
ENSG00000163879	DNALI1	0.8	0.08
ENSG00000123992	DNPEP	-0.61	-0.16
ENSG00000134146	DPH6	-1.07	-0.41
ENSG00000176978	DPP7	-0.8	-0.3
ENSG00000173852	DPY19L1	-0.7	0.3
ENSG00000156162	DPY19L4	-0.63	-0.26
ENSG00000188641	DPYD	0.87	0.29
ENSG00000156171	DRAM2	-0.65	-0.52
ENSG00000157538	DSCR3	-0.74	-0.08
ENSG00000198054	DSCR8	-0.65	-0.2
ENSG00000120875	DUSP4	-1.26	-0.15
ENSG00000130829	DUSP9	-0.62	0.25
ENSG00000197102	DYNC1H1	0.58	-0.23
ENSG00000135720	DYNC1LI2	0.69	0.17
ENSG00000133740	E2F5	-0.88	-0.12
ENSG00000129518	EAPP	-0.61	0.05
ENSG00000147654	EBAG9	-1.29	0.48
ENSG00000171551	ECEL1	-0.7	-0.32
ENSG00000038358	EDC4	0.58	-0.31
ENSG00000134109	EDEM1	-0.67	-0.1
ENSG00000151617	EDNRA	-1.19	-0.5
ENSG00000245205	EEF1A1P4	-0.88	0.22
ENSG00000228237	EFCAB14-AS1	0.64	0.3
ENSG00000143590	EFNA3	-0.88	-0.35
ENSG00000251246	EFNA3	-0.88	-0.37
ENSG00000132294	EFR3A	0.58	0.26
ENSG00000146648	EGFR	-0.68	-0.35
ENSG00000269858	EGLN2	0.66	0.55
ENSG00000176401	EID2B	-0.79	-0.33
ENSG00000187840	EIF4EBP1	-0.95	0.14
ENSG00000114867	EIF4G1	0.61	0.53
ENSG00000166897	ELFN2	-0.69	-0.41
ENSG00000156030	ELMSAN1	0.59	0.17
ENSG00000170522	ELOVL6	-0.93	-0.55
ENSG00000109911	ELP4	-1.03	-0.46
ENSG00000106991	ENG	-0.83	-0.37
ENSG00000188316	ENO4	-0.75	-0.11
ENSG00000223797	ENTPD3-AS1	-0.74	-0.22
ENSG00000163378	EOGT	-0.76	0.16
ENSG00000100393	EP300	0.74	0.28
ENSG00000142627	EPHA2	-0.94	-0.19
ENSG00000145242	EPHA5	-0.59	-0.4
ENSG00000154928	EPHB1	0.9	0.21
ENSG00000182580	EPHB3	-0.8	-0.06
ENSG00000227184	EPPK1	0.73	-0.19
ENSG00000100632	ERH	-0.74	0.13
ENSG00000104626	ERI1	0.67	-0.06
ENSG00000130023	ERMARD	-0.6	-0.15
ENSG00000099219	ERMP1	-0.75	-0.12
ENSG00000233347	ERP29P1	1.02	-0.09
ENSG00000105672	ETV2	0.99	-0.2
ENSG00000179044	EXOC3L1	0.64	0.47
ENSG00000230562	FAM133DP	1.32	0.52
ENSG00000152380	FAM151B	-0.65	-0.36
ENSG00000145642	FAM159B	-1.04	0.22
ENSG00000152102	FAM168B	0.65	0.28
ENSG00000185442	FAM174B	0.77	0.34
ENSG00000125386	FAM193A	0.68	0.12
ENSG00000108021	FAM208B	0.62	0.27
ENSG00000181350	FAM211A	-0.73	0.14
ENSG00000175061	FAM211A-AS1	-0.79	0.07
ENSG00000232300	FAM215B	0.65	0.22
ENSG00000099290	FAM21A	0.77	0.1
ENSG00000172661	FAM21C	0.71	-0.1
ENSG00000182368	FAM27A	-0.66	0.43
ENSG00000232833	FAM27E3	-0.72	-0.48
ENSG00000196937	FAM3C	-0.72	0.39
ENSG00000174028	FAM3C2	-0.6	0.41
ENSG00000183508	FAM46C	-0.65	-0.27
ENSG00000120709	FAM53C	0.73	0.3
ENSG00000154511	FAM69A	-0.59	-0.29
ENSG00000180921	FAM83H	0.59	0.03
ENSG00000160172	FAM86C2P	-0.72	-0.46
ENSG00000223839	FAM95B1	-0.6	0.48
ENSG00000171262	FAM98B	0.6	0.04
ENSG00000169710	FASN	0.59	0.16
ENSG00000215251	FASTKD5	0.66	0.46
ENSG00000099364	FBXL19	0.64	-0.55
ENSG00000165355	FBXO33	0.68	0.02
ENSG00000160867	FGFR4	-0.69	-0.33
ENSG00000189283	FHIT	-0.66	-0.43
ENSG00000179943	FIZ1	0.74	0.38
ENSG00000119782	FKBP1B	-0.63	-0.36
ENSG00000177731	FLII	0.61	0.11
ENSG00000233404	FLJ20373	0.64	-0.03
ENSG00000198468	FLVCR1-AS1	-0.6	0.04
ENSG00000141560	FN3KRP	-0.6	0.13
ENSG00000115226	FNDC4	0.7	-0.14
ENSG00000073598	FNDC8	0.99	0.31
ENSG00000171956	FOXB1	1.18	0.17
ENSG00000054598	FOXC1	0.8	-0.11
ENSG00000214336	FOXI3	0.65	0.22
ENSG00000141568	FOXK2	0.59	0.19
ENSG00000111206	FOXM1	0.63	0.54
ENSG00000139445	FOXN4	-0.93	0.36
ENSG00000254685	FPGT	-0.71	0.28
ENSG00000259030	FPGT-TNNI3K	-0.84	0.04
ENSG00000172159	FRMD3	0.72	0.26
ENSG00000166225	FRS2	0.69	0.28
ENSG00000186628	FSD2	-0.68	-0.38
ENSG00000163430	FSTL1	-1.25	0.05
ENSG00000167996	FTH1	-0.84	0.28
ENSG00000223361	FTH1P10	-0.73	0.3
ENSG00000234975	FTH1P2	-0.76	0.21
ENSG00000107164	FUBP3	0.61	0.18
ENSG00000148803	FUOM	-0.73	-0.44
ENSG00000130383	FUT5	-0.62	0.12
ENSG00000105325	FZR1	0.6	0.18
ENSG00000033327	GAB2	-0.86	-0.25
ENSG00000160219	GAB3	1.33	-0.45
ENSG00000128683	GAD1	-0.83	-0.09
ENSG00000069482	GAL	-0.65	0.34
ENSG00000100626	GALNT16	-0.6	-0.44
ENSG00000110328	GALNT18	-0.75	-0.07
ENSG00000109586	GALNT7	-0.71	-0.19
ENSG00000130035	GALNT8	0.61	-0.43
ENSG00000174473	GALNTL6	-0.94	-0.55
ENSG00000105679	GAPDHS	-0.62	-0.02
ENSG00000270084	GAS5-AS1	-0.8	-0.58
ENSG00000107862	GBF1	0.63	0.46
ENSG00000137880	GCHFR	-0.58	-0.17
ENSG00000001084	GCLC	0.6	0.57
ENSG00000156466	GDF6	0.63	0
ENSG00000164404	GDF9	-0.66	0.07
ENSG00000131459	GFPT2	-0.97	-0.54
ENSG00000137563	GGH	-0.65	0.02
ENSG00000112964	GHR	-1.06	-0.39
ENSG00000101003	GINS1	-0.85	-0.16
ENSG00000243055	GK-AS1	-0.62	-0.48
ENSG00000102393	GLA	-0.72	-0.08
ENSG00000149328	GLB1L2	-0.76	-0.08
ENSG00000111087	GLI1	-0.94	-0.436401
ENSG00000109738	GLRB	-1.04	-0.5
ENSG00000139433	GLTP	-0.78	0.26
ENSG00000128266	GNAZ	-0.78	-0.13
ENSG00000078369	GNB1	-0.62	0.39
ENSG00000242616	GNG10	-1.05	0.39
ENSG00000232284	GNG12-AS1	-0.63	-0.35
ENSG00000160818	GPATCH4	0.64	0.35
ENSG00000183098	GPC6	-0.67	0.22
ENSG00000250510	GPR162	-0.58	-0.31
ENSG00000170837	GPR27	-0.59	-0.43
ENSG00000183840	GPR39	1.49	-0.34
ENSG00000102195	GPR50	-0.96	0.52
ENSG00000173698	GPR64	-0.63	-0.36
ENSG00000158301	GPRASP2	0.59	0.19
ENSG00000233276	GPX1	-0.58	0.49
ENSG00000164294	GPX8	-0.6	0.46
ENSG00000149403	GRIK4	0.73	0.23
ENSG00000230189	GS1-124K5.2	-0.91	-0.47
ENSG00000237310	GS1-124K5.4	-0.65	-0.26
ENSG00000100744	GSKIP	-0.6	0.27
ENSG00000148834	GSTO1	-1.97	0.08
ENSG00000232561	GTF2IP1	0.68	0.05
ENSG00000075218	GTSE1	0.64	0.34
ENSG00000152402	GUCY1A2	-0.6	0.31
ENSG00000241043	GVQW1	0.76	0.53
ENSG00000165905	GYLTL1B	-1.2	-0.18
ENSG00000136732	GYPC	-2.16	-0.45
ENSG00000049239	H6PD	-0.67	-0.56
ENSG00000138796	HADH	-0.6	0.06
ENSG00000172534	HCFC1	0.78	0.48
ENSG00000228223	HCG11	0.59	0.4
ENSG00000143630	HCN3	-0.69	-0.06
ENSG00000115677	HDLBP	0.61	0.2
ENSG00000092148	HECTD1	0.59	0.35
ENSG00000126107	HECTD3	0.61	-0.15
ENSG00000138642	HERC6	-0.65	-0.43
ENSG00000188290	HES4	-0.97	-0.32
ENSG00000144485	HES6	-0.7	-0.28
ENSG00000186834	HEXIM1	0.89	0.52
ENSG00000164161	HHIP	-0.85	-0.18
ENSG00000169635	HIC2	0.66	0.46
ENSG00000100644	HIF1A	0.61	0.45
ENSG00000118976	HIN1L	0.65	0.45
ENSG00000127946	HIP1	-0.62	-0.56
ENSG00000163349	HIPK1	0.69	0.25
ENSG00000124575	HIST1H1D	-1.3	-0.08
ENSG00000136630	HLX	0.74	0.53
ENSG00000258900	HNRNPCP1	0.67	0.61
ENSG00000134709	HOOK1	0.61	0.2
ENSG00000005073	HOXA11	0.69	0.29
ENSG00000197576	HOXA4	0.75	0.25
ENSG00000122592	HOXA7	0.62	0.43
ENSG00000233101	HOXB-AS3	0.61	0.44
ENSG00000120075	HOXB5	0.63	0.35
ENSG00000108511	HOXB6	0.65	0.24
ENSG00000170689	HOXB9	0.68	0.34
ENSG00000158104	HPD	-0.83	-0.38
ENSG00000164120	HPGD	-1.78	-0.3
ENSG00000237973	hsa-mir-6723	-0.75	0.22
ENSG00000198189	HSD17B11	-0.58	0.39
ENSG00000149084	HSD17B12	-0.75	0.12
ENSG00000204228	HSD17B8	-1.13	-0.57
ENSG00000160207	HSF2BP	0.7	-0.35
ENSG00000204390	HSPA1L	-3.29	1.01
ENSG00000106211	HSPB1	-0.62	-0.36
ENSG00000236060	HSPB1P1	-0.88	-0.39
ENSG00000148680	HTR7	0.63	0.47
ENSG00000166033	HTRA1	-0.72	-0.24
ENSG00000170801	HTRA3	-0.64	0.52
ENSG00000188266	HYKK	-0.77	-0.12
ENSG00000134330	IAH1	-0.6	-0.28
ENSG00000181873	IBA57	0.68	0.28
ENSG00000148377	IDI2	0.9	0.54
ENSG00000165948	IFI27L1	-0.73	-0.56
ENSG00000244242	IFITM10	0.81	0.07
ENSG00000006652	IFRD1	-1.01	-0.45
ENSG00000258664	IFRG15	0.59	0.05
ENSG00000103742	IGDCC4	-0.61	-0.34
ENSG00000115457	IGFBP2	-0.88	0.08
ENSG00000144847	IGSF11	0.79	-0.79
ENSG00000085552	IGSF9	1.25	0.53
ENSG00000123411	IKZF4	0.6	0.11
ENSG00000110944	IL23A	0.69	-0.26
ENSG00000184903	IMMP2L	-0.82	-0.07
ENSG00000141401	IMPA2	-0.91	-0.35
ENSG00000132376	INPP5K	0.62	0.27
ENSG00000106012	IQCE	0.75	-0.01
ENSG00000250588	IQCJ-SCHIP1	-0.65	0.15
ENSG00000198001	IRAK4	-0.81	-0.36
ENSG00000172183	ISG20	0.61	0.03
ENSG00000100593	ISM2	-0.91	-0.48
ENSG00000138448	ITGAV	-0.87	0.27
ENSG00000132470	ITGB4	0.76	0.18
ENSG00000116679	IVNS1ABP	-0.58	-0.1
ENSG00000099840	IZUMO4	0.58	-0.19
ENSG00000184916	JAG2	-0.76	-0.43
ENSG00000152409	JMY	0.65	0.46
ENSG00000083168	KAT6A	0.59	-0.06
ENSG00000156650	KAT6B	0.7	-0.3
ENSG00000245330	KB-1471A8.1	-0.65	-0.34
ENSG00000187486	KCNJ11	-0.62	0.06
ENSG00000152315	KCNK13	0.72	-0.31
ENSG00000178695	KCTD12	-0.63	-0.06
ENSG00000188997	KCTD21	0.69	-0.18
ENSG00000173120	KDM2A	0.69	0.06
ENSG00000186280	KDM4D	0.77	0.34
ENSG00000135314	KHDC1	-0.73	-0.21
ENSG00000166803	KIAA0101	-0.74	-0.17
ENSG00000100890	KIAA0391	-0.63	-0.18
ENSG00000130294	KIF1A	1.16	0.24
ENSG00000090889	KIF4A	0.8	0.14
ENSG00000170759	KIF5B	0.59	0.53
ENSG00000157404	KIT	-1.18	-0.19
ENSG00000126214	KLC1	0.71	0.04
ENSG00000174010	KLHL15	0.6	0.51
ENSG00000162413	KLHL21	0.66	0.35
ENSG00000167487	KLHL26	0.6	-0.13
ENSG00000186231	KLHL32	-0.77	-0.36
ENSG00000188883	KLRG2	-0.8	-0.51
ENSG00000204775	KM-PA-2	0.64	0.3
ENSG00000239569	KMT2E-AS1	-0.59	0.05
ENSG00000225255	LA16c-83F12.6	-1.61	0.03
ENSG00000101680	LAMA1	-1.23	-0.54
ENSG00000078081	LAMP3	-0.63	-0.57
ENSG00000188186	LAMTOR4	-0.63	-0.09
ENSG00000104341	LAPTM4B	-0.66	0.28
ENSG00000177984	LCN15	1.34	0.03
ENSG00000164406	LEAP2	-0.75	0.35
ENSG00000116678	LEPR	-0.69	-0.42
ENSG00000108679	LGALS3BP	-1.04	-0.54
ENSG00000168481	LGI3	-1.95	-0.57
ENSG00000244968	LIFR-AS1	-0.6	-0.03
ENSG00000174405	LIG4	0.6	-0.14
ENSG00000169756	LIMS1	-0.61	0.47
ENSG00000235823	LINC00263	-1.14	-0.57
ENSG00000153363	LINC00467	-0.62	0.11
ENSG00000233237	LINC00472	0.59	-0.4
ENSG00000262619	LINC00621	-0.73	-0.34
ENSG00000237945	LINC00649	-0.72	-0.03
ENSG00000179935	LINC00652	1.16	-0.15
ENSG00000232677	LINC00665	0.58	0.33
ENSG00000228214	LINC00693	-1	-0.44
ENSG00000270074	LINC00965	0.75	0.47
ENSG00000248663	LINC00992	-0.8	-0.2
ENSG00000272523	LINC01023	-0.86	-0.07
ENSG00000107798	LIPA	-0.65	-0.4
ENSG00000270041	LL22NC03-N27C7.1	0.71	-0.64
ENSG00000168216	LMBRD1	-0.62	-0.11
ENSG00000176619	LMNB2	0.9	0.05
ENSG00000154359	LONRF1	-1.64	-0.27
ENSG00000113083	LOX	-0.77	0.5
ENSG00000138131	LOXL4	-0.68	-0.2
ENSG00000171517	LPAR3	-1.18	-0.31
ENSG00000126243	LRFN3	0.69	0.25
ENSG00000121931	LRIF1	0.59	0.51
ENSG00000147650	LRP12	0.73	0.28
ENSG00000134569	LRP4	-0.71	-0.09
ENSG00000157193	LRP8	-0.98	-0.52
ENSG00000079691	LRRC16A	-1.14	-0.2
ENSG00000136802	LRRC8A	0.63	0.31
ENSG00000197147	LRRC8B	-0.73	0.41
ENSG00000149657	LSM14B	0.81	0.06
ENSG00000204392	LSM2	-0.6	-0.22
ENSG00000130520	LSM4	-0.67	0.06
ENSG00000183011	LSMD1	-0.64	0.09
ENSG00000181016	LSMEM1	-1.61	-0.4
ENSG00000153714	LURAP1L	-0.87	-0.31
ENSG00000216863	LY86-AS1	0.88	-0.83
ENSG00000144214	LYG1	-1.07	-0.5
ENSG00000150551	LYPD1	1.56	-0.38
ENSG00000187123	LYPD6	-0.94	-0.55
ENSG00000120992	LYPLA1	-0.85	0.09
ENSG00000218350	LYPLA1P3	-0.86	0.1
ENSG00000102897	LYRM1	-0.84	-0.56
ENSG00000204103	MAFB	0.94	0.03
ENSG00000111837	MAK	-0.6	-0.5
ENSG00000161021	MAML1	0.81	-0.21
ENSG00000111885	MAN1A1	-0.72	-0.12
ENSG00000117643	MAN1C1	-0.67	-0.32
ENSG00000166963	MAP1A	0.71	0.34
ENSG00000130479	MAP1S	0.58	0.45
ENSG00000071054	MAP4K4	0.6	0.07
ENSG00000171533	MAP6	1.33	-0.41
ENSG00000168175	MAPK1IP1L	0.64	0.46
ENSG00000166484	MAPK7	0.62	0.48
ENSG00000197971	MBP	-0.67	-0.43
ENSG00000124370	MCEE	-0.91	-0.52
ENSG00000143384	MCL1	0.6	0.38
ENSG00000112118	MCM3	0.59	0.16
ENSG00000100297	MCM5	0.67	0.19
ENSG00000076003	MCM6	0.65	0.06
ENSG00000055732	MCOLN3	-0.65	0.56
ENSG00000135272	MDFIC	-0.68	0.36
ENSG00000110492	MDK	-1.22	-0.2
ENSG00000213920	MDP1	-0.72	-0.13
ENSG00000157890	MEGF11	-1.28	-0.18
ENSG00000166823	MESP1	-0.76	0.05
ENSG00000164024	METAP1	-0.76	-0.27
ENSG00000176845	METRNL	-0.77	0.07
ENSG00000116688	MFN2	0.65	0.56
ENSG00000205639	MFSD2B	-0.66	-0.27
ENSG00000167700	MFSD3	-0.71	-0.4
ENSG00000071073	MGAT4A	-1.02	-0.46
ENSG00000102858	MGRN1	0.64	0.14
ENSG00000085871	MGST2	-0.65	-0.23
ENSG00000143198	MGST3	-0.58	-0.47
ENSG00000197530	MIB2	0.59	-0.03
ENSG00000135517	MIP	-0.71	-0.09
ENSG00000227518	MIR1302-9	0.69	0.13
ENSG00000207547	MIR25	-0.71	-0.41
ENSG00000265806	MIR4292	-0.59	-0.34
ENSG00000268471	MIR4453	-0.72	-0.08
ENSG00000247516	MIR4458HG	-0.6	-0.03
ENSG00000198868	MIR4461	-0.84	0.34
ENSG00000266620	MIR5001	-1.26	0.34
ENSG00000264190	MIR5006	0.62	0.05
ENSG00000207783	MIR564	-0.77	0.04
ENSG00000207601	MIR611	-0.71	-0.09
ENSG00000207652	MIR621	-0.69	-0.42
ENSG00000207945	MIR658	0.89	0.59
ENSG00000207603	MIR7-1	-0.65	-0.54
ENSG00000216105	MIR943	0.7	-0.18
ENSG00000186260	MKL2	0.58	-0.25
ENSG00000099875	MKNK2	0.67	-0.21
ENSG00000133606	MKRN1	0.62	0.42
ENSG00000119684	MLH3	-0.69	-0.49
ENSG00000130382	MLLT1	0.63	0.14
ENSG00000009950	MLXIPL	-0.92	-0.56
ENSG00000108960	MMD	-0.65	-0.13
ENSG00000157227	MMP14	-0.65	-0.54
ENSG00000102996	MMP15	-0.8	0.34
ENSG00000156103	MMP16	-0.91	-0.38
ENSG00000243479	MNX1-AS1	-0.81	-0.16
ENSG00000120162	MOB3B	-0.83	0.51
ENSG00000164077	MON1A	0.64	0.51
ENSG00000231154	MORF4L2-AS1	-0.6	0
ENSG00000130830	MPP1	-0.71	-0.25
ENSG00000066382	MPPED2	-0.63	-0.33
ENSG00000172172	MRPL13	-0.68	0.34
ENSG00000273155	MRPL30	-0.58	0.06
ENSG00000226253	MRPL35P3	-0.81	-0.05
ENSG00000175581	MRPL48	-0.75	0.09
ENSG00000178860	MSC	0.65	-0.43
ENSG00000153944	MSI2	0.63	-0.14
ENSG00000166343	MSS51	-0.95	-0.27
ENSG00000198804	MT-CO1	-0.68	0.27
ENSG00000198712	MT-CO2	-0.63	0.3
ENSG00000198938	MT-CO3	-0.66	0.24
ENSG00000212907	MT-ND4L	-0.6	0.33
ENSG00000198786	MT-ND5	-0.62	0.18
ENSG00000198695	MT-ND6	-0.6	0.11
ENSG00000211459	MT-RNR1	-0.96	0.59
ENSG00000210140	MT-TC	-1.06	0.17
ENSG00000210176	MT-TH	-1.29	-0.57
ENSG00000210135	MT-TN	-0.99	0.25
ENSG00000210196	MT-TP	-0.96	0.48
ENSG00000210174	MT-TR	-1.28	-0.28
ENSG00000210117	MT-TW	-0.91	-0.09
ENSG00000210144	MT-TY	-1.02	0.21
ENSG00000188786	MTF1	0.78	0.42
ENSG00000248923	MTND5P11	-0.7	0.09
ENSG00000198793	MTOR	0.61	-0.39
ENSG00000225602	MTOR-AS1	0.74	-0.29
ENSG00000136997	MYC	-0.62	-0.16
ENSG00000116990	MYCL	-0.67	-0.22
ENSG00000172936	MYD88	1.65	-0.02
ENSG00000105357	MYH14	0.67	-0.06
ENSG00000100345	MYH9	0.72	0.1
ENSG00000095777	MYO3A	-0.73	0.06
ENSG00000167306	MYO5B	0.84	0.32
ENSG00000139977	NAA30	0.85	0.57
ENSG00000160877	NACC1	0.72	0.58
ENSG00000158747	NBL1	-1.51	0.57
ENSG00000198496	NBR2	-0.68	-0.5
ENSG00000149294	NCAM1	0.69	-0.06
ENSG00000227487	NCAM1-AS1	0.79	0.28
ENSG00000154654	NCAM2	-0.85	-0.45
ENSG00000010292	NCAPD2	0.64	-0.29
ENSG00000020129	NCDN	0.7	0.45
ENSG00000174886	NDUFA11	-0.6	0.1
ENSG00000189043	NDUFA4	-0.76	0.11
ENSG00000267855	NDUFA7	-0.68	-0.13
ENSG00000167774	NDUFA7	-0.63	-0.11
ENSG00000101247	NDUFAF5	-0.7	0.34
ENSG00000136521	NDUFB5	-0.64	-0.06
ENSG00000164258	NDUFS4	-0.81	-0.37
ENSG00000183091	NEB	-0.61	-0.47
ENSG00000078114	NEBL	-0.81	-0.28
ENSG00000160602	NEK8	-0.6	-0.43
ENSG00000132688	NES	0.85	-0.15
ENSG00000178403	NEUROG2	-1.18	-0.39
ENSG00000008441	NFIX	0.62	0.47
ENSG00000109320	NFKB1	0.64	0.39
ENSG00000165028	NIPSNAP3B	-1.15	-0.43
ENSG00000114021	NIT2	-0.9	-0.25
ENSG00000101882	NKAP	-1.27	-0.11
ENSG00000125816	NKX2-4	0.76	0.45
ENSG00000167034	NKX3-1	0.72	0.04
ENSG00000091106	NLRC4	0.58	0.52
ENSG00000140853	NLRC5	-0.94	-0.37
ENSG00000101746	NOL4	0.72	-0.04
ENSG00000165271	NOL6	0.59	0.43
ENSG00000196943	NOP9	0.75	-0.33
ENSG00000007171	NOS2	-1.4	-0.05
ENSG00000185269	NOTUM	-0.93	-0.26
ENSG00000104967	NOVA2	0.8	0.48
ENSG00000107281	NPDC1	-0.7	0.17
ENSG00000196436	NPIPB15	-0.85	-0.5
ENSG00000107833	NPM3	-0.73	-0.41
ENSG00000168743	NPNT	-1.09	-0.5
ENSG00000171246	NPTX1	-0.87	0.06
ENSG00000181019	NQO1	-0.62	0.34
ENSG00000169297	NR0B1	-1.03	-0.55
ENSG00000131408	NR1H2	0.59	0.37
ENSG00000175745	NR2F1	1.09	-0.26
ENSG00000185551	NR2F2	0.76	0.35
ENSG00000113580	NR3C1	0.59	0
ENSG00000119720	NRDE2	0.68	0.09
ENSG00000165671	NSD1	0.64	-0.08
ENSG00000073969	NSF	-0.8	0.47
ENSG00000106133	NSUN5P2	-0.83	-0.41
ENSG00000185013	NT5C1B	0.66	-0.2
ENSG00000205309	NT5M	-0.84	-0.29
ENSG00000074527	NTN4	-0.67	-0.32
ENSG00000135778	NTPCR	-0.7	-0.18
ENSG00000213965	NUDT19	0.62	-0.24
ENSG00000164978	NUDT2	-0.8	-0.55
ENSG00000093000	NUP50	0.67	0.2
ENSG00000198088	NUP62CL	-0.67	0.02
ENSG00000234685	NUS1P2	-0.89	-0.19
ENSG00000197444	OGDHL	-0.65	-0.38
ENSG00000205927	OLIG2	-0.67	-0.41
ENSG00000172057	ORMDL3	0.78	0.34
ENSG00000128694	OSGEPL1	-0.61	-0.49
ENSG00000228474	OST4	-0.64	0.06
ENSG00000198856	OSTC	-0.8	0.07
ENSG00000163113	OTUD7B	0.63	0.28
ENSG00000204237	OXLD1	-1.1	-0.55
ENSG00000122884	P4HA1	-0.65	-0.51
ENSG00000007168	PAFAH1B1	0.69	0.24
ENSG00000135473	PAN2	-0.74	-0.48
ENSG00000261485	PAN3-AS1	-0.71	-0.11
ENSG00000137819	PAQR5	-1.06	-0.46
ENSG00000170915	PAQR8	-1.05	-0.56
ENSG00000188582	PAQR9	-0.7	-0.28
ENSG00000169116	PARM1	-0.73	-0.18
ENSG00000227105	PARP1P1	0.66	0.34
ENSG00000151883	PARP8	-0.61	-0.15
ENSG00000100105	PATZ1	0.66	0.42
ENSG00000125813	PAX1	1.27	-0.58
ENSG00000273344	PAXIP1-AS1	-0.74	-0.07
ENSG00000168078	PBK	-0.62	-0.03
ENSG00000163346	PBXIP1	0.7	-0.22
ENSG00000231806	PCAT7	0.61	0.1
ENSG00000118946	PCDH17	0.6	0.27
ENSG00000165194	PCDH19	1.01	-0.12
ENSG00000169851	PCDH7	1.16	0.41
ENSG00000100889	PCK2	-1.99	0.09
ENSG00000203880	PCMTD2	-0.63	0.13
ENSG00000123360	PDE1B	-0.89	-0.53
ENSG00000185615	PDIA2	-0.71	-0.54
ENSG00000175087	PDIK1L	0.74	0.3
ENSG00000154553	PDLIM3	-0.79	-0.37
ENSG00000115425	PECR	-0.67	-0.27
ENSG00000242265	PEG10	1.52	0.55
ENSG00000197329	PELI1	-0.62	-0.03
ENSG00000164751	PEX2	-1.06	-0.48
ENSG00000101132	PFDN4	-0.92	0.46
ENSG00000070087	PFN2	-0.95	0.12
ENSG00000182405	PGBD4	-0.67	-0.45
ENSG00000164902	PHAX	0.63	0.23
ENSG00000181649	PHLDA2	-0.87	0.39
ENSG00000040199	PHLPP2	0.74	0.16
ENSG00000070047	PHRF1	0.59	0.27
ENSG00000105229	PIAS4	0.86	0.16
ENSG00000173947	PIFO	0.63	-0.02
ENSG00000255072	PIGY	-0.72	0.39
ENSG00000100100	PIK3IP1	-0.91	-0.35
ENSG00000158828	PINK1	0.71	0.04
ENSG00000186111	PIP5K1C	0.68	0.34
ENSG00000087842	PIR	-0.61	0
ENSG00000057757	PITHD1	0.65	0.53
ENSG00000154217	PITPNC1	-0.6	-0.19
ENSG00000107859	PITX3	-0.7	-0.04
ENSG00000224680	PLA2G12AP1	0.74	0.34
ENSG00000145287	PLAC8	-0.82	-0.38
ENSG00000126003	PLAGL2	1	0.44
ENSG00000115896	PLCL1	0.71	-0.5
ENSG00000240891	PLCXD2	-0.61	0.24
ENSG00000269800	PLEKHA3P1	0.85	0.32
ENSG00000153404	PLEKHG4B	0.99	-0.03
ENSG00000225190	PLEKHM1	0.63	0.37
ENSG00000116786	PLEKHM2	0.59	-0.04
ENSG00000107020	PLGRKT	-0.59	-0.3
ENSG00000167676	PLIN4	0.8	0.38
ENSG00000102934	PLLP	-0.81	-0.36
ENSG00000076356	PLXNA2	-0.93	-0.08
ENSG00000160783	PMF1	-0.61	-0.3
ENSG00000260238	PMF1-BGLAP	-0.64	-0.27
ENSG00000078319	PMS2P1	-0.79	-0.43
ENSG00000067601	PMS2P4	-0.86	-0.31
ENSG00000183837	PNMA3	0.66	0.09
ENSG00000141744	PNMT	-0.74	-0.58
ENSG00000198805	PNP	-0.65	-0.16
ENSG00000101751	POLI	-0.79	-0.4
ENSG00000068654	POLR1A	0.58	0.26
ENSG00000186184	POLR1D	-0.64	-0.21
ENSG00000181222	POLR2A	0.74	0.31
ENSG00000168002	POLR2G	-0.59	-0.14
ENSG00000113356	POLR3G	-0.87	-0.01
ENSG00000196313	POM121	-0.63	-0.08
ENSG00000105854	PON2	-0.63	0.2
ENSG00000102312	PORCN	-0.65	-0.41
ENSG00000224897	POT1-AS1	-0.6	-0.51
ENSG00000204531	POU5F1	0.59	-0.21
ENSG00000138777	PPA2	-0.86	-0.27
ENSG00000147535	PPAPDC1B	-0.64	-0.15
ENSG00000112033	PPARD	0.72	0.16
ENSG00000100034	PPM1F	0.66	0.28
ENSG00000167641	PPP1R14A	-0.69	-0.29
ENSG00000135447	PPP1R1A	-0.75	-0.09
ENSG00000225361	PPP1R26-AS1	0.64	0.18
ENSG00000148840	PPRC1	0.64	0
ENSG00000131238	PPT1	-1.04	0.03
ENSG00000162976	PQLC3	-1.26	-0.22
ENSG00000170325	PRDM10	0.66	-0.01
ENSG00000019485	PRDM11	0.72	0.28
ENSG00000138738	PRDM5	-0.89	-0.14
ENSG00000152784	PRDM8	0.82	-0.08
ENSG00000123131	PRDX4	-0.75	0.21
ENSG00000124126	PREX1	-0.86	0.21
ENSG00000239911	PRKAG2-AS1	-0.84	-0.48
ENSG00000237943	PRKCQ-AS1	-0.73	0.05
ENSG00000185238	PRMT3	-0.6	-0.07
ENSG00000147471	PROSC	-0.82	0.02
ENSG00000101161	PRPF6	0.61	0.26
ENSG00000147224	PRPS1	-0.68	-0.05
ENSG00000101911	PRPS2	-0.81	-0.17
ENSG00000176532	PRR15	-0.71	-0.57
ENSG00000135362	PRR5L	-0.76	-0.56
ENSG00000167371	PRRT2	-0.91	-0.57
ENSG00000135069	PSAT1	-0.81	0.49
ENSG00000240065	PSMB9	-0.76	-0.19
ENSG00000101843	PSMD10	-0.91	0.21
ENSG00000146733	PSPH	-0.86	0.4
ENSG00000117569	PTBP2	1.37	0.25
ENSG00000156471	PTDSS1	-0.89	0.33
ENSG00000070778	PTPN21	0.62	-0.16
ENSG00000185129	PURA	0.69	0.52
ENSG00000183010	PYCR1	-0.67	0.1
ENSG00000145337	PYURF	-0.7	0.37
ENSG00000090565	RAB11FIP3	0.73	0.27
ENSG00000155961	RAB39B	0.64	0.1
ENSG00000171570	RAB4B-EGLN2	0.61	0.46
ENSG00000177548	RABEP2	0.59	0.18
ENSG00000100401	RANGAP1	0.6	0.46
ENSG00000138670	RASGEF1B	0.67	-0.03
ENSG00000141150	RASL10B	-0.66	0.5
ENSG00000136653	RASSF5	-0.93	0.11
ENSG00000177483	RBM44	-1.08	-0.61
ENSG00000213516	RBMXL1	0.66	0.55
ENSG00000100387	RBX1	-0.6	0.05
ENSG00000135870	RC3H1	0.66	0.17
ENSG00000172348	RCAN2	0.7	-0.49
ENSG00000179051	RCC2	0.59	-0.28
ENSG00000089902	RCOR1	0.66	0.45
ENSG00000072042	RDH11	-0.73	0
ENSG00000068615	REEP1	-0.78	0.47
ENSG00000165731	RET	0.66	0.16
ENSG00000079313	REXO1	0.73	0.51
ENSG00000175449	RFESD	-0.82	-0.03
ENSG00000080298	RFX3	-1.19	-0.53
ENSG00000181827	RFX7	0.72	0.25
ENSG00000242732	RGAG4	0.89	0.46
ENSG00000148908	RGS10	-1.05	-0.37
ENSG00000143333	RGS16	-0.78	-0.54
ENSG00000091844	RGS17	-0.89	0.04
ENSG00000147509	RGS20	-1.24	-0.26
ENSG00000229927	RHEBP1	-1.1	-0.35
ENSG00000115841	RMDN2	0.82	-0.15
ENSG00000178966	RMI1	-0.59	0.28
ENSG00000269900	RMRP	-1.51	0.28
ENSG00000202198	RN7SK	-1.18	0.6
ENSG00000200488	RN7SKP203	-1.15	0.67
ENSG00000201428	RN7SKP71	-1.08	0.51
ENSG00000202058	RN7SKP80	-1.16	0.37
ENSG00000258486	RN7SL1	-0.97	0.3
ENSG00000265150	RN7SL2	-0.88	0.23
ENSG00000266037	RN7SL3	-1.08	0.5
ENSG00000265735	RN7SL5P	-1.09	0.17
ENSG00000243015	RN7SL737P	0.95	0
ENSG00000137522	RNF121	-0.81	0.3
ENSG00000170881	RNF139	-0.7	0.32
ENSG00000245149	RNF139-AS1	-0.7	-0.32
ENSG00000151692	RNF144A	-1.47	0.05
ENSG00000141576	RNF157	-0.65	0.07
ENSG00000163961	RNF168	0.59	-0.33
ENSG00000231381	RNF2P1	-1.06	-0.41
ENSG00000127870	RNF6	0.68	0.49
ENSG00000202337	RNU6-8	-0.62	0.23
ENSG00000185483	ROR1	-0.75	0.06
ENSG00000216775	RP1-152L7.5	-0.67	-0.25
ENSG00000273433	RP1-170O19.22	0.61	0.58
ENSG00000267350	RP1-178F10.3	0.78	0.52
ENSG00000240553	RP1-184J9.2	0.61	0.2
ENSG00000219755	RP1-199J3.5	-0.68	-0.46
ENSG00000260196	RP1-239B22.5	-0.64	-0.36
ENSG00000272114	RP1-261G23.7	-0.61	0.27
ENSG00000259943	RP1-39G22.7	-0.73	0.07
ENSG00000231993	RP1-85F18.5	-0.6	-0.42
ENSG00000232754	RP1-85F18.6	0.77	0.19
ENSG00000271826	RP1-93I3.1	-0.76	-0.56
ENSG00000233384	RP11-100E13.1	-1.01	-0.52
ENSG00000224411	RP11-1033A18.1	0.67	0.43
ENSG00000171282	RP11-1055B8.7	-0.61	-0.33
ENSG00000258927	RP11-1070N10.5	0.7	-0.09
ENSG00000259015	RP11-109N23.6	-0.67	-0.25
ENSG00000230916	RP11-10B2.1	-0.99	0.05
ENSG00000228801	RP11-110G21.1	-0.88	-0.21
ENSG00000255135	RP11-111M22.3	-0.77	-0.31
ENSG00000249803	RP11-114H21.2	-0.6	-0.47
ENSG00000260757	RP11-120K18.2	-0.74	-0.58
ENSG00000224842	RP11-123K19.1	-0.66	0.14
ENSG00000236404	RP11-125B21.2	-0.87	0.42
ENSG00000273084	RP11-1275H24.3	-1.55	0.12
ENSG00000247679	RP11-1277A3.1	-0.66	-0.22
ENSG00000259460	RP11-128A17.1	0.87	-0.09
ENSG00000232445	RP11-132A1.4	-0.59	-0.42
ENSG00000242150	RP11-134G8.6	-0.78	-0.2
ENSG00000260836	RP11-152F13.10	-1.45	1.11
ENSG00000254782	RP11-155D18.12	-0.73	-0.29
ENSG00000272601	RP11-155G14.5	-0.61	-0.43
ENSG00000240758	RP11-155G14.6	-0.7	-0.54
ENSG00000259544	RP11-158M2.2	0.75	-0.02
ENSG00000264112	RP11-159D12.2	0.83	0.07
ENSG00000249492	RP11-159F24.3	-0.69	0.43
ENSG00000246528	RP11-159H10.3	-1.37	0.44
ENSG00000267191	RP11-15A1.2	0.62	0.17
ENSG00000267058	RP11-15A1.3	0.69	0.19
ENSG00000245311	RP11-165P7.1	-0.81	-0.44
ENSG00000237027	RP11-16C18.3	-0.6	-0.26
ENSG00000260572	RP11-16N11.2	-0.63	0.49
ENSG00000271011	RP11-171I2.5	1.01	-0.49
ENSG00000231025	RP11-175O19.4	0.65	-0.2
ENSG00000220032	RP11-17M16.1	-0.67	0.02
ENSG00000265778	RP11-17M16.2	-0.92	0.07
ENSG00000269609	RP11-18I14.10	-0.63	0.19
ENSG00000225976	RP11-192N10.2	-0.68	0.29
ENSG00000264207	RP11-196G18.23	-1.24	-0.09
ENSG00000262251	RP11-199F11.2	-0.96	0.02
ENSG00000226803	RP11-203B9.4	-0.59	-0.37
ENSG00000258908	RP11-203M5.8	-0.63	-0.16
ENSG00000237491	RP11-206L10.9	-0.65	-0.03
ENSG00000260566	RP11-20G6.3	0.76	0.18
ENSG00000213280	RP11-212P7.1	-0.8	0.35
ENSG00000254208	RP11-219B4.3	-1.33	-0.22
ENSG00000254102	RP11-21C4.1	0.73	0.38
ENSG00000249356	RP11-21I10.2	-0.77	0.27
ENSG00000254418	RP11-21L19.1	-0.79	-0.27
ENSG00000169253	RP11-220D10.1	-0.8	0.17
ENSG00000273485	RP11-225H22.7	0.67	0.25
ENSG00000265139	RP11-227G15.2	-0.81	-0.1
ENSG00000260442	RP11-22P6.3	-0.96	-0.44
ENSG00000224217	RP11-232D9.1	0.71	0.41
ENSG00000258857	RP11-247L20.3	-1.07	0.13
ENSG00000260077	RP11-254F7.2	-0.67	-0.17
ENSG00000267924	RP11-255H23.4	-0.6	-0.05
ENSG00000249971	RP11-256P1.1	0.9	0.27
ENSG00000243501	RP11-257K9.8	-0.62	0.12
ENSG00000215241	RP11-266K4.9	-0.65	-0.31
ENSG00000116883	RP11-268J15.5	0.93	0.24
ENSG00000225721	RP11-269F19.2	-0.67	-0.12
ENSG00000269905	RP11-271K21.11	0.87	0.09
ENSG00000247317	RP11-273G15.2	-0.59	-0.36
ENSG00000233368	RP11-277L2.3	-0.98	-0.18
ENSG00000236137	RP11-27K13.3	-0.59	0.38
ENSG00000237938	RP11-288I21.1	0.67	-0.04
ENSG00000262967	RP11-294J22.6	0.65	-0.04
ENSG00000262712	RP11-295D4.1	0.59	-0.17
ENSG00000261556	RP11-296I10.6	-0.71	-0.23
ENSG00000203739	RP11-296O14.3	-0.74	-0.28
ENSG00000270049	RP11-297D21.4	-0.83	-0.31
ENSG00000257285	RP11-298I3.1	-0.6	-0.55
ENSG00000270008	RP11-298P3.4	0.7	0.11
ENSG00000273080	RP11-301O19.1	-0.69	-0.17
ENSG00000261663	RP11-304L19.11	0.73	0.47
ENSG00000255337	RP11-315O6.1	-0.74	0.35
ENSG00000257307	RP11-317N8.4	0.68	0.37
ENSG00000272764	RP11-318E3.9	-0.62	-0.47
ENSG00000226403	RP11-31F19.1	-0.58	-0.01
ENSG00000259045	RP11-320M16.1	-0.63	0.57
ENSG00000225782	RP11-322F10.2	1.13	-0.26
ENSG00000214559	RP11-323J4.1	-0.7	0.08
ENSG00000267601	RP11-323N12.5	-0.63	0.04
ENSG00000261270	RP11-325K4.3	-0.94	-0.48
ENSG00000271646	RP11-326I11.3	-1	0.18
ENSG00000234753	RP11-328M4.2	-0.89	-0.23
ENSG00000267280	RP11-332H18.4	-0.87	-0.57
ENSG00000226647	RP11-336A10.2	0.62	0.29
ENSG00000273186	RP11-339B21.10	-1.12	0
ENSG00000272960	RP11-339B21.15	0.8	-0.07
ENSG00000245958	RP11-33B1.1	-0.62	-0.56
ENSG00000271452	RP11-342K6.2	-0.58	-0.03
ENSG00000224114	RP11-343H5.4	-0.92	-0.16
ENSG00000237768	RP11-344N10.2	-0.67	-0.35
ENSG00000272630	RP11-344N10.5	-0.64	-0.72
ENSG00000272849	RP11-347I19.8	-0.59	-0.29
ENSG00000272077	RP11-348P10.2	0.69	0.4
ENSG00000272092	RP11-350N15.5	0.77	-0.43
ENSG00000254719	RP11-351I24.3	-1.15	0.47
ENSG00000264578	RP11-360L9.8	0.65	0.17
ENSG00000230707	RP11-364B14.3	1.08	-0.51
ENSG00000259515	RP11-365N19.2	0.6	-0.13
ENSG00000241570	RP11-372E1.6	-0.68	-0.25
ENSG00000267520	RP11-373L24.1	0.61	-0.44
ENSG00000261338	RP11-378A13.1	0.77	0.29
ENSG00000267541	RP11-380M21.2	-0.64	0.34
ENSG00000242479	RP11-383G6.4	-1.03	0.04
ENSG00000237978	RP11-385J1.2	-1.07	-0.25
ENSG00000272430	RP11-38L15.8	-0.83	-0.41
ENSG00000260589	RP11-390B4.5	-0.91	-0.2
ENSG00000272686	RP11-390E23.6	-0.73	0.07
ENSG00000225177	RP11-390P2.4	-0.76	0.31
ENSG00000273036	RP11-392E22.12	-0.6	0.14
ENSG00000257718	RP11-396F22.1	-0.74	0
ENSG00000243312	RP11-397E7.1	0.93	-0.34
ENSG00000272853	RP11-398C13.6	-0.64	-0.06
ENSG00000273003	RP11-399J13.3	-0.62	0.07
ENSG00000258940	RP11-407N17.5	-0.7	0.03
ENSG00000260329	RP11-412D9.4	-1.33	0.57
ENSG00000272097	RP11-421M1.8	-1	-0.57
ENSG00000272654	RP11-422P24.11	-1.2	-0.42
ENSG00000271992	RP11-42O15.3	-1.29	0.56
ENSG00000260185	RP11-432I5.6	1.13	-0.15
ENSG00000269926	RP11-442H21.2	-1.05	0.2
ENSG00000257622	RP11-44N21.4	-0.6	-0.41
ENSG00000250616	RP11-455F5.3	0.64	0.24
ENSG00000268584	RP11-464F9.20	-0.84	-0.48
ENSG00000204044	RP11-465L10.10	0.65	-0.3
ENSG00000232342	RP11-46O21.2	-0.75	0
ENSG00000261687	RP11-473C18.3	-0.62	0.04
ENSG00000263244	RP11-473I1.10	0.74	0.56
ENSG00000270906	RP11-475J5.6	-2.17	-0.42
ENSG00000214796	RP11-480I12.5	-0.68	-0.42
ENSG00000260379	RP11-483K5.2	-0.66	-0.57
ENSG00000213540	RP11-486G15.1	-0.64	0.29
ENSG00000247373	RP11-486O12.2	-0.63	0.4
ENSG00000260958	RP11-488I20.8	-0.86	-0.05
ENSG00000263585	RP11-498C9.13	-0.59	0.05
ENSG00000248161	RP11-499E18.1	-2.53	-0.57
ENSG00000260023	RP11-49C24.1	0.87	0.53
ENSG00000249474	RP11-49I4.3	0.74	-0.31
ENSG00000260018	RP11-505K9.1	-0.58	-0.17
ENSG00000260300	RP11-505K9.4	0.63	-0.11
ENSG00000259773	RP11-507J18.2	-0.6	0.08
ENSG00000258789	RP11-507K2.3	-1.21	-0.5
ENSG00000226200	RP11-50E11.3	-0.61	0.44
ENSG00000232499	RP11-512F24.1	0.74	0.48
ENSG00000263887	RP11-51L5.5	0.63	-0.38
ENSG00000224631	RP11-51O6.1	-0.65	-0.11
ENSG00000264666	RP11-524F11.2	-0.66	0.1
ENSG00000272906	RP11-533E19.7	0.7	0.39
ENSG00000233144	RP11-537A6.9	-0.69	0.09
ENSG00000261063	RP11-538I12.2	0.74	0
ENSG00000225302	RP11-539I5.1	-1.35	-0.54
ENSG00000258651	RP11-545M17.1	-1.06	0.28
ENSG00000237457	RP11-547I7.2	-1.75	-0.91
ENSG00000272606	RP11-554J4.1	-0.66	-0.26
ENSG00000271888	RP11-560J1.2	-0.89	0.34
ENSG00000272716	RP11-563N4.1	-1.43	-0.36
ENSG00000271851	RP11-565F19.2	0.78	0.29
ENSG00000233735	RP11-567G24.3	-1.14	0.02
ENSG00000270039	RP11-571M6.17	0.93	0.51
ENSG00000254693	RP11-58K22.5	0.69	-0.22
ENSG00000255644	RP11-59N23.1	-0.67	-0.37
ENSG00000265690	RP11-5A19.5	-0.75	-0.52
ENSG00000260285	RP11-600F24.7	-0.63	0.27
ENSG00000246250	RP11-613D13.5	-0.77	0.14
ENSG00000234160	RP11-613M10.6	0.59	0.07
ENSG00000231160	RP11-617D20.1	0.72	-0.2
ENSG00000257886	RP11-61E11.1	-0.67	-0.13
ENSG00000235033	RP11-61I13.3	-0.59	-0.21
ENSG00000259345	RP11-624L4.1	1.17	0.27
ENSG00000272162	RP11-637O19.3	-0.59	0.19
ENSG00000260465	RP11-63M22.2	0.66	0.16
ENSG00000266261	RP11-640I15.1	1.3	0.4
ENSG00000236943	RP11-640M9.1	-0.91	-0.06
ENSG00000214198	RP11-642P15.1	-0.83	-0.11
ENSG00000258311	RP11-644F5.10	-0.61	-0.04
ENSG00000249252	RP11-665G4.1	-1.04	-0.15
ENSG00000263050	RP11-667K14.3	-0.63	0.13
ENSG00000260081	RP11-66N11.8	-0.9	-0.42
ENSG00000245498	RP11-677M14.7	0.69	0.44
ENSG00000250519	RP11-680H20.2	0.93	0.25
ENSG00000246308	RP11-685M7.3	-0.84	-0.54
ENSG00000256789	RP11-697H9.2	-0.73	-0.21
ENSG00000182109	RP11-69E11.4	-0.87	-0.55
ENSG00000228060	RP11-69E11.8	0.61	0.35
ENSG00000273061	RP11-6J24.6	-0.91	0.05
ENSG00000266049	RP11-703M24.5	1.03	0.16
ENSG00000257027	RP11-705C15.3	-0.59	-0.56
ENSG00000266373	RP11-710M11.1	0.59	0.07
ENSG00000245552	RP11-712B9.2	-0.68	-0.02
ENSG00000272769	RP11-725P16.2	-0.91	-0.3
ENSG00000256008	RP11-728G15.1	-0.74	-0.36
ENSG00000256500	RP11-73M18.2	0.61	0.13
ENSG00000269940	RP11-73M18.7	0.58	0.47
ENSG00000269958	RP11-73M18.8	0.83	0.49
ENSG00000272770	RP11-74E22.5	0.96	0.44
ENSG00000262902	RP11-750B16.1	-0.64	0.15
ENSG00000250988	RP11-752G15.6	-0.61	-0.36
ENSG00000272146	RP11-755B10.4	-1.22	-0.28
ENSG00000261488	RP11-757F18.5	-0.82	-0.24
ENSG00000240211	RP11-758P17.3	-0.88	-0.48
ENSG00000272721	RP11-778D9.12	-0.77	0.1
ENSG00000234149	RP11-77G23.2	0.74	0.19
ENSG00000262583	RP11-77K12.5	-0.59	-0.54
ENSG00000232274	RP11-782C8.2	0.58	-0.34
ENSG00000248113	RP11-791G16.4	0.83	0.15
ENSG00000259652	RP11-797A18.3	0.86	0.01
ENSG00000267198	RP11-798G7.6	-0.77	-0.57
ENSG00000248774	RP11-798M19.3	-0.69	-0.15
ENSG00000240979	RP11-79D8.2	0.58	-0.05
ENSG00000256148	RP11-809N8.5	-0.64	0.21
ENSG00000259375	RP11-815J21.2	0.76	-0.12
ENSG00000256616	RP11-815J4.6	0.69	-0.08
ENSG00000241316	RP11-81N13.1	0.73	-0.51
ENSG00000225405	RP11-84A1.1	-0.9	0.27
ENSG00000223989	RP11-84A14.5	-0.66	-0.29
ENSG00000258704	RP11-85K15.2	-1.11	-0.39
ENSG00000236668	RP11-85O21.2	-1.45	-0.57
ENSG00000255468	RP11-867G23.8	-1.14	-0.51
ENSG00000260806	RP11-872J21.3	-0.77	0.28
ENSG00000251211	RP11-889L3.4	-0.7	-0.21
ENSG00000268129	RP11-91G21.1	-0.66	-0.33
ENSG00000232803	RP11-93B14.5	-0.64	0.3
ENSG00000273010	RP11-96K19.5	0.63	0.42
ENSG00000203288	RP11-98D18.9	-0.84	-0.44
ENSG00000265399	RP13-270P17.2	-0.6	-0.13
ENSG00000270223	RP13-36G14.4	0.73	0
ENSG00000228748	RP13-39P12.3	0.6	-0.08
ENSG00000261845	RP13-638C3.4	0.69	0.32
ENSG00000219023	RP3-340B19.2	-0.77	-0.18
ENSG00000219682	RP3-425P12.4	0.75	0.05
ENSG00000230910	RP3-525N10.2	-1.67	-0.27
ENSG00000225616	RP4-604A21.1	-0.71	-0.13
ENSG00000272782	RP4-607J23.2	-1.06	0
ENSG00000261737	RP4-612B15.3	-0.89	0.25
ENSG00000271554	RP4-665N4.8	0.79	0.39
ENSG00000213058	RP4-765C7.2	-1.7	-0.02
ENSG00000228838	RP4-784A16.2	-0.66	-0.21
ENSG00000261135	RP4-798A10.7	-1.46	-0.07
ENSG00000239719	RP4-800G7.1	-1.04	0.05
ENSG00000248503	RP5-1000K24.2	-1.37	-0.16
ENSG00000255164	RP5-1047A19.4	0.64	0.2
ENSG00000261326	RP5-1057J7.6	-0.98	-0.36
ENSG00000177788	RP5-1061H20.4	-0.67	0.12
ENSG00000273373	RP5-1074L1.4	-0.7	-0.46
ENSG00000225377	RP5-1103G7.4	-0.65	-0.37
ENSG00000228265	RP5-1125A11.1	-0.8	-0.54
ENSG00000269890	RP5-1139B12.2	0.63	-0.15
ENSG00000266680	RP5-1148A21.3	1.41	0.28
ENSG00000228086	RP5-837M10.4	-0.85	-0.43
ENSG00000198744	RP5-857K21.11	-0.71	0.21
ENSG00000229344	RP5-857K21.7	-0.71	0.38
ENSG00000259901	RP5-991G20.4	0.6	0.35
ENSG00000230163	RP5-997D16.2	0.89	0.04
ENSG00000223804	RP6-206I17.1	-1.11	0
ENSG00000106399	RPA3	-0.6	-0.17
ENSG00000219545	RPA3-AS1	-0.63	-0.56
ENSG00000226360	RPL10AP6	-0.61	-0.03
ENSG00000136149	RPL13AP25	-0.7	0.37
ENSG00000213885	RPL13AP7	-0.71	0.16
ENSG00000122026	RPL21	-0.71	-0.1
ENSG00000224594	RPL29P19	-1.47	0.15
ENSG00000198918	RPL39	-0.81	-0.3
ENSG00000235174	RPL39P3	-0.83	-0.48
ENSG00000240395	RPL5P23	-0.84	0.13
ENSG00000213917	RPL5P8	0.83	-0.01
ENSG00000241825	RPL7P42	-0.75	0
ENSG00000163682	RPL9	-0.71	-0.13
ENSG00000164967	RPP25L	-0.76	-0.01
ENSG00000259001	RPPH1	-0.94	-0.2
ENSG00000163125	RPRD2	0.63	0.37
ENSG00000179673	RPRML	-0.75	0.37
ENSG00000223396	RPS10P7	-0.78	-0.2
ENSG00000110700	RPS13	-0.6	-0.03
ENSG00000164587	RPS14	-0.94	-0.07
ENSG00000226396	RPS14P3	-0.86	-0.29
ENSG00000214535	RPS15AP1	-0.8	-0.08
ENSG00000105193	RPS16	-0.66	0.04
ENSG00000231500	RPS18	-0.84	-0.47
ENSG00000230897	RPS18P12	-0.73	-0.29
ENSG00000171858	RPS21	-0.85	0.08
ENSG00000143947	RPS27A	-0.58	-0.03
ENSG00000213741	RPS29	-0.81	0.09
ENSG00000216866	RPS2P55	2.23	0.32
ENSG00000145425	RPS3A	-0.94	-0.37
ENSG00000214389	RPS3AP26	-1.29	-0.58
ENSG00000205871	RPS3AP47	-1.02	-0.24
ENSG00000178429	RPS3AP5	-0.67	-0.57
ENSG00000234797	RPS3AP6	-1	-0.36
ENSG00000243663	RPS4XP14	-1.03	0.36
ENSG00000083845	RPS5	-0.64	-0.08
ENSG00000137154	RPS6	-0.79	-0.32
ENSG00000171863	RPS7	-0.62	-0.06
ENSG00000226525	RPS7P10	-0.81	-0.29
ENSG00000143303	RRNAD1	-0.7	-0.4
ENSG00000160208	RRP1B	0.67	-0.04
ENSG00000214293	RSBN1L-AS1	-0.67	-0.32
ENSG00000137876	RSL24D1	-0.64	0.13
ENSG00000111834	RSPH4A	0.68	0.4
ENSG00000169218	RSPO1	-0.93	-0.37
ENSG00000100218	RTDR1	-0.76	-0.11
ENSG00000139970	RTN1	2.28	0.04
ENSG00000185924	RTN4RL1	-1.31	0.21
ENSG00000160753	RUSC1	-0.66	-0.1
ENSG00000189171	S100A13	-0.72	-0.28
ENSG00000196154	S100A4	-1.01	-0.36
ENSG00000267534	S1PR2	-0.72	-0.27
ENSG00000160633	SAFB	0.62	0.33
ENSG00000130254	SAFB2	0.83	0.32
ENSG00000100583	SAMD15	1	0.46
ENSG00000179134	SAMD4B	0.79	0.13
ENSG00000203727	SAMD5	0.79	-0.34
ENSG00000205413	SAMD9	1.24	-0.42
ENSG00000130066	SAT1	-0.8	-0.09
ENSG00000164764	SBSPON	-0.67	0.33
ENSG00000126461	SCAF1	0.59	0.43
ENSG00000213079	SCAF8	0.7	0.39
ENSG00000252481	SCARNA13	-0.85	-0.31
ENSG00000252690	SCARNA15	-0.63	-0.31
ENSG00000270066	SCARNA2	-1.15	0.83
ENSG00000099194	SCD	-0.71	-0.16
ENSG00000151967	SCHIP1	-0.64	0.13
ENSG00000159307	SCUBE1	-0.92	-0.53
ENSG00000100934	SEC23A	-1.03	0.24
ENSG00000138593	SECISBP2L	0.78	0.31
ENSG00000091490	SEL1L3	-0.67	0.04
ENSG00000198832	SELM	-1.46	-0.35
ENSG00000075223	SEMA3C	0.62	0.21
ENSG00000080546	SESN1	-0.59	0.31
ENSG00000152217	SETBP1	1.2	0.16
ENSG00000099381	SETD1A	0.61	0.16
ENSG00000181555	SETD2	0.62	0.05
ENSG00000183955	SETD8	0.61	0.5
ENSG00000099995	SF3A1	0.64	0.47
ENSG00000120057	SFRP5	-0.69	-0.04
ENSG00000144040	SFXN5	0.66	0.46
ENSG00000127990	SGCE	-0.59	-0.27
ENSG00000163082	SGPP2	-0.63	-0.16
ENSG00000111252	SH2B3	-0.74	0.13
ENSG00000027869	SH2D2A	-0.99	-0.45
ENSG00000175137	SH3BP5L	0.71	0.28
ENSG00000109686	SH3D19	-0.86	-0.37
ENSG00000171241	SHCBP1	0.73	0.52
ENSG00000178343	SHISA3	-0.67	-0.5
ENSG00000234965	SHISA8	-1.28	0.05
ENSG00000146950	SHROOM2	0.73	-0.35
ENSG00000110013	SIAE	-0.85	-0.47
ENSG00000185187	SIGIRR	-0.61	-0.4
ENSG00000182628	SKA2	-0.63	0.46
ENSG00000157933	SKI	0.87	0.17
ENSG00000110911	SLC11A2	-0.93	0.02
ENSG00000124140	SLC12A5	0.6	-0.41
ENSG00000221955	SLC12A8	0.63	0.21
ENSG00000110446	SLC15A3	-0.65	0.29
ENSG00000163053	SLC16A14	-0.99	0.21
ENSG00000259803	SLC22A31	-1.44	-0.49
ENSG00000197208	SLC22A4	-0.73	0.21
ENSG00000140090	SLC24A4	-0.79	-0.06
ENSG00000258708	SLC25A21-AS1	-0.78	-0.03
ENSG00000224281	SLC25A5-AS1	-0.69	-0.4
ENSG00000233705	SLC26A4-AS1	-0.63	0.2
ENSG00000140284	SLC27A2	-0.65	-0.07
ENSG00000174669	SLC29A2	-1.32	-0.57
ENSG00000151229	SLC2A13	-0.95	-0.05
ENSG00000164756	SLC30A8	-0.64	0.42
ENSG00000168917	SLC35G2	-1	0.52
ENSG00000137700	SLC37A4	-0.71	-0.32
ENSG00000139974	SLC38A6	-0.68	-0.14
ENSG00000029364	SLC39A9	-1.08	0.01
ENSG00000138449	SLC40A1	-0.69	-0.14
ENSG00000149150	SLC43A1	-1.36	0.39
ENSG00000022567	SLC45A4	0.58	-0.03
ENSG00000080493	SLC4A4	-1.01	-0.3
ENSG00000132164	SLC6A11	-0.63	-0.19
ENSG00000101187	SLCO4A1	-0.65	0.12
ENSG00000171790	SLFNL1	1.3	0.19
ENSG00000165300	SLITRK5	-0.76	0.27
ENSG00000101596	SMCHD1	0.6	0.34
ENSG00000176994	SMCR8	0.67	0.47
ENSG00000100796	SMEK1	0.64	0.3
ENSG00000198952	SMG5	0.74	0.21
ENSG00000070366	SMG6	0.63	0.54
ENSG00000176209	SMIM19	-0.63	-0.12
ENSG00000124216	SNAI1	-0.77	0.21
ENSG00000260630	SNAI3-AS1	0.64	0.03
ENSG00000247092	SNHG10	-0.8	0.15
ENSG00000203875	SNHG5	-0.78	-0.31
ENSG00000269893	SNHG8	-0.67	-0.46
ENSG00000184602	SNN	0.63	0.56
ENSG00000207112	SNORA25	-0.69	-0.49
ENSG00000207051	SNORA27	-1.01	-0.59
ENSG00000200983	SNORA3	-0.65	-0.23
ENSG00000212607	SNORA45	-0.92	-0.1
ENSG00000199785	SNORA52	-0.78	-0.03
ENSG00000206693	SNORA56	-1.25	0.3
ENSG00000206622	SNORA69	-0.62	-0.11
ENSG00000207165	SNORA70	-0.88	-0.52
ENSG00000207304	SNORA8	-0.74	-0.34
ENSG00000207118	SNORD14D	-0.97	-0.36
ENSG00000199574	SNORD18C	-0.89	-0.05
ENSG00000239195	SNORD5	-0.69	-0.19
ENSG00000206602	SNORD58A	-0.92	-0.34
ENSG00000271982	SNORD58B	-0.61	-0.56
ENSG00000265236	SNORD84	0.88	-0.03
ENSG00000220988	SNORD88C	-0.81	0.64
ENSG00000212283	SNORD89	-0.95	-0.02
ENSG00000101298	SNPH	0.87	0.22
ENSG00000163788	SNRK	0.67	0.34
ENSG00000125743	SNRPD2	-0.62	-0.14
ENSG00000143977	SNRPG	-0.61	-0.05
ENSG00000235363	SNRPGP10	-0.64	-0.25
ENSG00000086300	SNX10	-0.71	-0.19
ENSG00000115234	SNX17	-0.89	0.38
ENSG00000129515	SNX6	-0.6	0.04
ENSG00000112320	SOBP	0.59	0.45
ENSG00000246985	SOCS2-AS1	-0.82	-0.45
ENSG00000129194	SOX15	0.97	0.43
ENSG00000125285	SOX21	-0.64	0.13
ENSG00000105866	SP4	0.6	0.07
ENSG00000064199	SPA17	-0.6	-0.11
ENSG00000122432	SPATA1	-0.9	-0.33
ENSG00000162814	SPATA17	-0.68	-0.4
ENSG00000145757	SPATA9	-0.7	-0.13
ENSG00000065526	SPEN	0.72	-0.09
ENSG00000063176	SPHK2	0.84	0.29
ENSG00000152268	SPON1	-0.63	0.04
ENSG00000176422	SPRYD4	-0.61	-0.06
ENSG00000165389	SPTSSA	-0.7	0.13
ENSG00000080603	SRCAP	0.63	0.28
ENSG00000075142	SRI	-0.66	-0.06
ENSG00000145687	SSBP2	-0.65	0
ENSG00000114850	SSR3	-0.66	0.07
ENSG00000180879	SSR4	-0.82	-0.02
ENSG00000115525	ST3GAL5	-0.6	-0.53
ENSG00000073849	ST6GAL1	-0.7	-0.05
ENSG00000227199	ST7-AS1	-0.6	0.28
ENSG00000106610	STAG3L4	-0.82	-0.31
ENSG00000164647	STEAP1	-0.97	0.03
ENSG00000105889	STEAP1B	-0.67	-0.24
ENSG00000115107	STEAP3	-0.66	0.2
ENSG00000229867	STEAP3-AS1	-0.7	0.34
ENSG00000196335	STK31	-0.84	-0.54
ENSG00000135604	STX11	0.79	0.05
ENSG00000124222	STX16	-0.69	-0.34
ENSG00000254995	STX16-NPEPL1	-0.74	-0.47
ENSG00000170310	STX8	-0.71	-0.39
ENSG00000164506	STXBP5	0.79	-0.06
ENSG00000233452	STXBP5-AS1	0.78	0.34
ENSG00000196562	SULF2	-0.78	-0.24
ENSG00000129103	SUMF2	-0.76	-0.12
ENSG00000164828	SUN1	-0.69	0.02
ENSG00000196235	SUPT5H	0.58	-0.08
ENSG00000109111	SUPT6H	0.78	0.35
ENSG00000148296	SURF6	0.67	0.24
ENSG00000153157	SYCP2L	-0.61	0.13
ENSG00000139351	SYCP3	-0.59	0.21
ENSG00000165025	SYK	0.85	-0.56
ENSG00000100321	SYNGR1	-0.96	-0.22
ENSG00000182253	SYNM	0.71	0.16
ENSG00000254806	SYS1-DBNDD2	-0.77	-0.49
ENSG00000143858	SYT2	-0.78	0.35
ENSG00000213023	SYT3	0.71	-0.38
ENSG00000142765	SYTL1	-0.63	-0.46
ENSG00000147041	SYTL5	1.93	-0.52
ENSG00000147526	TACC1	0.66	0.06
ENSG00000013810	TACC3	0.72	0.42
ENSG00000147133	TAF1	0.62	-0.56
ENSG00000172660	TAF15	0.64	0.4
ENSG00000185418	TARSL2	0.66	0.3
ENSG00000127366	TAS2R5	-1.29	0.49
ENSG00000218226	TATDN2P2	-0.73	0.32
ENSG00000135111	TBX3	0.73	-0.02
ENSG00000059377	TBXAS1	-0.61	-0.48
ENSG00000196507	TCEAL3	-0.66	-0.32
ENSG00000011007	TCEB3	0.71	0.34
ENSG00000261787	TCF24	-0.9	-0.38
ENSG00000204852	TCTN1	-0.65	-0.11
ENSG00000119977	TCTN3	-0.61	-0.01
ENSG00000154316	TDH	-0.6	-0.44
ENSG00000074219	TEAD2	-0.82	-0.58
ENSG00000196663	TECPR2	0.59	-0.17
ENSG00000187605	TET3	0.66	0.53
ENSG00000151287	TEX30	-1.06	0.04
ENSG00000029639	TFB1M	-0.62	-0.45
ENSG00000227339	THRAP3P1	0.64	-0.08
ENSG00000151090	THRB	0.62	-0.36
ENSG00000066654	THUMPD1	0.74	0.57
ENSG00000221944	TIGD1	-0.96	0.32
ENSG00000173825	TIGD3	-0.64	0.49
ENSG00000169989	TIGD4	-0.63	-0.34
ENSG00000035862	TIMP2	-0.73	-0.02
ENSG00000243926	TIPARP-AS1	-0.69	-0.29
ENSG00000104067	TJP1	0.59	0.24
ENSG00000106829	TLE4	0.65	-0.12
ENSG00000104953	TLE6	-0.65	-0.42
ENSG00000162604	TM2D1	-0.9	-0.29
ENSG00000139644	TMBIM6	-0.79	0.31
ENSG00000103534	TMC5	-0.67	-0.04
ENSG00000106460	TMEM106B	-1.36	-0.04
ENSG00000144868	TMEM108	0.66	-0.38
ENSG00000171202	TMEM126A	-0.64	0.03
ENSG00000171204	TMEM126B	-0.72	0
ENSG00000149483	TMEM138	-0.59	0
ENSG00000111843	TMEM14C	-0.66	0.01
ENSG00000249992	TMEM158	-0.59	0.29
ENSG00000157111	TMEM171	-0.83	-0.47
ENSG00000184584	TMEM173	0.72	-0.33
ENSG00000135048	TMEM2	0.72	0.44
ENSG00000105518	TMEM205	-0.59	-0.4
ENSG00000150433	TMEM218	-0.76	-0.07
ENSG00000234224	TMEM229A	-1.95	0.4
ENSG00000230091	TMEM254-AS1	-0.66	-0.03
ENSG00000205544	TMEM256	-0.65	-0.56
ENSG00000134825	TMEM258	-0.58	-0.13
ENSG00000112697	TMEM30A	-0.84	0.4
ENSG00000109133	TMEM33	-0.71	0.03
ENSG00000171227	TMEM37	-1.01	-0.12
ENSG00000169964	TMEM42	-0.84	-0.51
ENSG00000125895	TMEM74B	-1.04	-0.06
ENSG00000177042	TMEM80	-0.6	-0.42
ENSG00000034510	TMSB10	-0.69	-0.23
ENSG00000125247	TMTC4	-0.97	-0.1
ENSG00000168591	TMUB2	-1.35	0
ENSG00000041982	TNC	1.51	0.23
ENSG00000145779	TNFAIP8	-0.61	-0.22
ENSG00000173530	TNFRSF10D	0.7	0.06
ENSG00000146072	TNFRSF21	-1.48	0.48
ENSG00000125657	TNFSF9	-1.37	0.11
ENSG00000116783	TNNI3K	-0.82	0.07
ENSG00000090905	TNRC6A	0.85	-0.11
ENSG00000229980	TOB1-AS1	-0.59	-0.11
ENSG00000269113	TRABD2B	-0.74	0.12
ENSG00000135148	TRAFD1	0.61	0.02
ENSG00000107614	TRDMT1	-0.68	-0.26
ENSG00000236333	TRHDE-AS1	-1.02	-0.1
ENSG00000234127	TRIM26	0.71	0.43
ENSG00000130726	TRIM28	0.62	0.5
ENSG00000146833	TRIM4	-0.71	-0.27
ENSG00000146063	TRIM41	0.6	0.31
ENSG00000134253	TRIM45	-0.68	-0.56
ENSG00000248275	TRIM52-AS1	-0.61	-0.24
ENSG00000138741	TRPC3	-0.77	-0.57
ENSG00000187688	TRPV2	-0.65	0.13
ENSG00000111199	TRPV4	0.74	-0.3
ENSG00000157514	TSC22D3	-0.77	-0.41
ENSG00000179981	TSHZ1	0.68	0.38
ENSG00000157570	TSPAN18	-0.84	-0.11
ENSG00000223756	TSSC2	-0.64	-0.49
ENSG00000216819	TUBB2BP1	-1.39	-0.17
ENSG00000253352	TUG1	0.62	0.34
ENSG00000130338	TULP4	0.61	0.11
ENSG00000156521	TYSND1	-0.78	-0.36
ENSG00000137073	UBAP2	0.66	0.26
ENSG00000154127	UBASH3B	-0.8	-0.39
ENSG00000119048	UBE2B	-0.88	0.44
ENSG00000175931	UBE2O	0.62	0.32
ENSG00000077152	UBE2T	-0.62	-0.09
ENSG00000247240	UBL7-AS1	-0.87	-0.22
ENSG00000144357	UBR3	0.72	0.46
ENSG00000175567	UCP2	-0.75	-0.36
ENSG00000176125	UFSP1	-0.65	0.22
ENSG00000177169	ULK1	0.59	0.28
ENSG00000076248	UNG	0.8	0.56
ENSG00000005007	UPF1	0.66	0.48
ENSG00000151461	UPF2	0.69	-0.1
ENSG00000183696	UPP1	-0.88	0.04
ENSG00000137288	UQCC2	-0.7	-0.25
ENSG00000267064	UXT-AS1	-0.6	0.02
ENSG00000125753	VASP	-1.03	-0.04
ENSG00000213585	VDAC1	-0.83	0.38
ENSG00000073905	VDAC1P1	-0.61	0.3
ENSG00000231341	VDAC1P6	-0.89	0.17
ENSG00000112715	VEGFA	-0.71	0.37
ENSG00000150630	VEGFC	-0.87	-0.26
ENSG00000147852	VLDLR	-0.87	0.29
ENSG00000104142	VPS18	0.75	0.44
ENSG00000110002	VWA5A	0.72	-0.18
ENSG00000250474	WBP1LP2	-0.62	0.12
ENSG00000174374	WBSCR16	0.61	0.35
ENSG00000071127	WDR1	0.65	0.55
ENSG00000164091	WDR82	0.59	0.06
ENSG00000122574	WIPF3	-0.65	-0.39
ENSG00000011451	WIZ	0.59	-0.45
ENSG00000060237	WNK1	0.66	0.13
ENSG00000169884	WNT10B	-0.98	-0.39
ENSG00000124535	WRNIP1	0.67	0.31
ENSG00000196236	XPNPEP3	-0.58	-0.08
ENSG00000143324	XPR1	-1.85	0
ENSG00000224871	XX-FW81066F1.2	0.66	0.32
ENSG00000272829	XXbac-B135H6.18	-0.89	-0.31
ENSG00000273343	XXbac-B444P24.13	-1.02	-0.45
ENSG00000174851	YIF1A	-0.74	0.4
ENSG00000119596	YLPM1	0.67	0.09
ENSG00000185728	YTHDF3	0.69	-0.02
ENSG00000270673	YTHDF3-AS1	-0.76	-0.07
ENSG00000134308	YWHAQ	-0.81	0.37
ENSG00000183531	Z98256.1	-0.86	-0.49
ENSG00000126804	ZBTB1	0.66	0.32
ENSG00000174282	ZBTB4	-0.6	-0.43
ENSG00000169155	ZBTB43	0.61	0.17
ENSG00000130749	ZC3H4	0.72	0.36
ENSG00000140948	ZCCHC14	0.73	0.52
ENSG00000184307	ZDHHC23	-0.84	0.11
ENSG00000237036	ZEB1-AS1	-1.22	-0.42
ENSG00000160445	ZER1	0.63	0.37
ENSG00000177410	ZFAS1	-0.79	-0.28
ENSG00000066827	ZFAT	0.76	0.57
ENSG00000181638	ZFP41	0.69	0.3
ENSG00000187801	ZFP69B	-0.84	-0.18
ENSG00000172667	ZMAT3	0.69	-0.41
ENSG00000062370	ZNF112	0.88	0.56
ENSG00000131849	ZNF132	0.82	0.25
ENSG00000213762	ZNF134	0.99	0.47
ENSG00000105708	ZNF14	-0.63	0.45
ENSG00000167635	ZNF146	0.6	0.15
ENSG00000204920	ZNF155	0.67	0.18
ENSG00000121417	ZNF211	0.7	0.39
ENSG00000267022	ZNF223	0.66	0.05
ENSG00000178386	ZNF223	0.78	0.39
ENSG00000256294	ZNF225	0.68	0.39
ENSG00000131115	ZNF227	0.83	0.43
ENSG00000159915	ZNF233	0.91	-0.04
ENSG00000159917	ZNF235	0.82	0.42
ENSG00000172466	ZNF24	0.7	-0.36
ENSG00000175395	ZNF25	-1.1	-0.15
ENSG00000198839	ZNF277	-0.65	-0.55
ENSG00000137871	ZNF280D	-0.69	-0.4
ENSG00000167637	ZNF283	0.72	0.13
ENSG00000131845	ZNF304	0.73	0.44
ENSG00000205903	ZNF316	0.63	0.34
ENSG00000169740	ZNF32	-0.67	0.03
ENSG00000226245	ZNF32-AS1	-0.67	-0.05
ENSG00000221874	ZNF321P	-0.72	-0.22
ENSG00000083812	ZNF324	0.66	0.49
ENSG00000256683	ZNF350	0.61	0.48
ENSG00000165244	ZNF367	0.63	0.42
ENSG00000176222	ZNF404	0.62	-0.17
ENSG00000215421	ZNF407	0.81	0.4
ENSG00000105136	ZNF419	0.58	0.18
ENSG00000102935	ZNF423	-0.6	-0.32
ENSG00000173275	ZNF449	-0.77	-0.52
ENSG00000198464	ZNF480	0.62	0.26
ENSG00000081665	ZNF506	0.64	0.25
ENSG00000196700	ZNF512B	0.69	0.56
ENSG00000167981	ZNF597	0.67	-0.17
ENSG00000168916	ZNF608	1.07	-0.04
ENSG00000198551	ZNF627	-0.82	-0.47
ENSG00000167394	ZNF668	0.59	0.42
ENSG00000232748	ZNF668	0.62	0.34
ENSG00000230844	ZNF674-AS1	-0.89	-0.17
ENSG00000196110	ZNF699	-0.66	0
ENSG00000167562	ZNF701	0.7	0.1
ENSG00000181135	ZNF707	0.73	0.34
ENSG00000196597	ZNF782	0.78	0.25
ENSG00000142409	ZNF787	0.6	0.33
ENSG00000196152	ZNF79	0.61	0.16
ENSG00000197863	ZNF790	0.61	0.2
ENSG00000188227	ZNF793	1.13	-0.37
ENSG00000185869	ZNF829	0.86	0.4
ENSG00000267041	ZNF850	0.64	0.38
ENSG00000131848	ZSCAN5A	1.01	0.37

## Sheet: Data S1d
List of 2302 of genes differentially regulated by SOX2 (FDR<0.1)
down-regulated in LV-shSOX2 = Log2FC<-0.58
up-regulated in LV-shSOX2 = Log2FC>0.58
Ensembl ID	GeneName	Average Log2FC LV-shSOX2	Average Log2FC LV-shGLI1
ENSG00000205002	AARD	-0.618533	0.0579759
ENSG00000008311	AASS	-0.622147	0.0155627
ENSG00000181409	AATK	-1.1933	-0.287378
ENSG00000226210	ABC7-42389800N19.1	-0.916405	-0.090329
ENSG00000064687	ABCA7	-0.775924	-0.200012
ENSG00000115657	ABCB6	-0.622793	-0.290726
ENSG00000091262	ABCC6	-1.15545	0.00641016
ENSG00000256340	ABCC6P1	-1.57085	-0.571128
ENSG00000006071	ABCC8	-0.880678	-0.303922
ENSG00000100997	ABHD12	0.67276	0.244181
ENSG00000140526	ABHD2	0.611196	0.236079
ENSG00000011198	ABHD5	0.595746	-0.102069
ENSG00000114626	ABTB1	-0.667068	0.240052
ENSG00000166016	ABTB2	0.608724	0.167864
ENSG00000260246	AC000032.2	-0.655003	-0.125193
ENSG00000273300	AC000068.9	-0.633109	-0.440413
ENSG00000224505	AC002117.1	0.680431	0.455973
ENSG00000269026	AC003006.7	0.870285	0.353975
ENSG00000234494	AC003665.1	-0.601214	-0.215762
ENSG00000272675	AC004019.18	-0.591668	2.9734e-05
ENSG00000268163	AC004076.9	0.943681	0.15989
ENSG00000175873	AC004840.9	1.12706	-0.0250353
ENSG00000243554	AC004967.7	-0.589456	-0.150374
ENSG00000268565	AC005339.2	-0.772528	-0.228034
ENSG00000269604	AC005523.2	0.678462	0.292131
ENSG00000266939	AC005559.2	1.16562	0.202517
ENSG00000205790	AC005594.3	0.637854	0.461262
ENSG00000269749	AC005614.5	-0.595862	-0.348125
ENSG00000235554	AC005822.1	0.610499	0.539632
ENSG00000269094	AC006449.1	-0.733223	-0.128531
ENSG00000267001	AC006538.4	0.870646	-0.232388
ENSG00000244239	AC007009.1	-0.773773	-0.321655
ENSG00000258881	AC007040.11	0.852451	0.38289
ENSG00000228384	AC007040.6	1.23624	0.521171
ENSG00000229970	AC007128.1	-0.800084	-0.273759
ENSG00000234431	AC007283.5	-0.910757	-0.0789425
ENSG00000236886	AC007563.5	-1.93524	-0.433213
ENSG00000267213	AC007773.2	-0.662075	-0.228489
ENSG00000269093	AC007773.3	-0.857757	-0.203753
ENSG00000224891	AC007899.3	-0.777424	-0.16481
ENSG00000223642	AC008277.1	-0.785601	0.232239
ENSG00000268397	AC008443.1	-0.617298	-0.00777294
ENSG00000268424	AC008948.1	-1.71294	-0.558165
ENSG00000267751	AC009005.2	-0.623222	-0.379536
ENSG00000248821	AC009238.6	-0.856557	0.10068
ENSG00000178550	AC010170.1	0.672374	-0.554609
ENSG00000269636	AC010441.1	-0.754427	-0.565548
ENSG00000226180	AC010536.1	0.695677	0.000379842
ENSG00000240401	AC012358.8	-0.658171	0.176788
ENSG00000268809	AC012360.2	-0.812821	0.410453
ENSG00000221625	AC013283.1	0.787158	0.0182191
ENSG00000255674	AC013718.1	-0.924861	-0.023444
ENSG00000212978	AC016747.3	-0.848324	-0.327401
ENSG00000267964	AC022400.2	0.647327	-0.195634
ENSG00000224713	AC025165.8	-0.846035	-0.134834
ENSG00000255990	AC034102.1	-0.91821	-0.0211166
ENSG00000229525	AC053503.4	-0.765545	-0.487614
ENSG00000260415	AC068987.1	0.94243	-0.179506
ENSG00000225507	AC069282.6	0.744386	0.0220169
ENSG00000227470	AC073415.2	0.775791	0.560483
ENSG00000255863	AC073610.5	-0.780276	0.410415
ENSG00000217950	AC073869.20	0.661342	0.144519
ENSG00000237452	AC074212.3	1.26964	0.150532
ENSG00000259605	AC074212.5	0.628127	0.331668
ENSG00000233611	AC079135.1	0.793755	0.0352504
ENSG00000182329	AC079354.1	-1.43183	-0.49114
ENSG00000232581	AC079742.4	-0.981338	-0.518421
ENSG00000250404	AC090587.2	-0.894956	-0.529555
ENSG00000265864	AC092117.2	-1.22534	-0.562727
ENSG00000233296	AC092159.2	-0.625595	-0.477372
ENSG00000267029	AC092299.7	-0.626572	-0.431867
ENSG00000240859	AC093627.10	1.18288	0.37524
ENSG00000259848	AC097374.2	1.03143	0.46926
ENSG00000250910	AC097467.2	-0.616434	-0.0424119
ENSG00000265636	AC100787.1	-0.69949	-0.287948
ENSG00000236651	AC104801.1	0.619332	0.00982143
ENSG00000264779	AC107871.1	0.717436	-0.0894562
ENSG00000213002	AC120194.1	0.582732	-0.0775881
ENSG00000228989	AC133528.2	-0.924496	0.303535
ENSG00000268863	AC135048.1	-0.742522	-0.327583
ENSG00000261487	AC135048.13	-0.810948	0.356615
ENSG00000198150	AC135178.1	-1.25002	-0.0435877
ENSG00000267950	AC136297.1	0.647534	-0.104829
ENSG00000230606	AC159540.1	-0.580398	0.480604
ENSG00000076555	ACACB	-0.634223	0.259724
ENSG00000240303	ACAD11	-1.01076	-0.449132
ENSG00000072778	ACADVL	-0.859689	-0.418007
ENSG00000129048	ACKR4	-1.15982	-0.414452
ENSG00000014257	ACPP	-1.00922	0.234662
ENSG00000167107	ACSF2	-1.74298	-0.408327
ENSG00000111058	ACSS3	-0.790398	-0.392405
ENSG00000077080	ACTL6B	5.09829	0.820013
ENSG00000077522	ACTN2	-0.595402	-0.568841
ENSG00000123612	ACVR1C	-0.963655	-0.027819
ENSG00000229186	ADAM1A	0.722885	0.525834
ENSG00000139985	ADAM21	-1.5463	0.101567
ENSG00000142303	ADAMTS10	-1.12077	-0.0135334
ENSG00000160323	ADAMTS13	-1.61616	-0.533129
ENSG00000140470	ADAMTS17	1.31212	-0.430667
ENSG00000158859	ADAMTS4	-0.740563	-0.0215671
ENSG00000154736	ADAMTS5	-1.56399	-0.404641
ENSG00000136378	ADAMTS7	-1.54404	-0.56106
ENSG00000134917	ADAMTS8	1.04809	-0.0989217
ENSG00000163638	ADAMTS9	-0.734378	-0.433709
ENSG00000185761	ADAMTSL5	-0.851336	0.498975
ENSG00000142920	ADC	-0.827679	-0.0450056
ENSG00000174233	ADCY6	-1.37818	0.144697
ENSG00000130706	ADRM1	0.643383	0.446512
ENSG00000185100	ADSSL1	-0.893997	0.364636
ENSG00000235609	AF127936.7	-0.763813	0.54084
ENSG00000255020	AF131216.5	-0.758445	-0.164688
ENSG00000157510	AFAP1L1	-0.621762	-0.142152
ENSG00000169129	AFAP1L2	-1.01519	-0.246679
ENSG00000172493	AFF1	-0.990664	-0.037521
ENSG00000144218	AFF3	-0.680014	0.0176287
ENSG00000183077	AFMID	-1.23331	-0.387235
ENSG00000172650	AGAP5	-1.45155	-0.308427
ENSG00000204149	AGAP6	-0.790375	-0.563746
ENSG00000026652	AGPAT4	-1.23214	-0.215949
ENSG00000135541	AHI1	-0.745185	-0.144974
ENSG00000185567	AHNAK2	-1.67301	0.183717
ENSG00000112297	AIM1	-0.746028	-0.164047
ENSG00000129474	AJUBA	1.03605	0.216781
ENSG00000211454	AKR7L	0.749726	-0.290211
ENSG00000166971	AKTIP	-1.0011	0.00293296
ENSG00000230319	AL022476.2	-0.751298	0.269621
ENSG00000268552	AL109927.1	-0.688263	0.0118582
ENSG00000259171	AL163636.6	-1.59659	-0.562627
ENSG00000269295	AL358113.1	0.597744	0.27056
ENSG00000176868	AL358781.1	-0.912559	0.107583
ENSG00000222309	AL391839.1	0.974774	0.428727
ENSG00000213121	AL590867.1	-0.715193	0.0540619
ENSG00000128918	ALDH1A2	-0.923665	0.077652
ENSG00000184254	ALDH1A3	-1.51898	-0.263783
ENSG00000144908	ALDH1L1	-1.25789	-0.244966
ENSG00000159423	ALDH4A1	0.840473	0.262224
ENSG00000109107	ALDOC	-1.2417	-0.19029
ENSG00000119523	ALG2	-0.619587	0.432832
ENSG00000244926	ALKBH3-AS1	0.769916	0.112855
ENSG00000108839	ALOX12	-0.707187	0.0571241
ENSG00000073331	ALPK1	-0.661455	0.131995
ENSG00000003393	ALS2	-0.730854	0.187583
ENSG00000052850	ALX4	-1.00015	-0.120539
ENSG00000139344	AMDHD1	-0.772669	0.21755
ENSG00000181754	AMIGO1	0.618042	0.170198
ENSG00000126016	AMOT	-0.924103	-0.198637
ENSG00000214274	ANG	-1.26769	-0.511521
ENSG00000166839	ANKDD1A	-1.26102	0.365932
ENSG00000229152	ANKRD10-IT1	-0.990714	-0.102392
ENSG00000159712	ANKRD18CP	-0.924458	0.220244
ENSG00000105186	ANKRD27	-1.20854	0.0366734
ENSG00000181039	ANKRD34A	-1.00324	-0.36533
ENSG00000189127	ANKRD34B	-0.920544	-0.0784461
ENSG00000135976	ANKRD36	-0.602139	-0.324964
ENSG00000174501	ANKRD36C	-0.667097	-0.172805
ENSG00000136938	ANP32B	-0.666746	0.194279
ENSG00000259790	ANP32BP1	-0.889128	0.224554
ENSG00000143412	ANXA9	-0.729477	-0.115167
ENSG00000272578	AP000347.2	-1.01918	-0.381321
ENSG00000234353	AP000347.4	-1.44372	0.277656
ENSG00000267954	AP000349.1	-0.668712	-0.552067
ENSG00000203306	AP001007.1	-0.932816	-0.309432
ENSG00000254837	AP001372.2	0.630674	0.141284
ENSG00000235878	AP001468.1	-1.4055	-0.420333
ENSG00000254614	AP003068.23	-0.932147	-0.0147131
ENSG00000152056	AP1S3	-0.902317	-0.364267
ENSG00000103723	AP3B2	2.9717	0.211839
ENSG00000100478	AP4S1	0.990918	-0.0227583
ENSG00000138613	APH1B	-0.811441	0.139796
ENSG00000179750	APOBEC3B	-0.680583	-0.311138
ENSG00000249310	APOBEC3B-AS1	-0.756153	-0.251618
ENSG00000244509	APOBEC3C	-0.619327	-0.0965219
ENSG00000243811	APOBEC3D	-1.02012	-0.292601
ENSG00000130203	APOE	-2.09826	-0.123921
ENSG00000165272	AQP3	-1.21251	-0.0604823
ENSG00000171885	AQP4	-1.79374	-0.288146
ENSG00000169083	AR	-1.16423	0.0387885
ENSG00000120318	ARAP3	-1.06011	-0.161385
ENSG00000134287	ARF3	-0.89001	0.242772
ENSG00000225485	ARHGAP23	-0.705056	-0.514087
ENSG00000186517	ARHGAP30	0.64461	0.00985082
ENSG00000031081	ARHGAP31	-0.633311	-0.286255
ENSG00000241484	ARHGAP8	-0.627388	-0.342361
ENSG00000110237	ARHGEF17	-0.637181	-0.466683
ENSG00000240771	ARHGEF25	-0.859401	-0.120855
ENSG00000243069	ARHGEF26-AS1	-1.80631	-0.558894
ENSG00000214944	ARHGEF28	-1.04777	-0.305742
ENSG00000183111	ARHGEF37	-1.07667	0.126609
ENSG00000165801	ARHGEF40	-0.599125	-0.553923
ENSG00000185305	ARL15	-0.673721	-0.00902829
ENSG00000162980	ARL5A	0.591285	0.16798
ENSG00000141748	ARL5C	-0.704856	-0.108449
ENSG00000134108	ARL8B	0.803043	0.03533
ENSG00000196440	ARMCX4	-1.28187	0.351973
ENSG00000113273	ARSB	0.794289	-0.150784
ENSG00000214435	AS3MT	-0.938756	-0.559732
ENSG00000111875	ASF1A	0.851646	0.0679646
ENSG00000141505	ASGR1	-1.64271	-0.53163
ENSG00000169093	ASMTL	-1.34309	-0.170973
ENSG00000236017	ASMTL-AS1	-1.77321	-0.523636
ENSG00000198356	ASNA1	0.664786	0.0150152
ENSG00000174939	ASPHD1	1.08715	-0.27721
ENSG00000237437	ASS1P12	0.647391	0.272157
ENSG00000215915	ATAD3C	0.83323	-0.0883405
ENSG00000169136	ATF5	1.01372	0.410714
ENSG00000126775	ATG14	0.620138	0.578944
ENSG00000181652	ATG9B	-1.92466	-0.285763
ENSG00000198513	ATL1	0.673916	-0.30087
ENSG00000149311	ATM	-0.617067	-0.063806
ENSG00000166454	ATMIN	0.619263	0.179
ENSG00000101974	ATP11C	-0.699574	-0.21339
ENSG00000075673	ATP12A	-1.88591	-0.319191
ENSG00000105409	ATP1A3	1.23562	-0.278561
ENSG00000074370	ATP2A3	-1.04839	-0.294488
ENSG00000058668	ATP2B4	-0.671387	-0.144288
ENSG00000205464	ATP6AP1L	-0.852064	-0.308563
ENSG00000259784	ATP6C	0.649397	0.362051
ENSG00000117410	ATP6V0B	0.668354	-0.226836
ENSG00000185883	ATP6V0C	0.660214	0.359022
ENSG00000159720	ATP6V0D1	0.745231	0.42496
ENSG00000113732	ATP6V0E1	0.587124	-0.199235
ENSG00000155097	ATP6V1C1	0.607833	0.546811
ENSG00000213760	ATP6V1G2	-0.587423	0.131735
ENSG00000130270	ATP8B3	-1.00208	-0.271191
ENSG00000253719	ATXN7L3B	0.616799	0.405177
ENSG00000169857	AVEN	0.749944	0.0356051
ENSG00000109956	B3GAT1	1.48147	-0.522029
ENSG00000182272	B4GALNT4	-1.09632	-0.35656
ENSG00000140320	BAHD1	-0.969031	0.382001
ENSG00000121753	BAI2	-0.687686	-0.430848
ENSG00000176788	BASP1	-0.592758	-0.143993
ENSG00000168062	BATF2	-1.18053	-0.452219
ENSG00000114439	BBX	-1.08411	0.367436
ENSG00000137936	BCAR3	-0.672078	-0.407265
ENSG00000124243	BCAS4	-0.608509	-0.509098
ENSG00000060982	BCAT1	0.595038	-0.447284
ENSG00000127152	BCL11B	-1.37023	0.187295
ENSG00000069399	BCL3	-0.868828	-0.273649
ENSG00000197580	BCO2	-1.20175	-0.450265
ENSG00000085185	BCORL1	-1.00136	0.470522
ENSG00000169668	BCRP2	-0.81341	-0.576171
ENSG00000133169	BEX1	1.14506	-0.20388
ENSG00000184515	BEX5	-0.607687	0.0143179
ENSG00000182492	BGN	-1.21522	-0.0758626
ENSG00000185963	BICD2	-0.669462	-0.126614
ENSG00000116985	BMP8B	-0.672217	-0.329393
ENSG00000204217	BMPR2	-0.631189	-0.407367
ENSG00000242338	BMS1P4	-0.583271	-0.288745
ENSG00000184992	BRI3BP	-0.853233	-0.218854
ENSG00000174744	BRMS1	0.655854	0.454143
ENSG00000160469	BRSK1	-1.197	-0.125196
ENSG00000164061	BSN	1.73913	0.20061
ENSG00000184887	BTBD6	0.658138	0.470313
ENSG00000124508	BTN2A2	-0.768121	-0.492164
ENSG00000186470	BTN3A2	-0.725341	-0.334393
ENSG00000156970	BUB1B	-0.646024	0.0694131
ENSG00000166275	C10orf32	0.645876	0.468317
ENSG00000165863	C10orf82	-1.25272	-0.185576
ENSG00000158636	C11orf30	-0.774169	0.143474
ENSG00000185522	C11orf35	-0.777539	-0.251067
ENSG00000174370	C11orf45	-0.6805	-0.422609
ENSG00000149179	C11orf49	-0.762172	-0.262779
ENSG00000111412	C12orf49	0.73798	0.229263
ENSG00000179476	C14orf28	-0.646642	-0.348749
ENSG00000100802	C14orf93	-0.820413	-0.231953
ENSG00000186073	C15orf41	-1.257	-0.263032
ENSG00000166920	C15orf48	-1.45512	-0.459639
ENSG00000261652	C15orf65	-1.28987	-0.23884
ENSG00000159761	C16orf86	-1.39632	-0.55548
ENSG00000224383	C17orf72	-1.24301	-0.028629
ENSG00000132016	C19orf57	-0.668208	0.366381
ENSG00000130813	C19orf66	-0.860759	0.0984868
ENSG00000179397	C1orf101	-0.964364	0.0630147
ENSG00000163362	C1orf106	-0.998195	-0.370952
ENSG00000162913	C1orf145	-1.21076	-0.0289494
ENSG00000249087	C1orf213	-0.69889	-0.527769
ENSG00000213057	C1orf220	-0.66873	-0.195406
ENSG00000203724	C1orf53	1.00029	-0.134233
ENSG00000203685	C1orf95	-1.16826	-0.0373829
ENSG00000173918	C1QTNF1	-1.28083	-0.296716
ENSG00000133466	C1QTNF6	-0.69099	-0.078594
ENSG00000159403	C1R	-1.43394	-0.335415
ENSG00000139178	C1RL	-1.55604	-0.315968
ENSG00000196476	C20orf96	-1.06025	-0.433111
ENSG00000188511	C22orf34	0.59766	0.431547
ENSG00000163009	C2orf48	-1.06322	-0.396327
ENSG00000135974	C2orf49	-0.58098	-0.194626
ENSG00000237651	C2orf74	-0.710331	-0.249743
ENSG00000114405	C3orf14	1.34713	-0.345678
ENSG00000088543	C3orf18	-0.90768	-0.15357
ENSG00000244731	C4A	-0.802446	-0.548418
ENSG00000138658	C4orf21	-0.766768	-0.174638
ENSG00000197603	C5orf42	-0.613562	-0.304099
ENSG00000197536	C5orf56	-0.914355	0.0241124
ENSG00000272514	C6ORF165	-0.679756	-0.0268279
ENSG00000177335	C8orf31	-0.65002	0.289613
ENSG00000182307	C8orf33	0.705666	0.143308
ENSG00000270024	C8orf44-SGK3	-0.656675	-0.254062
ENSG00000177459	C8orf47	-1.14011	-0.16292
ENSG00000136932	C9orf156	0.753844	0.52276
ENSG00000188523	C9orf171	-1.10522	-0.102567
ENSG00000156017	C9orf41	0.759837	0.270667
ENSG00000183784	C9orf66	0.721913	0.107499
ENSG00000118298	CA14	-0.838974	-0.358898
ENSG00000168748	CA7	-1.16718	-0.193927
ENSG00000178538	CA8	-0.708867	-0.444264
ENSG00000157782	CABP1	0.880846	-0.251012
ENSG00000148408	CACNA1B	1.18357	0.136177
ENSG00000006283	CACNA1G	-1.44237	0.276701
ENSG00000165995	CACNB2	-0.680389	-0.397259
ENSG00000167535	CACNB3	-0.766278	-0.014066
ENSG00000182389	CACNB4	-0.663213	0.10737
ENSG00000142408	CACNG8	-0.700485	0.3048
ENSG00000064989	CALCRL	-1.18657	-0.183301
ENSG00000122786	CALD1	-1.22039	-0.0946393
ENSG00000129007	CALML4	-1.43841	-0.537208
ENSG00000183049	CAMK1D	-0.636579	-0.239729
ENSG00000163888	CAMK2N2	2.00053	0.120694
ENSG00000132357	CARD6	-0.743854	0.212783
ENSG00000138380	CARF	-0.771075	-0.573136
ENSG00000118307	CASC1	-1.41101	0.204617
ENSG00000127995	CASD1	0.703662	0.133864
ENSG00000118412	CASP8AP2	-0.656787	0.29391
ENSG00000153113	CAST	-0.920738	-0.488988
ENSG00000099338	CATSPERG	-1.32301	-0.443576
ENSG00000105974	CAV1	-0.672214	-0.123731
ENSG00000067955	CBFB	0.766323	0.296255
ENSG00000110395	CBL	-1.04238	0.133291
ENSG00000102924	CBLN1	1.08745	-0.374301
ENSG00000183287	CCBE1	-0.941731	0.158912
ENSG00000150636	CCDC102B	-0.772101	0.258507
ENSG00000183323	CCDC125	-0.755775	-0.160556
ENSG00000128596	CCDC136	-1.01348	-0.42028
ENSG00000135205	CCDC146	-1.67489	-0.172247
ENSG00000144395	CCDC150	-1.21693	-0.337293
ENSG00000248712	CCDC153	-2.17744	0.469563
ENSG00000203952	CCDC160	-1.85755	-0.548382
ENSG00000120262	CCDC170	-2.2009	-0.126393
ENSG00000197816	CCDC180	-0.76392	-0.161886
ENSG00000159214	CCDC24	-0.641542	-0.308785
ENSG00000160050	CCDC28B	-1.01014	-0.533397
ENSG00000141519	CCDC40	-1.26235	-0.28604
ENSG00000176155	CCDC57	-0.690393	-0.342544
ENSG00000130783	CCDC62	-0.986546	-0.468903
ENSG00000135127	CCDC64	2.02922	0.325579
ENSG00000166510	CCDC68	-1.30272	-0.29576
ENSG00000091986	CCDC80	-1.08741	-0.223848
ENSG00000168071	CCDC88B	-1.7833	-0.32551
ENSG00000173013	CCDC96	0.880364	0.565246
ENSG00000110092	CCND1	-1.20947	-0.147629
ENSG00000118971	CCND2	-0.605437	0.137285
ENSG00000135083	CCNJL	-0.60266	0.195185
ENSG00000154429	CCSAP	-0.748149	0.41052
ENSG00000156535	CD109	-1.22266	-0.55882
ENSG00000135535	CD164	0.682633	-0.179033
ENSG00000158473	CD1D	-1.72001	0.384243
ENSG00000215039	CD27-AS1	-0.604171	-0.277638
ENSG00000174059	CD34	-2.13728	0.32645
ENSG00000117335	CD46	-1.13383	-0.344083
ENSG00000123146	CD97	-1.0137	-0.433717
ENSG00000223773	CD99P1	-0.656435	-0.108996
ENSG00000158825	CDA	-1.7156	-0.164575
ENSG00000094880	CDC23	-0.881877	-0.0335194
ENSG00000233786	CDC27P1	0.601685	0.515701
ENSG00000171219	CDC42BPG	-1.26432	0.0309598
ENSG00000158985	CDC42SE2	0.63116	-0.542899
ENSG00000144354	CDCA7	-0.650604	-0.00648105
ENSG00000040731	CDH10	-1.21375	-0.0757002
ENSG00000062038	CDH3	-1.85795	-0.0336135
ENSG00000074276	CDHR2	0.705407	0.0950676
ENSG00000214725	CDIPT-AS1	-1.21333	-0.455376
ENSG00000185324	CDK10	-0.812276	-0.486476
ENSG00000008128	CDK11A	-0.632209	0.27685
ENSG00000117266	CDK18	-0.650171	-0.434593
ENSG00000156345	CDK20	-0.603281	-0.0633543
ENSG00000111328	CDK2AP1	0.634958	0.153168
ENSG00000250506	CDK3	-0.58252	-0.341643
ENSG00000176749	CDK5R1	0.597	0.285706
ENSG00000171450	CDK5R2	2.45997	0.279025
ENSG00000138769	CDKL2	-1.39007	-0.578392
ENSG00000124762	CDKN1A	-0.613348	-0.144237
ENSG00000129757	CDKN1C	-0.736242	0.38539
ENSG00000147883	CDKN2B	1.14897	0.232627
ENSG00000184258	CDR1	-1.4311	-0.14874
ENSG00000101290	CDS2	-0.896517	-0.140601
ENSG00000221869	CEBPD	0.703883	-0.267978
ENSG00000183307	CECR6	2.18756	-0.212499
ENSG00000008300	CELSR3	0.84806	-0.109926
ENSG00000138778	CENPE	-0.662517	0.357342
ENSG00000151849	CENPJ	-0.674125	0.0910548
ENSG00000103995	CEP152	-0.839398	0.215044
ENSG00000174007	CEP19	-1.20959	0.308786
ENSG00000198707	CEP290	-0.860368	0.07185
ENSG00000134255	CEPT1	-0.611084	-0.252693
ENSG00000100422	CERK	0.827998	0.102867
ENSG00000153140	CETN3	-1.48606	-0.241503
ENSG00000205403	CFI	-0.785308	-0.0281804
ENSG00000163320	CGGBP1	-0.756491	0.286575
ENSG00000143375	CGN	-1.18892	-0.334153
ENSG00000128849	CGNL1	-0.918995	-0.385657
ENSG00000089199	CHGB	5.07709	0.31068
ENSG00000100288	CHKB	-1.19608	-0.55451
ENSG00000130724	CHMP2A	-0.722399	-0.179311
ENSG00000123989	CHPF	0.878456	-0.0841139
ENSG00000133019	CHRM3	-0.60238	-0.577618
ENSG00000129749	CHRNA10	1.18614	0.0109692
ENSG00000170175	CHRNB1	-0.736404	-0.169902
ENSG00000160716	CHRNB2	5.03887	-0.794646
ENSG00000117971	CHRNB4	-1.34822	-0.189992
ENSG00000233750	CICP27	0.741258	0.26821
ENSG00000184908	CLCNKB	-1.40771	0.0957508
ENSG00000069493	CLEC2D	-1.09002	-0.552415
ENSG00000106665	CLIP2	-0.688247	-0.0349652
ENSG00000128973	CLN6	1.27948	0.0216739
ENSG00000139182	CLSTN3	-1.23288	-0.149738
ENSG00000131797	CLUHP3	-0.613765	-0.165287
ENSG00000111726	CMAS	-1.05619	0.0192366
ENSG00000162368	CMPK1	0.640253	0.272535
ENSG00000089505	CMTM1	-0.884438	-0.0247169
ENSG00000105427	CNFN	-0.934286	-0.213113
ENSG00000174871	CNIH2	-0.789456	-0.233075
ENSG00000166997	CNPY4	-0.616195	0.0466126
ENSG00000119865	CNRIP1	0.717116	0.279085
ENSG00000018236	CNTN1	-1.18695	0.14551
ENSG00000119397	CNTRL	-0.895929	0.205204
ENSG00000204248	COL11A2	-0.928389	-0.116162
ENSG00000187955	COL14A1	-0.723113	0.453426
ENSG00000050767	COL23A1	-1.12007	-0.175247
ENSG00000171502	COL24A1	-2.32542	-0.0512395
ENSG00000134871	COL4A2	-1.13639	-0.225826
ENSG00000232814	COL4A2-AS1	-1.38924	-0.128631
ENSG00000224821	COL4A2-AS2	-0.8886	-0.196901
ENSG00000081052	COL4A4	-1.71017	0.180856
ENSG00000188153	COL4A5	-0.607297	-0.0507583
ENSG00000130635	COL5A1	-0.900559	0.153394
ENSG00000142156	COL6A1	-0.777444	-0.373974
ENSG00000142173	COL6A2	-0.679853	0.0874298
ENSG00000114270	COL7A1	-0.662883	0.314132
ENSG00000049089	COL9A2	-0.84451	-0.139094
ENSG00000092758	COL9A3	-1.52625	-0.571768
ENSG00000105664	COMP	-0.80011	0.26683
ENSG00000135469	COQ10A	-0.765741	-0.215118
ENSG00000102879	CORO1A	-1.12505	0.131774
ENSG00000203667	COX20	0.632484	-0.247308
ENSG00000213025	COX20P1	1.14838	0.0535349
ENSG00000047457	CP	-0.623542	-0.409903
ENSG00000235903	CPB2-AS1	-1.81419	-0.426542
ENSG00000214575	CPEB1	0.960446	0.0847151
ENSG00000107864	CPEB3	0.600808	-0.411456
ENSG00000168993	CPLX1	2.86513	0.253067
ENSG00000140848	CPNE2	0.600806	0.124726
ENSG00000214076	CPSF1P1	-0.586804	0.143021
ENSG00000095321	CRAT	-0.637605	0.0315633
ENSG00000146592	CREB5	-0.908001	-0.144401
ENSG00000111269	CREBL2	-0.823482	0.572426
ENSG00000175874	CREG2	-0.646125	-0.344781
ENSG00000163703	CRELD1	-0.695485	-0.326308
ENSG00000120088	CRHR1	-0.866097	-0.427234
ENSG00000204650	CRHR1-IT1	-0.793365	-0.297772
ENSG00000176390	CRLF3	-0.872378	0.0559686
ENSG00000072832	CRMP1	2.1865	0.0301486
ENSG00000080947	CROCCP3	-1.14329	-0.393476
ENSG00000121671	CRY2	0.694545	0.21459
ENSG00000103316	CRYM	-1.30433	-0.00386042
ENSG00000139631	CSAD	-0.621891	-0.321294
ENSG00000172346	CSDC2	-0.795823	-0.0654415
ENSG00000198223	CSF2RA	-0.670047	0.0362735
ENSG00000173546	CSPG4	-0.971101	-0.379516
ENSG00000272720	CTA-228A9.3	-0.87593	-0.155064
ENSG00000272942	CTA-246H3.12	-0.916227	-0.0169526
ENSG00000272798	CTA-390C10.9	-1.43141	-0.318207
ENSG00000237015	CTA-984G1.5	-0.805754	0.492827
ENSG00000267291	CTB-186G2.1	-0.706898	-0.412514
ENSG00000267992	CTB-189B5.3	-0.99466	-0.380914
ENSG00000260686	CTB-36H16.2	0.646324	0.552611
ENSG00000269410	CTB-60E11.4	-0.623726	-0.15622
ENSG00000258924	CTB-96E2.3	0.72296	0.00864681
ENSG00000265618	CTB-96E2.7	0.844432	0.278342
ENSG00000268530	CTC-273B12.5	0.668253	0.448681
ENSG00000262691	CTC-277H1.7	-0.749405	-0.112059
ENSG00000205041	CTC-425O23.2	-1.64266	0.0651926
ENSG00000268095	CTC-429C10.2	0.804611	0.141202
ENSG00000269427	CTC-429P9.1	-0.580588	-0.265888
ENSG00000187534	CTC-471F3.4	-0.658159	-0.00255205
ENSG00000267660	CTC-479C5.17	-0.850704	-0.190347
ENSG00000249180	CTC-506B8.1	-0.821962	-0.501613
ENSG00000263990	CTC-542B22.2	-0.749173	-0.131061
ENSG00000267379	CTC-548K16.5	-1.04875	-0.302667
ENSG00000178971	CTC1	-0.647638	-0.467028
ENSG00000260892	CTD-2026K11.1	-1.26251	-0.22822
ENSG00000261602	CTD-2033A16.1	0.743697	-0.332822
ENSG00000272520	CTD-2044J15.2	0.865058	0.230891
ENSG00000263069	CTD-2047H16.4	-0.749527	-0.266037
ENSG00000259363	CTD-2054N24.2	-1.1484	0.240527
ENSG00000254170	CTD-2073O6.1	-0.898905	-0.304368
ENSG00000272416	CTD-2081C10.7	-0.617188	0.165923
ENSG00000270558	CTD-2124B8.2	1.00855	0.543375
ENSG00000269590	CTD-2192J16.24	-0.684004	-0.0703515
ENSG00000188242	CTD-2228K2.5	0.633463	0.307258
ENSG00000265666	CTD-2267D19.2	-0.861396	0.0250142
ENSG00000270145	CTD-2267D19.6	0.618126	0.124196
ENSG00000267345	CTD-2293H3.2	0.595542	0.285078
ENSG00000267416	CTD-2319I12.2	-0.716212	-0.569418
ENSG00000267248	CTD-2319I12.4	-1.01004	-0.502974
ENSG00000259285	CTD-2330J20.2	-0.857017	0.032218
ENSG00000266490	CTD-2349P21.9	-0.595316	0.0816401
ENSG00000264098	CTD-2350C19.1	0.733557	0.295115
ENSG00000261731	CTD-2358C21.4	-0.583765	-0.0197554
ENSG00000244649	CTD-2377D24.6	-0.736305	-0.537869
ENSG00000271714	CTD-2377O17.1	0.736914	0.155222
ENSG00000268191	CTD-2396E7.10	-0.978431	-0.0870058
ENSG00000268203	CTD-2396E7.9	-0.935223	-0.131927
ENSG00000269481	CTD-2521M24.6	-0.711088	-0.0590646
ENSG00000273420	CTD-2540B15.13	0.615284	0.0473253
ENSG00000253645	CTD-2544N14.3	-1.13431	-0.507575
ENSG00000268854	CTD-2545M3.2	0.766331	0.311901
ENSG00000245281	CTD-2547L16.1	0.700199	-0.24734
ENSG00000269237	CTD-2561J22.3	-0.871988	-0.196155
ENSG00000247735	CTD-2574D22.2	-1.18944	-0.371682
ENSG00000270804	CTD-2583A14.11	-0.636359	0.33893
ENSG00000269867	CTD-2583A14.8	-0.625536	0.0600586
ENSG00000255372	CTD-3064C13.1	-0.830249	-0.519739
ENSG00000259314	CTD-3065B20.3	0.799582	0.504732
ENSG00000269990	CTD-3074O7.12	-1.76145	-0.0205197
ENSG00000254744	CTD-3076O17.1	1.1479	-0.115276
ENSG00000215302	CTD-3092A11.1	-1.27624	-0.351299
ENSG00000270055	CTD-3092A11.2	-0.676758	-0.206991
ENSG00000268816	CTD-3093M3.1	-0.883267	0.538008
ENSG00000268112	CTD-3149D2.4	0.584996	0.412615
ENSG00000269813	CTD-3193O13.14	-1.14647	-0.456464
ENSG00000183248	CTD-3193O13.9	-1.28504	0.126757
ENSG00000262194	CTD-3195I5.5	0.618759	0.0904525
ENSG00000267267	CTD-3199J23.4	-0.936056	-0.140829
ENSG00000144677	CTDSPL	-0.689819	-0.081586
ENSG00000150281	CTF1	-1.49516	0.0469973
ENSG00000134030	CTIF	-1.10546	-0.181555
ENSG00000040531	CTNS	0.674709	0.112362
ENSG00000064601	CTSA	0.582265	0.268267
ENSG00000178531	CTXN1	-0.693996	-0.402559
ENSG00000107874	CUEDC2	-0.587282	-0.537105
ENSG00000044090	CUL7	-0.733629	0.447069
ENSG00000112659	CUL9	-1.14637	-0.11339
ENSG00000111249	CUX2	1.31186	0.265467
ENSG00000018610	CXorf56	-1.65883	0.248861
ENSG00000065615	CYB5R4	0.620294	-0.357124
ENSG00000161544	CYGB	-0.83086	0.06603
ENSG00000138061	CYP1B1	0.641415	0.307963
ENSG00000003137	CYP26B1	-0.623422	0.222785
ENSG00000135929	CYP27A1	0.650551	-0.0628917
ENSG00000134716	CYP2J2	-0.767116	0.159686
ENSG00000171954	CYP4F22	-0.696308	-0.314119
ENSG00000197380	DACT3	-1.68044	0.504072
ENSG00000183283	DAZAP2	-0.808917	-0.089738
ENSG00000155368	DBI	-0.591213	-0.453869
ENSG00000231784	DBIL5P	0.723812	0.108912
ENSG00000182308	DCAF4L1	0.836626	0.384215
ENSG00000222046	DCDC2B	-1.03382	-0.418306
ENSG00000197410	DCHS2	-1.63035	-0.170346
ENSG00000237470	DCLRE1CP1	0.657352	0.51322
ENSG00000162290	DCP1A	-0.676983	0.080048
ENSG00000153904	DDAH1	0.732921	0.121469
ENSG00000134574	DDB2	-0.805639	0.0491737
ENSG00000181418	DDN	-0.704697	0.265066
ENSG00000214826	DDX12P	-0.653775	-0.576983
ENSG00000123136	DDX39A	0.705491	0.0868444
ENSG00000137628	DDX60	-0.653856	-0.397612
ENSG00000023892	DEF6	-1.27466	0.0173445
ENSG00000205744	DENND1C	-1.49694	-0.236844
ENSG00000170456	DENND5B	-0.622789	0.387851
ENSG00000205593	DENND6B	-1.37145	-0.305033
ENSG00000024526	DEPDC1	0.645497	-0.0992336
ENSG00000160049	DFFA	-0.968964	0.013565
ENSG00000105928	DFNA5	-0.678796	-0.265774
ENSG00000095397	DFNB31	-0.596574	-0.153425
ENSG00000065357	DGKA	-1.36613	-0.256575
ENSG00000102780	DGKH	-0.599327	0.0863074
ENSG00000102796	DHRS12	-0.671002	-0.408279
ENSG00000100867	DHRS2	5.42373	0.302999
ENSG00000181192	DHTKD1	-1.71548	-0.185358
ENSG00000135829	DHX9	0.691198	0.343489
ENSG00000228002	DHX9P1	1.39663	0.358116
ENSG00000227528	DIAPH3-AS1	-0.686271	0.227464
ENSG00000100697	DICER1	0.70284	0.18892
ENSG00000197406	DIO3	2.86543	0.173069
ENSG00000162946	DISC1	-0.865633	-0.484451
ENSG00000140323	DISP2	2.20102	0.448161
ENSG00000050165	DKK3	-1.95055	0.419399
ENSG00000231607	DLEU2	1.2377	0.478373
ENSG00000150672	DLG2	-0.605253	0.147001
ENSG00000082458	DLG3	-0.984244	0.0673765
ENSG00000132535	DLG4	-1.89887	0.237871
ENSG00000233871	DLG5-AS1	-0.871431	-0.15568
ENSG00000064195	DLX3	-1.06594	0.00708637
ENSG00000108813	DLX4	-0.721986	0.0285865
ENSG00000197587	DMBX1	-0.657845	-0.47372
ENSG00000115423	DNAH6	-0.880947	0.322907
ENSG00000118997	DNAH7	-1.18285	0.133549
ENSG00000140403	DNAJA4	0.607492	0.384945
ENSG00000162616	DNAJB4	0.637555	0.500498
ENSG00000128590	DNAJB9	0.671167	-0.300489
ENSG00000178401	DNAJC22	-1.04233	-0.134035
ENSG00000177692	DNAJC28	-0.864605	-0.1195
ENSG00000013563	DNASE1L1	-0.813607	-0.345914
ENSG00000167968	DNASE1L2	1.24487	0.153932
ENSG00000179532	DNHD1	-0.962103	-0.547909
ENSG00000235370	DNM1P51	-1.00816	-0.558751
ENSG00000088538	DOCK3	-0.625607	-0.0776087
ENSG00000128512	DOCK4	-0.690297	0.173829
ENSG00000146094	DOK3	0.851183	0.522372
ENSG00000175920	DOK7	-0.771263	-0.0836965
ENSG00000142197	DOPEY2	-1.22985	-0.0591941
ENSG00000142002	DPP9	0.589464	0.493882
ENSG00000092964	DPYSL2	0.607003	0.225565
ENSG00000248593	DSTNP2	-0.938423	0.280298
ENSG00000169570	DTWD2	0.640405	0.533767
ENSG00000149599	DUSP15	-0.858616	-0.0250712
ENSG00000158560	DYNC1I1	-0.946371	-0.26903
ENSG00000138036	DYNC2LI1	-0.861056	-0.351621
ENSG00000264364	DYNLL2	0.594713	-0.0981307
ENSG00000135636	DYSF	-0.8211	-0.259556
ENSG00000089091	DZANK1	-0.931019	0.0627383
ENSG00000134874	DZIP1	-0.584527	-0.0635214
ENSG00000007968	E2F2	-0.728602	0.533859
ENSG00000221818	EBF2	-0.863115	-0.0778421
ENSG00000088881	EBF4	-0.60223	-0.0641088
ENSG00000145194	ECE2	0.745797	-0.475398
ENSG00000143369	ECM1	-0.820691	-0.383256
ENSG00000158813	EDA	-1.00233	-0.439008
ENSG00000131080	EDA2R	-0.607183	0.385829
ENSG00000164176	EDIL3	-0.681093	-0.493969
ENSG00000115380	EFEMP1	-1.21703	0.507363
ENSG00000169242	EFNA1	-1.05276	-0.561597
ENSG00000241404	EGFL8	-0.760041	-0.473909
ENSG00000120738	EGR1	1.42507	0.204671
ENSG00000173442	EHBP1L1	-0.677231	-0.184958
ENSG00000156976	EIF4A2	-0.716458	-0.505181
ENSG00000110321	EIF4G2	0.80314	0.20933
ENSG00000126767	ELK1	0.584549	0.28568
ENSG00000164181	ELOVL7	-0.862201	-0.224478
ENSG00000161671	EMC10	0.784982	0.224741
ENSG00000149499	EML3	-0.660185	-0.430963
ENSG00000214595	EML6	-1.08497	0.168493
ENSG00000127507	EMR2	-2.26117	-0.491667
ENSG00000164778	EN2	0.673145	0.429002
ENSG00000111674	ENO2	-0.760409	-0.188027
ENSG00000136960	ENPP2	-0.82005	0.0579643
ENSG00000198018	ENTPD7	0.856678	-0.30315
ENSG00000119888	EPCAM	-1.67962	-0.377203
ENSG00000086289	EPDR1	-0.601088	-0.259189
ENSG00000044524	EPHA3	-1.10289	-0.351376
ENSG00000080224	EPHA6	-1.0428	-0.298277
ENSG00000187266	EPOR	-0.928679	-0.270875
ENSG00000131037	EPS8L1	-0.711946	0.249457
ENSG00000133106	EPSTI1	-1.6236	-0.0630982
ENSG00000164308	ERAP2	-0.676933	-0.398614
ENSG00000065361	ERBB3	-1.1839	-0.52104
ENSG00000178568	ERBB4	-0.760236	-0.018386
ENSG00000204334	ERICH2	-0.781558	-0.400297
ENSG00000240755	ERLEC1P1	-1.085	-0.556673
ENSG00000178607	ERN1	-0.647621	-0.30662
ENSG00000086619	ERO1LB	-0.712835	-0.398315
ENSG00000213462	ERV3-1	-1.13722	-0.348917
ENSG00000196482	ESRRG	-1.06167	-0.413201
ENSG00000175832	ETV4	1.53147	-0.0362279
ENSG00000115363	EVA1A	-2.33151	-0.543681
ENSG00000142459	EVI5L	-0.905654	0.173826
ENSG00000223496	EXOSC6	0.866152	0.578995
ENSG00000104313	EYA1	-1.05426	0.410231
ENSG00000188107	EYS	-0.58538	-0.269712
ENSG00000108799	EZH1	-0.759125	-0.539557
ENSG00000158769	F11R	-0.899661	0.151815
ENSG00000131187	F12	-0.660162	-0.492718
ENSG00000117525	F3	-0.870438	-0.31258
ENSG00000117480	FAAH	-0.714727	-0.2613
ENSG00000165591	FAAH2	-0.875625	-0.151906
ENSG00000231584	FAHD2CP	-0.979927	-0.46348
ENSG00000158234	FAIM	0.694622	0.234822
ENSG00000178882	FAM101A	0.632167	0.28315
ENSG00000198324	FAM109A	0.678845	0.5463
ENSG00000197712	FAM114A1	-0.862141	-0.32788
ENSG00000170379	FAM115C	-0.861439	0.0639513
ENSG00000112584	FAM120B	-1.20991	0.27066
ENSG00000135842	FAM129A	-1.11999	-0.549798
ENSG00000175182	FAM131A	-1.18986	-0.386709
ENSG00000159784	FAM131B	-0.70483	-0.237916
ENSG00000179083	FAM133A	-1.43876	-0.419326
ENSG00000144567	FAM134A	0.674354	0.453692
ENSG00000031003	FAM13B	1.15774	0.549325
ENSG00000148541	FAM13C	-0.707312	-0.275792
ENSG00000130054	FAM155B	1.15964	-0.153545
ENSG00000260528	FAM157C	-0.672879	-0.404947
ENSG00000170264	FAM161A	-0.684695	-0.484561
ENSG00000113391	FAM172A	-0.777849	-0.0213654
ENSG00000047662	FAM184B	0.678068	0.318226
ENSG00000188916	FAM196A	0.855908	0.534353
ENSG00000235173	FAM203A	0.630665	0.195648
ENSG00000230567	FAM203B	0.66818	0.145081
ENSG00000005238	FAM214B	-0.624047	-0.102982
ENSG00000204856	FAM216A	-0.645995	-0.495622
ENSG00000178397	FAM220A	-1.00943	-0.0130615
ENSG00000269911	FAM226B	-0.777832	-0.404258
ENSG00000219626	FAM228B	-0.683846	0.260576
ENSG00000225828	FAM229A	-0.726168	-0.0655069
ENSG00000178033	FAM26E	-1.27903	-0.536745
ENSG00000183114	FAM43B	-0.88342	-0.0413445
ENSG00000149926	FAM57B	0.870057	-0.506719
ENSG00000111913	FAM65B	-0.947193	-0.248976
ENSG00000180488	FAM73A	-1.03733	-0.0432124
ENSG00000148343	FAM73B	0.645253	0.112229
ENSG00000157470	FAM81A	-0.634655	-0.412979
ENSG00000101447	FAM83D	0.677402	0.527929
ENSG00000203499	FAM83H-AS1	-0.62269	0.29068
ENSG00000130244	FAM98C	-0.614878	-0.486025
ENSG00000230342	FANCD2P2	-0.780465	0.0618814
ENSG00000196159	FAT4	-0.706581	-0.127127
ENSG00000170271	FAXDC2	-0.821725	-0.0529579
ENSG00000188878	FBF1	-0.952256	-0.471817
ENSG00000188573	FBLL1	1.91411	0.0165399
ENSG00000163520	FBLN2	-0.934944	0.210454
ENSG00000138829	FBN2	-0.686667	-0.528713
ENSG00000161040	FBXL13	-0.702315	-0.433167
ENSG00000171823	FBXL14	0.818966	0.477778
ENSG00000127585	FBXL16	1.1311	0.208792
ENSG00000005812	FBXL3	0.628481	0.540055
ENSG00000116661	FBXO2	-1.25047	0.184751
ENSG00000161243	FBXO27	-0.775091	-0.167128
ENSG00000164117	FBXO8	-0.954083	-0.107056
ENSG00000130475	FCHO1	-1.21351	-0.386057
ENSG00000197948	FCHSD1	-0.642999	-0.313953
ENSG00000162746	FCRLB	0.910171	-0.158585
ENSG00000141965	FEM1A	0.681101	0.294187
ENSG00000127084	FGD3	-1.06167	-0.135738
ENSG00000161958	FGF11	-0.708018	0.0474436
ENSG00000129682	FGF13	-1.12927	0.111171
ENSG00000102678	FGF9	-0.827371	-0.019747
ENSG00000066468	FGFR2	-0.710616	-0.363138
ENSG00000142621	FHAD1	-1.31015	0.0222136
ENSG00000137460	FHDC1	-0.590949	-0.0883171
ENSG00000118407	FILIP1	-0.945475	-0.344961
ENSG00000205047	FLJ00104	0.865075	0.342823
ENSG00000137312	FLOT1	-0.610552	-0.148416
ENSG00000126500	FLRT1	0.768854	-0.574172
ENSG00000125848	FLRT3	-0.825586	-0.373465
ENSG00000102755	FLT1	-0.68913	-0.0953158
ENSG00000090554	FLT3LG	-1.43569	-0.0388625
ENSG00000160097	FNDC5	1.80013	0.370209
ENSG00000258920	FOXN3-AS1	0.587178	-0.509583
ENSG00000150893	FREM2	-0.831866	-0.555653
ENSG00000111816	FRK	-1.5027	-0.495517
ENSG00000114541	FRMD4B	-0.840195	-0.190555
ENSG00000070601	FRMPD1	-0.797346	-0.0570016
ENSG00000147234	FRMPD3	-0.849959	-0.478029
ENSG00000260230	FRRS1L	-0.696358	0.235947
ENSG00000137218	FRS3	-0.897156	-0.00381174
ENSG00000105255	FSD1	-0.793867	0.0404218
ENSG00000265095	FTLP12	-0.965808	-0.518636
ENSG00000162613	FUBP1	0.680334	0.439828
ENSG00000089280	FUS	0.629228	0.382642
ENSG00000137726	FXYD6	-1.37677	-0.18748
ENSG00000255245	FXYD6-FXYD2	-1.50392	-0.155717
ENSG00000163820	FYCO1	-0.676094	0.420584
ENSG00000250208	FZD10-AS1	-1.32745	0.226168
ENSG00000139112	GABARAPL1	-1.10581	-0.0559112
ENSG00000099860	GADD45B	0.799792	-0.0830349
ENSG00000197093	GAL3ST4	-1.39698	0.413369
ENSG00000117308	GALE	-0.806339	-0.346655
ENSG00000144278	GALNT13	0.667829	-0.0631997
ENSG00000158089	GALNT14	0.685592	0.531453
ENSG00000136542	GALNT5	-1.17401	-0.0735462
ENSG00000213930	GALT	-0.801083	-0.501663
ENSG00000258728	GALT	-0.792769	-0.345003
ENSG00000130005	GAMT	-1.22904	0.0308024
ENSG00000111640	GAPDH	-1.2096	0.0594787
ENSG00000228232	GAPDHP1	-1.51583	0.0107388
ENSG00000248626	GAPDHP40	-1.25679	0.397792
ENSG00000235587	GAPDHP65	-1.33241	0.0764686
ENSG00000136895	GARNL3	-0.835366	-0.44897
ENSG00000130700	GATA5	-0.716552	-0.080511
ENSG00000114480	GBE1	0.81455	0.43611
ENSG00000115271	GCA	-1.00759	-0.285541
ENSG00000131979	GCH1	-0.71847	-0.204891
ENSG00000023909	GCLM	0.908828	-0.323974
ENSG00000104381	GDAP1	0.830556	0.0249549
ENSG00000164949	GEM	-0.614363	-0.551451
ENSG00000151892	GFRA1	-0.687595	-0.494339
ENSG00000100031	GGT1	-0.936367	-0.406417
ENSG00000179855	GIPC3	-0.774418	0.381269
ENSG00000120820	GLT8D2	-0.672751	0.129412
ENSG00000135821	GLUL	-0.592215	-0.0123258
ENSG00000178723	GLULP4	-1.00001	0.223645
ENSG00000242797	GLYCTK-AS1	0.626589	-0.213259
ENSG00000089639	GMIP	-0.761739	-0.0234084
ENSG00000137198	GMPR	-0.728063	0.428364
ENSG00000134183	GNAT2	1.24612	-0.0606881
ENSG00000159921	GNE	-0.617016	0.10278
ENSG00000186469	GNG2	-0.935701	-0.26618
ENSG00000127928	GNGT1	-0.706563	-0.305105
ENSG00000211451	GNRHR2	0.602028	0.453202
ENSG00000135677	GNS	-1.46847	0.136027
ENSG00000238105	GOLGA2P5	-1.12538	-0.477995
ENSG00000144674	GOLGA4	-0.611139	0.241479
ENSG00000196648	GOLGA6L20	-1.08783	-0.0918087
ENSG00000230373	GOLGA6L5P	-0.891722	-0.0397507
ENSG00000155265	GOLGA7B	4.69087	0.35279
ENSG00000261739	GOLGA8S	-0.681062	-0.445391
ENSG00000173230	GOLGB1	-0.803271	0.262416
ENSG00000133114	GPALPP1	-0.64526	-0.151748
ENSG00000186281	GPAT2	-0.886325	-0.370749
ENSG00000089916	GPATCH2L	-0.63229	0.0183577
ENSG00000063660	GPC1	-0.781931	-0.258305
ENSG00000105220	GPI	-0.596694	0.0795805
ENSG00000112414	GPR126	-0.913324	-0.466808
ENSG00000164849	GPR146	1.02875	-0.0812216
ENSG00000164604	GPR85	-1.05637	-0.200388
ENSG00000169258	GPRIN1	1.09659	0.435075
ENSG00000160360	GPSM1	-0.824001	0.0197786
ENSG00000213654	GPSM3	-1.26665	-0.295721
ENSG00000089351	GRAMD1A	-0.653642	-0.111737
ENSG00000106070	GRB10	-0.776611	-0.120271
ENSG00000176884	GRIN1	-1.32291	0.00881975
ENSG00000105464	GRIN2D	-0.822774	0.125067
ENSG00000198873	GRK5	-1.24856	0.302511
ENSG00000272638	GS1-114I9.1	-0.58793	-0.533968
ENSG00000253358	GS1-251I9.3	-0.621093	0.104699
ENSG00000233247	GS1-257G1.1	0.648728	0.102956
ENSG00000073605	GSDMB	-0.926865	-0.420424
ENSG00000148180	GSN	-0.887191	0.193229
ENSG00000235865	GSN-AS1	-1.01085	0.263901
ENSG00000134184	GSTM1	-0.66764	-0.214975
ENSG00000213366	GSTM2	-0.734471	-0.289421
ENSG00000065621	GSTO2	-1.09492	-0.280171
ENSG00000006704	GTF2IRD1	-0.587659	-0.0617989
ENSG00000172432	GTPBP2	-0.616582	-0.257335
ENSG00000061918	GUCY1B3	-1.158	-0.554317
ENSG00000228315	GUSBP11	-1.09893	-0.424114
ENSG00000172986	GXYLT2	-1.22084	0.113713
ENSG00000056998	GYG2	-0.61648	-0.312803
ENSG00000099284	H2AFY2	-0.695177	0.322063
ENSG00000234289	H2BFS	1.0215	0.555464
ENSG00000132475	H3F3B	0.785654	0.276136
ENSG00000188375	H3F3C	0.909108	0.326048
ENSG00000164107	HAND2	-0.597368	-0.419448
ENSG00000237125	HAND2-AS1	-0.757506	0.262618
ENSG00000170961	HAS2	-0.658554	-0.409505
ENSG00000206172	HBA1	0.693707	0.0210483
ENSG00000188536	HBA2	0.663285	-0.238323
ENSG00000196917	HCAR1	-0.591239	-0.36876
ENSG00000225864	HCG4P11	-2.04517	-0.407441
ENSG00000099822	HCN2	1.2028	0.490387
ENSG00000206337	HCP5	-1.4076	0.0954082
ENSG00000100429	HDAC10	-0.910135	-0.312571
ENSG00000165338	HECTD2	0.58393	0.0475796
ENSG00000130589	HELZ2	-0.667863	0.0208532
ENSG00000206149	HERC2P9	-0.7043	-0.109997
ENSG00000197568	HHLA3	-0.734577	-0.25111
ENSG00000167861	HID1	-0.759268	-0.282
ENSG00000131097	HIGD1B	0.715208	0.413321
ENSG00000196787	HIST1H2AG	1.38304	-0.205623
ENSG00000184825	HIST1H2AH	1.07353	-0.489556
ENSG00000158373	HIST1H2BD	1.42251	-0.0219443
ENSG00000124635	HIST1H2BJ	1.23478	0.238329
ENSG00000197903	HIST1H2BK	0.902033	0.401425
ENSG00000185130	HIST1H2BL	1.2143	-0.902824
ENSG00000196331	HIST1H2BO	1.2894	-0.476834
ENSG00000124693	HIST1H3B	1.03397	-0.743426
ENSG00000197409	HIST1H3D	0.964216	-0.389794
ENSG00000203813	HIST1H3H	1.50682	-0.102601
ENSG00000197153	HIST1H3J	1.09782	-0.464736
ENSG00000197061	HIST1H4C	1.05905	-0.745686
ENSG00000158406	HIST1H4H	1.70842	-0.527774
ENSG00000184678	HIST2H2BE	1.0791	-0.406426
ENSG00000204257	HLA-DMA	-0.844762	-0.139426
ENSG00000242574	HLA-DMB	-1.3863	-0.305262
ENSG00000231389	HLA-DPA1	-1.68737	0.364108
ENSG00000223865	HLA-DPB1	-2.07133	-0.000492494
ENSG00000179344	HLA-DQB1	-1.90792	0.033419
ENSG00000223534	HLA-DQB1-AS1	-2.02482	0.254777
ENSG00000196126	HLA-DRB1	-1.42527	-0.502508
ENSG00000198502	HLA-DRB5	-1.0242	0.574951
ENSG00000204642	HLA-F	-1.00804	-0.24902
ENSG00000214922	HLA-F-AS1	-0.664178	-0.193236
ENSG00000108924	HLF	-0.647226	0.430109
ENSG00000147421	HMBOX1	-0.636251	0.204759
ENSG00000143341	HMCN1	-2.04233	-0.031369
ENSG00000140382	HMG20A	-0.626374	0.0337172
ENSG00000146151	HMGCLL1	-1.63062	0.174907
ENSG00000224040	HMGN1P4	-0.84765	0.123183
ENSG00000198830	HMGN2	-0.705233	-0.285826
ENSG00000179362	HMGN2P46	-0.673779	0.0341908
ENSG00000234664	HMGN2P5	-0.846695	-0.448985
ENSG00000182952	HMGN4	-0.700562	-0.155846
ENSG00000164749	HNF4G	-0.947026	-0.303632
ENSG00000177733	HNRNPA0	0.603332	0.536333
ENSG00000099783	HNRNPM	0.70111	0.514549
ENSG00000241935	HOGA1	-1.37586	0.277736
ENSG00000152413	HOMER1	-0.815958	0.337982
ENSG00000095066	HOOK2	-0.63466	-0.119633
ENSG00000228630	HOTAIR	-0.74014	0.146717
ENSG00000253293	HOXA10	0.794703	0.364621
ENSG00000253187	HOXA10-AS	0.759476	0.332091
ENSG00000078399	HOXA9	1.23308	0.558566
ENSG00000250451	HOXC-AS1	-0.883966	-0.183066
ENSG00000250133	HOXC-AS2	-0.683954	-0.515132
ENSG00000198353	HOXC4	-0.612084	-0.0523894
ENSG00000273266	HOXC4	-0.599651	-0.0617185
ENSG00000224189	HOXD-AS1	-0.722446	-0.425937
ENSG00000128713	HOXD11	0.627892	0.449117
ENSG00000121905	HPCA	0.837888	0.305939
ENSG00000116983	HPCAL4	-1.01289	-0.22261
ENSG00000173083	HPSE	-1.24014	-0.542616
ENSG00000174775	HRAS	0.822841	0.165995
ENSG00000176387	HSD11B2	-0.901351	-0.577244
ENSG00000087076	HSD17B14	-1.7649	-0.511284
ENSG00000205100	HSP90AA4P	0.718038	0.149643
ENSG00000126803	HSPA2	-0.708352	0.237498
ENSG00000109971	HSPA8	0.724269	0.31977
ENSG00000234176	HSPA8P1	0.862651	0.464134
ENSG00000120694	HSPH1	0.869722	0.0777272
ENSG00000147246	HTR2C	-0.807005	-0.375803
ENSG00000142149	HUNK	0.790992	0.153145
ENSG00000122986	HVCN1	-0.978491	-0.189746
ENSG00000198331	HYLS1	0.723858	0.505555
ENSG00000003147	ICA1	-0.839331	-0.206196
ENSG00000116237	ICMT	0.677556	0.456245
ENSG00000125968	ID1	1.36936	0.578116
ENSG00000117318	ID3	1.09528	0.576295
ENSG00000182054	IDH2	-0.827812	-0.403708
ENSG00000232656	IDI2-AS1	-0.71997	-0.388513
ENSG00000127415	IDUA	-0.656758	-0.126966
ENSG00000137331	IER3	-0.924748	-0.38785
ENSG00000165949	IFI27	-0.893043	-0.173629
ENSG00000119632	IFI27L2	-1.17024	0.468914
ENSG00000068079	IFI35	-0.941258	-0.39611
ENSG00000137959	IFI44L	-1.89433	0.100914
ENSG00000126709	IFI6	-1.08721	-0.156509
ENSG00000115267	IFIH1	-1.28458	-0.226569
ENSG00000185201	IFITM2	-0.588104	0.235193
ENSG00000187535	IFT140	-0.67027	-0.201335
ENSG00000141753	IGFBP4	0.734469	-0.358407
ENSG00000115461	IGFBP5	-1.63354	-0.499715
ENSG00000167779	IGFBP6	-1.12396	-0.280879
ENSG00000182700	IGIP	-1.29752	-0.356171
ENSG00000271138	IGLVIVOR22-1	-0.718852	-0.190217
ENSG00000147255	IGSF1	-1.81974	0.517563
ENSG00000152580	IGSF10	-0.709918	0.272637
ENSG00000104365	IKBKB	-0.73159	-0.156875
ENSG00000030419	IKZF2	-0.691341	0.297355
ENSG00000110324	IL10RA	-1.10992	0.526458
ENSG00000137070	IL11RA	-1.55711	-0.222025
ENSG00000163702	IL17RC	-0.874802	-0.130066
ENSG00000144730	IL17RD	-0.648229	-0.562221
ENSG00000124334	IL9R	1.40987	0.359307
ENSG00000226942	IL9RP3	1.27161	0.141683
ENSG00000148798	INA	1.56555	0.407703
ENSG00000132849	INADL	-0.681512	-0.546731
ENSG00000196388	INCA1	-0.982061	-0.539432
ENSG00000071243	ING3	0.609293	0.279114
ENSG00000196497	IPO4	0.629051	0.351876
ENSG00000224668	IPO8P1	0.795259	-0.101232
ENSG00000197429	IPP	-0.959482	-0.306905
ENSG00000166578	IQCD	-1.2399	-0.0393182
ENSG00000103599	IQCH	-1.03901	-0.390889
ENSG00000164675	IQUB	-1.02557	0.157698
ENSG00000184216	IRAK1	0.606867	0.445369
ENSG00000140968	IRF8	-0.661856	-0.011906
ENSG00000213928	IRF9	-0.738709	0.26593
ENSG00000187608	ISG15	-0.705563	-0.230502
ENSG00000063241	ISOC2	0.598027	-0.0878193
ENSG00000105655	ISYNA1	-0.710255	-0.361768
ENSG00000213949	ITGA1	-0.605788	-0.400587
ENSG00000077943	ITGA8	-3.03604	-0.370916
ENSG00000147166	ITGB1BP2	0.617359	-0.274614
ENSG00000078596	ITM2A	-0.73584	0.240021
ENSG00000150995	ITPR1	-0.963138	-0.171632
ENSG00000198885	ITPRIPL1	-0.620014	-0.296014
ENSG00000043143	JADE2	-0.747495	-0.162287
ENSG00000188385	JAKMIP3	-1.04382	-0.569722
ENSG00000140044	JDP2	1.10229	-0.507205
ENSG00000161677	JOSD2	0.670396	0.259853
ENSG00000154118	JPH3	1.30929	0.228447
ENSG00000140854	KATNB1	-0.690849	-0.062981
ENSG00000211683	KB-1572G7.3	-1.18738	0.224799
ENSG00000254236	KB-1639H6.2	0.657268	0.354384
ENSG00000170049	KCNAB3	0.795254	0.146787
ENSG00000158445	KCNB1	2.60032	-0.0634626
ENSG00000182674	KCNB2	-0.89431	-0.506731
ENSG00000129159	KCNC1	2.02825	0.273226
ENSG00000224965	KCNC4-AS1	0.883617	-0.327305
ENSG00000115041	KCNIP3	0.923352	0.236878
ENSG00000185774	KCNIP4	0.623074	0.204378
ENSG00000123700	KCNJ2	-0.59719	-0.126021
ENSG00000171121	KCNMB3	-0.844524	0.246503
ENSG00000105642	KCNN1	-1.39446	-0.403427
ENSG00000143603	KCNN3	-1.81583	-0.295987
ENSG00000075043	KCNQ2	0.779658	-0.157951
ENSG00000162687	KCNT2	-1.6066	-0.294577
ENSG00000164794	KCNV1	-1.45123	-0.492429
ENSG00000155729	KCTD18	-0.636412	-0.00133388
ENSG00000115548	KDM3A	0.622106	0.39627
ENSG00000235750	KIAA0040	-1.77294	0.163363
ENSG00000189367	KIAA0408	1.13753	-0.434204
ENSG00000132680	KIAA0907	-0.741955	-0.507917
ENSG00000138688	KIAA1109	-0.653882	-0.5617
ENSG00000164976	KIAA1161	-1.02018	-0.238625
ENSG00000109265	KIAA1211	-0.904632	-0.290429
ENSG00000120549	KIAA1217	-1.52214	-0.385045
ENSG00000163617	KIAA1407	-1.22654	-0.455154
ENSG00000165757	KIAA1462	-0.659731	-0.114087
ENSG00000187164	KIAA1598	-0.751016	0.281656
ENSG00000136883	KIF12	-0.922433	-0.0818863
ENSG00000117245	KIF17	-0.863311	-0.513212
ENSG00000116852	KIF21B	-0.946622	-0.534519
ENSG00000134962	KLB	0.971022	0.556788
ENSG00000137171	KLC4	-1.02741	0.16444
ENSG00000163884	KLF15	-1.04279	-0.215108
ENSG00000087448	KLHL42	0.646118	0.505255
ENSG00000171798	KNDC1	-0.651904	-0.318047
ENSG00000184445	KNTC1	-0.620355	-0.343546
ENSG00000186432	KPNA4	0.77923	0.12652
ENSG00000184619	KRBA2	-0.67341	-0.23374
ENSG00000273291	KRBOX1	0.626699	-0.0613897
ENSG00000198910	L1CAM	1.56785	0.397502
ENSG00000272079	LA16c-380H5.5	0.585291	-0.264794
ENSG00000196569	LAMA2	-1.12156	0.0119237
ENSG00000112769	LAMA4	-1.03033	-0.294394
ENSG00000150457	LATS2	0.584493	0.41568
ENSG00000136167	LCP1	-0.87981	-0.208078
ENSG00000213684	LDHBP2	-0.878024	0.048626
ENSG00000166816	LDHD	-2.64131	-0.444959
ENSG00000167615	LENG8	-0.746733	-0.201183
ENSG00000090530	LEPREL1	0.880151	0.295715
ENSG00000165046	LETM2	-0.750287	-0.540852
ENSG00000107902	LHPP	-0.665613	-0.439954
ENSG00000132130	LHX1	-0.973152	-0.539546
ENSG00000143355	LHX9	-0.699858	-0.395703
ENSG00000050405	LIMA1	-0.718348	-0.56851
ENSG00000072163	LIMS2	-1.11581	0.139727
ENSG00000196972	LINC00087	-0.996628	-0.216232
ENSG00000196421	LINC00176	0.896346	0.399869
ENSG00000229214	LINC00242	0.888003	0.516672
ENSG00000188185	LINC00265	-0.632702	-0.0275998
ENSG00000231028	LINC00271	-0.651094	-0.471509
ENSG00000229645	LINC00341	-1.11343	-0.131462
ENSG00000232931	LINC00342	-0.955749	-0.0184257
ENSG00000181798	LINC00471	-0.718184	-0.0146724
ENSG00000258441	LINC00641	0.689452	0.181451
ENSG00000263753	LINC00667	0.893204	0.171551
ENSG00000185904	LINC00839	0.679146	-0.42314
ENSG00000241769	LINC00893	-0.596981	-0.344444
ENSG00000271614	LINC00936	0.766803	-0.332991
ENSG00000235314	LINC00957	-2.91423	-0.0745747
ENSG00000251381	LINC00958	-0.74035	-0.119495
ENSG00000230724	LINC01001	-0.891364	-0.291275
ENSG00000206082	LINC01002	-0.774229	-0.302848
ENSG00000250337	LINC01021	-0.648218	-0.195414
ENSG00000245146	LINC01024	0.826482	0.492046
ENSG00000224081	LINC01057	-2.12007	-0.0543533
ENSG00000228486	LINC01125	-0.588206	-0.208466
ENSG00000233621	LINC01137	-0.707616	-0.295443
ENSG00000220008	LINGO3	-1.0183	-0.17759
ENSG00000239407	LL0XNC01-237H1.2	-0.700798	0.133636
ENSG00000074695	LMAN1	-0.644414	-0.197727
ENSG00000139636	LMBR1L	-0.935049	-0.322197
ENSG00000163431	LMOD1	-1.10268	-0.295285
ENSG00000142235	LMTK3	-1.37	0.260342
ENSG00000205791	LOH12CR2	-0.848392	-0.354678
ENSG00000261801	LOXL1-AS1	-1.17249	-0.168342
ENSG00000115318	LOXL3	-0.643345	-0.00440326
ENSG00000064547	LPAR2	-1.03339	-0.269331
ENSG00000123684	LPGAT1	0.651851	0.168328
ENSG00000150471	LPHN3	-0.64089	-0.309738
ENSG00000129951	LPPR3	-1.93908	0.126455
ENSG00000117600	LPPR4	-2.4362	-0.116096
ENSG00000123384	LRP1	-0.869237	0.161783
ENSG00000130881	LRP3	0.594906	0.119322
ENSG00000100068	LRP5L	-0.759868	-0.0573104
ENSG00000186648	LRRC16B	1.27282	-0.298003
ENSG00000010626	LRRC23	-0.842591	0.139792
ENSG00000137507	LRRC32	-0.755117	0.00524874
ENSG00000128594	LRRC4	1.62924	0.449063
ENSG00000033122	LRRC7	-1.05477	-0.244113
ENSG00000204052	LRRC73	-1.16549	-0.0686366
ENSG00000171017	LRRC8E	-0.603981	-0.301717
ENSG00000131951	LRRC9	-0.747263	-0.34628
ENSG00000240429	LRRFIP1P1	-0.594339	0.240502
ENSG00000133640	LRRIQ1	-1.36394	-0.155264
ENSG00000154237	LRRK1	-1.43308	0.0625443
ENSG00000176204	LRRTM4	-1.03653	-0.2723
ENSG00000148356	LRSAM1	-0.882465	0.241261
ENSG00000168056	LTBP3	-0.602511	-0.116734
ENSG00000090006	LTBP4	-0.702973	-0.22355
ENSG00000062524	LTK	-1.2434	-0.464426
ENSG00000204428	LY6G5C	2.17108	0.0838893
ENSG00000180155	LYNX1	-0.994735	0.441775
ENSG00000186687	LYRM7	-0.636235	0.0259185
ENSG00000140280	LYSMD2	0.827878	0.0598821
ENSG00000099949	LZTR1	-0.732549	0.0218344
ENSG00000088899	LZTS3	-0.717246	0.173758
ENSG00000133315	MACROD1	-0.611016	-0.367518
ENSG00000178573	MAF	-0.982336	0.338774
ENSG00000197063	MAFG	0.640535	0.307435
ENSG00000102316	MAGED2	-0.764296	-0.341418
ENSG00000184384	MAML2	-1.5536	-0.402608
ENSG00000176909	MAMSTR	-1.10494	-0.532234
ENSG00000185090	MANEAL	0.92897	0.16484
ENSG00000189221	MAOA	-1.84445	-0.0223887
ENSG00000069535	MAOB	-0.659584	0.339775
ENSG00000107968	MAP3K8	-0.605255	-0.299276
ENSG00000104814	MAP4K1	-0.719264	0.169193
ENSG00000168067	MAP4K2	-0.905012	0.200058
ENSG00000135525	MAP7	-0.95661	-0.0281806
ENSG00000184368	MAP7D2	-0.674173	0.125933
ENSG00000100030	MAPK1	0.68639	0.0266345
ENSG00000109339	MAPK10	-1.93158	0.116302
ENSG00000185386	MAPK11	0.589256	-0.430195
ENSG00000121653	MAPK8IP1	1.04917	0.539812
ENSG00000008735	MAPK8IP2	1.47565	0.265408
ENSG00000138834	MAPK8IP3	-0.74571	-0.249438
ENSG00000234608	MAPKAPK5-AS1	-0.61981	-0.507295
ENSG00000140832	MARVELD3	-0.698428	-0.198609
ENSG00000162510	MATN1	-0.905838	-0.325528
ENSG00000172197	MBOAT1	-0.768056	-0.461992
ENSG00000078070	MCCC1	-0.582803	0.112835
ENSG00000126217	MCF2L	-0.694048	0.00680214
ENSG00000198625	MDM4	-0.884275	-0.478396
ENSG00000005102	MEOX1	-0.908785	-0.0543214
ENSG00000111142	METAP2	-1.4408	0.0730722
ENSG00000165055	METTL2B	-0.733189	-0.44414
ENSG00000092931	MFSD11	0.603965	0.358986
ENSG00000169026	MFSD7	0.743429	0.541972
ENSG00000137463	MGARP	-1.2279	-0.238204
ENSG00000167889	MGAT5B	1.33734	-0.227706
ENSG00000101752	MIB1	-0.605883	0.32198
ENSG00000133816	MICAL2	0.709614	0.182508
ENSG00000164877	MICALL2	-0.951431	-0.380711
ENSG00000167470	MIDN	0.840098	0.192843
ENSG00000215417	MIR17HG	-0.593552	-0.463821
ENSG00000266567	MIR3618	1.1021	0.473743
ENSG00000264329	MIR3911	-1.07343	-0.529447
ENSG00000265700	MIR4647	0.773681	0.491496
ENSG00000266154	MIR4658	0.743546	0.238678
ENSG00000265827	MIR4680	-0.813602	0.176782
ENSG00000264049	MIR4737	0.623719	0.295199
ENSG00000264817	MIR4741	0.757321	-0.208637
ENSG00000264900	MIR4775	-0.718419	0.235112
ENSG00000263898	MIR4793	1.00815	-0.0471739
ENSG00000211517	MIR671	0.974274	0.355301
ENSG00000148773	MKI67	-0.911749	0.558652
ENSG00000143674	MLK4	-0.971484	0.0775626
ENSG00000213190	MLLT11	-0.761648	-0.0757454
ENSG00000171843	MLLT3	-0.795837	0.168179
ENSG00000196549	MME	-1.36427	0.347325
ENSG00000087245	MMP2	-1.14548	-0.279144
ENSG00000125966	MMP24	1.02468	0.0514794
ENSG00000051825	MPHOSPH9	-0.828233	0.168585
ENSG00000197965	MPZL1	-0.592555	-0.00542244
ENSG00000153029	MR1	-1.3928	-0.459447
ENSG00000169288	MRPL1	0.760115	0.0502344
ENSG00000147065	MSN	-0.973297	-0.0219588
ENSG00000251593	MSNP1	-1.06	-0.152311
ENSG00000175806	MSRA	0.933882	0.158905
ENSG00000174099	MSRB3	-1.05444	-0.101632
ENSG00000173531	MST1	-1.06275	-0.440246
ENSG00000203761	MSTO2P	-0.779889	-0.320796
ENSG00000198888	MT-ND1	0.659212	-0.276192
ENSG00000198763	MT-ND2	0.622448	-0.0768775
ENSG00000210127	MT-TA	0.829416	-0.532871
ENSG00000210154	MT-TD	0.984745	-0.344953
ENSG00000210100	MT-TI	0.796264	-0.245268
ENSG00000209082	MT-TL1	1.12436	0.140023
ENSG00000210112	MT-TM	1.84568	0.0248673
ENSG00000210107	MT-TQ	1.68996	-0.0848358
ENSG00000210077	MT-TV	1.17626	-0.436465
ENSG00000187193	MT1X	0.819618	-0.319135
ENSG00000120254	MTHFD1L	0.679523	-0.0776923
ENSG00000136371	MTHFS	0.706034	0.295514
ENSG00000132749	MTL5	-0.634481	-0.290528
ENSG00000163719	MTMR14	0.63201	0.486286
ENSG00000087053	MTMR2	0.617771	0.238434
ENSG00000003987	MTMR7	-0.816678	0.0261537
ENSG00000225972	MTND1P23	0.64134	-0.32556
ENSG00000225630	MTND2P28	0.634155	-0.166192
ENSG00000185499	MUC1	-0.864119	-0.159693
ENSG00000169894	MUC3A	-1.63094	-0.444171
ENSG00000109063	MYH3	-1.42749	-0.0157416
ENSG00000128833	MYO5C	-0.662475	0.082497
ENSG00000196586	MYO6	-0.66144	0.065863
ENSG00000124920	MYRF	-1.84076	-0.499733
ENSG00000139597	N4BP2L1	-1.2713	-0.272247
ENSG00000156239	N6AMT1	0.668423	-0.112517
ENSG00000166886	NAB2	-0.659091	-0.412793
ENSG00000148411	NACC2	0.590725	0.222013
ENSG00000198951	NAGA	-0.5846	-0.0898289
ENSG00000131400	NAPSA	-1.12115	-0.0522907
ENSG00000243477	NAT6	-0.934469	-0.349456
ENSG00000160796	NBEAL2	-0.736658	-0.388386
ENSG00000186275	NBPF12	-0.655089	0.123318
ENSG00000243452	NBPF15	-0.582924	-0.0505763
ENSG00000130287	NCAN	1.6256	0.429813
ENSG00000103034	NDRG4	-1.2262	-0.00711033
ENSG00000240889	NDUFB2-AS1	0.596635	-0.239311
ENSG00000089818	NECAP1	-0.658872	-0.160983
ENSG00000163491	NEK10	-0.582259	0.31584
ENSG00000184613	NELL2	1.28878	0.226423
ENSG00000171208	NETO2	0.703545	0.247941
ENSG00000163531	NFASC	1.07927	0.432925
ENSG00000141905	NFIC	-0.712654	0.0400292
ENSG00000064300	NGFR	-0.950698	-0.44598
ENSG00000145029	NICN1	-1.25372	-0.523083
ENSG00000235261	NICN1-AS1	-1.39893	-0.483763
ENSG00000101004	NINL	-1.05034	-0.296409
ENSG00000084628	NKAIN1	1.37822	-0.215516
ENSG00000136352	NKX2-1	-1.49858	-0.460862
ENSG00000125820	NKX2-2	-0.605622	0.0250495
ENSG00000119919	NKX2-3	-0.798103	-0.406682
ENSG00000196338	NLGN3	-0.629022	0.347213
ENSG00000091592	NLRP1	-0.741485	0.411236
ENSG00000103202	NME4	-0.604068	-0.286312
ENSG00000109255	NMU	-0.611647	-0.462778
ENSG00000184967	NOC4L	0.583862	0.474074
ENSG00000167207	NOD2	-1.00299	-0.277886
ENSG00000183691	NOG	-1.11768	-0.415169
ENSG00000140939	NOL3	-0.636802	-0.503298
ENSG00000164867	NOS3	-1.2075	-0.175205
ENSG00000134250	NOTCH2	-1.57658	0.158517
ENSG00000074181	NOTCH3	-1.10428	0.046102
ENSG00000144061	NPHP1	-0.667321	0.0102188
ENSG00000113971	NPHP3	-1.02695	-0.490636
ENSG00000183889	NPIPA7	-0.820645	-0.287284
ENSG00000214940	NPIPA8	-0.947297	-0.236253
ENSG00000231066	NPM1P9	0.897241	0.0647077
ENSG00000123358	NR4A1	-0.60759	-0.509661
ENSG00000116833	NR5A2	-1.33674	-0.579228
ENSG00000134986	NREP	-1.73362	-0.411684
ENSG00000169752	NRG4	-0.657594	-0.190547
ENSG00000129535	NRL	0.89647	-0.249315
ENSG00000137404	NRM	-0.806985	-0.574849
ENSG00000021645	NRXN3	-1.22858	0.0207648
ENSG00000117697	NSL1	-0.588973	-0.358804
ENSG00000116981	NT5C1A	-0.630237	0.0659691
ENSG00000076685	NT5C2	0.681998	0.287127
ENSG00000213492	NT5C3AP1	0.754027	0.0109522
ENSG00000196358	NTNG2	-0.637102	-0.543741
ENSG00000148053	NTRK2	-0.8635	0.030455
ENSG00000163545	NUAK2	0.626909	-0.161395
ENSG00000173598	NUDT4	-0.659663	0.187732
ENSG00000177144	NUDT4P1	-0.813741	0.120314
ENSG00000105245	NUMBL	-0.876986	-0.162962
ENSG00000132182	NUP210	-0.583062	-0.290451
ENSG00000166924	NYAP1	-0.661343	-0.0341964
ENSG00000205978	NYNRIN	-0.938261	-0.248143
ENSG00000154358	OBSCN	-1.37711	-0.059754
ENSG00000099330	OCEL1	-0.942106	0.140889
ENSG00000046651	OFD1	-0.606082	-0.216967
ENSG00000162745	OLFML2B	-1.86421	-0.328753
ENSG00000079482	OPHN1	-0.775358	-0.196
ENSG00000125510	OPRL1	-0.667248	-0.370628
ENSG00000123240	OPTN	-0.721221	0.174244
ENSG00000175938	ORAI3	-1.08102	0.104524
ENSG00000164815	ORC5	0.599812	-0.41327
ENSG00000021762	OSBPL5	-0.939721	-0.161152
ENSG00000006025	OSBPL7	-0.589388	0.296232
ENSG00000140961	OSGIN1	0.857557	0.496055
ENSG00000081087	OSTM1	0.676411	0.415396
ENSG00000205022	PABPN1L	0.876062	0.281089
ENSG00000124507	PACSIN1	-1.03916	-0.186417
ENSG00000117115	PADI2	-1.73769	-0.183025
ENSG00000077264	PAK3	-0.737289	0.390344
ENSG00000137843	PAK6	-0.731609	0.0700607
ENSG00000099864	PALM	-0.901183	0.179978
ENSG00000243444	PALM2	0.895081	0.468552
ENSG00000187867	PALM3	-1.1325	-0.069745
ENSG00000099260	PALMD	-2.14512	-0.359737
ENSG00000073150	PANX2	-1.17036	0.313836
ENSG00000148832	PAOX	-0.707407	-0.270215
ENSG00000100767	PAPLN	0.971937	0.31587
ENSG00000102981	PARD6A	0.73213	0.00804668
ENSG00000185345	PARK2	-1.18873	0.128375
ENSG00000138617	PARP16	-0.878365	0.31959
ENSG00000138496	PARP9	-1.01863	-0.0425736
ENSG00000197702	PARVA	0.899584	0.316279
ENSG00000188677	PARVB	-1.12194	-0.348722
ENSG00000075891	PAX2	-0.944446	-0.515992
ENSG00000196092	PAX5	5.64958	0.589911
ENSG00000105717	PBX4	-1.05417	-0.185125
ENSG00000132570	PCBD2	0.644214	-0.281727
ENSG00000175198	PCCA	-0.660385	-0.228402
ENSG00000197991	PCDH20	-1.05251	-0.462787
ENSG00000113209	PCDHB5	1.0992	0.458129
ENSG00000163075	PCDP1	-0.92092	-0.26118
ENSG00000268140	PCGF7P	0.696305	0.0967016
ENSG00000115257	PCSK4	-1.23936	-0.522204
ENSG00000145882	PCYOX1L	-1.08533	0.0359997
ENSG00000102230	PCYT1B	-0.766244	-0.297172
ENSG00000150593	PDCD4	-0.626379	0.151371
ENSG00000090470	PDCD7	-1.65186	0.274318
ENSG00000174840	PDE12	0.687497	0.440252
ENSG00000113448	PDE4D	-0.633534	-0.390271
ENSG00000138735	PDE5A	-0.791004	-0.144091
ENSG00000160191	PDE9A	-1.07069	-0.214214
ENSG00000139515	PDX1	-0.729559	0.275302
ENSG00000133401	PDZD2	-1.0523	0.0114162
ENSG00000067840	PDZD4	0.949901	0.231275
ENSG00000186862	PDZD7	-1.29323	-0.498199
ENSG00000121440	PDZRN3	0.786216	0.483649
ENSG00000132326	PER2	0.939402	0.418265
ENSG00000049246	PER3	-0.88025	-0.0109853
ENSG00000127980	PEX1	-0.612734	-0.523286
ENSG00000114268	PFKFB4	-1.4919	-0.0828123
ENSG00000177614	PGBD5	2.39117	0.320742
ENSG00000164219	PGGT1B	-0.610606	0.376491
ENSG00000154330	PGM5	-1.44871	-0.0523587
ENSG00000082175	PGR	-0.681136	-0.361901
ENSG00000112511	PHF1	-0.699642	-0.290136
ENSG00000135365	PHF21A	-0.651616	-0.161319
ENSG00000010318	PHF7	-0.836507	-0.473568
ENSG00000173868	PHOSPHO1	-1.40242	0.239677
ENSG00000107537	PHYH	-0.633556	-0.424379
ENSG00000183506	PI4KAP2	-0.665159	-0.307585
ENSG00000139200	PIANP	-1.06798	0.215054
ENSG00000177595	PIDD	-0.941527	-0.463093
ENSG00000184886	PIGW	0.737403	0.492778
ENSG00000119227	PIGZ	-0.954162	-0.254443
ENSG00000171608	PIK3CD	-0.986855	-0.401126
ENSG00000268173	PIK3R2	-0.800426	0.272217
ENSG00000117461	PIK3R3	0.636745	0.320137
ENSG00000141506	PIK3R5	-1.47655	-0.0610335
ENSG00000198355	PIM3	0.784289	0.538549
ENSG00000143398	PIP5K1A	-0.7148	0.287837
ENSG00000110697	PITPNM1	-0.632743	0.137758
ENSG00000187008	PKD1L3	-0.883326	0.397933
ENSG00000244257	PKD1P1	-0.784726	-0.274084
ENSG00000250251	PKD1P6	-0.607602	-0.186207
ENSG00000118762	PKD2	-0.71813	-0.00369508
ENSG00000078795	PKD2L2	0.998877	0.37427
ENSG00000130943	PKDREJ	0.757465	-0.110881
ENSG00000160199	PKNOX1	0.711936	0.260163
ENSG00000165495	PKNOX2	-1.18685	-0.359769
ENSG00000243708	PLA2G4B	-0.601103	-0.495936
ENSG00000104368	PLAT	-1.62935	-0.538063
ENSG00000182621	PLCB1	-0.816317	0.0850982
ENSG00000137841	PLCB2	-1.05966	-0.1191
ENSG00000187091	PLCD1	-0.795085	-0.516142
ENSG00000182378	PLCXD1	-0.821719	0.388075
ENSG00000129219	PLD2	-0.614373	-0.0354342
ENSG00000169499	PLEKHA2	-0.840844	-0.549687
ENSG00000105559	PLEKHA4	-0.608536	0.245213
ENSG00000143850	PLEKHA6	-1.37183	0.27782
ENSG00000021300	PLEKHB1	-0.826865	0.395283
ENSG00000090924	PLEKHG2	-0.698109	0.119543
ENSG00000196155	PLEKHG4	-0.944075	-0.578646
ENSG00000171680	PLEKHG5	-0.75514	0.0425376
ENSG00000214176	PLEKHM1P	-0.631921	-0.207835
ENSG00000166819	PLIN1	-1.23749	-0.509494
ENSG00000114698	PLSCR4	-0.778221	-0.0516402
ENSG00000100979	PLTP	-1.0971	-0.579605
ENSG00000124225	PMEPA1	0.80623	0.337923
ENSG00000100417	PMM1	-0.667956	-0.200552
ENSG00000064933	PMS1	-0.741877	-0.44218
ENSG00000176903	PNMA1	0.79244	0.48883
ENSG00000115350	POLE4	0.628499	-0.197819
ENSG00000185900	POMK	-0.794068	0.421955
ENSG00000104356	POP1	0.759334	0.564525
ENSG00000184271	POU6F1	-1.15066	-0.251147
ENSG00000203805	PPAPDC1A	1.15621	0.0660207
ENSG00000160539	PPAPDC3	-1.0136	-0.238813
ENSG00000109819	PPARGC1A	-1.11615	0.158177
ENSG00000086717	PPEF1	-1.33734	-0.135222
ENSG00000166387	PPFIBP2	-0.613379	-0.540581
ENSG00000198618	PPIAP22	-0.66355	-0.535376
ENSG00000217094	PPIAP31	-0.583765	-0.112406
ENSG00000175175	PPM1E	0.642563	-0.27548
ENSG00000163644	PPM1K	-0.647017	0.0392677
ENSG00000164088	PPM1M	-0.581177	0.013086
ENSG00000198729	PPP1R14C	0.593609	-0.171892
ENSG00000101445	PPP1R16B	-0.812331	-0.353718
ENSG00000219607	PPP1R3G	-0.664137	0.070709
ENSG00000117751	PPP1R8	-0.750317	0.0238967
ENSG00000167393	PPP2R3B	-0.751659	-0.224836
ENSG00000068971	PPP2R5B	-0.654512	-0.178778
ENSG00000105063	PPP6R1	0.592674	0.411157
ENSG00000221988	PPT2	-0.61812	-0.0122379
ENSG00000243279	PRAF2	-0.859827	-0.288229
ENSG00000061455	PRDM6	-0.782766	-0.0944155
ENSG00000138078	PREPL	-0.586401	0.117527
ENSG00000188191	PRKAR1B	0.622714	0.380674
ENSG00000005249	PRKAR2B	-1.10802	-0.21918
ENSG00000126583	PRKCG	-0.715654	0.0503106
ENSG00000163558	PRKCI	-0.636912	-0.179838
ENSG00000138669	PRKG2	-1.36468	-0.052817
ENSG00000100033	PRODH	-0.981267	-0.0337977
ENSG00000184500	PROS1	-0.742697	-0.470484
ENSG00000117707	PROX1	-1.49459	-0.0199725
ENSG00000135406	PRPH	-0.780248	-0.477458
ENSG00000232630	PRPS1P2	1.32618	-0.0340448
ENSG00000205352	PRR13	-0.766793	-0.0131857
ENSG00000183530	PRR14L	-0.789696	0.14468
ENSG00000126460	PRRG2	0.819835	-0.443014
ENSG00000112812	PRSS16	-0.623334	-0.526187
ENSG00000146250	PRSS35	-1.20072	-0.337512
ENSG00000151006	PRSS53	-0.777024	-0.564738
ENSG00000166450	PRTG	0.753805	-0.531299
ENSG00000143363	PRUNE	-1.48961	0.415262
ENSG00000106772	PRUNE2	-0.707022	-0.104939
ENSG00000105227	PRX	-0.847995	-0.0488711
ENSG00000059915	PSD	0.842107	-0.121289
ENSG00000159792	PSKH1	0.655407	-0.184907
ENSG00000125384	PTGER2	-0.966621	0.276426
ENSG00000267060	PTGES3L	-0.81695	0.00531566
ENSG00000073756	PTGS2	-1.12114	0.488514
ENSG00000087494	PTHLH	0.89689	0.556041
ENSG00000268006	PTOV1-AS1	-0.757348	0.444794
ENSG00000184489	PTP4A3	-1.34349	-0.419016
ENSG00000165996	PTPLA	-0.626425	-0.572592
ENSG00000152104	PTPN14	-0.973463	0.191214
ENSG00000111679	PTPN6	-1.78171	-0.428676
ENSG00000127329	PTPRB	-0.861684	-0.0354842
ENSG00000153707	PTPRD	-1.08139	-0.218733
ENSG00000132334	PTPRE	-2.26258	0.224294
ENSG00000155093	PTPRN2	1.74479	-0.29916
ENSG00000172733	PURG	-1.0517	-0.275173
ENSG00000110400	PVRL1	0.613576	-0.119389
ENSG00000130508	PXDN	-0.617919	-0.214647
ENSG00000119943	PYROXD2	-1.06918	-0.343062
ENSG00000172053	QARS	-0.832298	0.0962378
ENSG00000115828	QPCT	-0.816769	-0.437059
ENSG00000103485	QPRT	-1.81556	-0.394186
ENSG00000129646	QRICH2	1.02194	0.00259037
ENSG00000179912	R3HDM2	-0.654068	-0.292801
ENSG00000084733	RAB10	0.711342	0.0489777
ENSG00000156675	RAB11FIP1	-0.628687	0.418808
ENSG00000131242	RAB11FIP4	1.08884	-0.163672
ENSG00000143545	RAB13	-0.702477	0.161554
ENSG00000139998	RAB15	0.582956	0.358703
ENSG00000041353	RAB27B	-1.40944	-0.0500212
ENSG00000129472	RAB2B	-1.50458	-0.345634
ENSG00000168461	RAB31	-0.764407	-0.00665288
ENSG00000179331	RAB39A	1.32492	-0.433047
ENSG00000111540	RAB5B	-0.946755	0.000920247
ENSG00000117280	RAB7L1	-0.603597	0.148683
ENSG00000152061	RABGAP1L	-0.606202	0.0137136
ENSG00000245849	RAD51-AS1	-0.942918	-0.257392
ENSG00000203722	RAET1G	-0.610371	0.372846
ENSG00000166349	RAG1	-1.67733	0.322369
ENSG00000197291	RAMP2-AS1	-0.835631	-0.395995
ENSG00000172819	RARG	-0.903957	-0.194867
ENSG00000155903	RASA2	-0.593059	0.122934
ENSG00000105808	RASA4	-1.23642	-0.0612295
ENSG00000228903	RASA4CP	-1.16653	0.225862
ENSG00000100302	RASD2	-1.14828	0.168029
ENSG00000152689	RASGRP3	-1.1345	-0.441931
ENSG00000105538	RASIP1	-1.00005	-0.226421
ENSG00000100276	RASL10A	-1.29062	-0.251121
ENSG00000122035	RASL11A	-0.617102	-0.0797104
ENSG00000101265	RASSF2	-0.628526	-0.261861
ENSG00000198774	RASSF9	-1.7021	-0.278089
ENSG00000100320	RBFOX2	-0.837663	0.449552
ENSG00000269846	RBL1	0.745804	-0.160634
ENSG00000185272	RBM11	-0.984346	-0.251898
ENSG00000203867	RBM20	-0.599426	-0.421951
ENSG00000132819	RBM38	0.69186	0.567582
ENSG00000163694	RBM47	-0.620463	-0.250451
ENSG00000114115	RBP1	-1.36396	-0.315963
ENSG00000049449	RCN1	-0.833829	-0.0564112
ENSG00000214455	RCN1P2	-0.791735	-0.0168201
ENSG00000187456	RDM1	-1.12534	-0.496372
ENSG00000132563	REEP2	-0.968352	-0.329833
ENSG00000115255	REEP6	-0.597225	-0.256089
ENSG00000169891	REPS2	0.646254	0.218757
ENSG00000035928	RFC1	-0.594702	0.172285
ENSG00000135002	RFK	0.681994	-0.438429
ENSG00000162944	RFTN2	-0.732279	-0.459277
ENSG00000102760	RGCC	-0.886923	-0.557479
ENSG00000237441	RGL2	-0.622158	-0.066703
ENSG00000159496	RGL4	-1.00602	-0.454797
ENSG00000182175	RGMA	-0.587018	-0.472133
ENSG00000169220	RGS14	-0.748344	-0.337582
ENSG00000116741	RGS2	-0.754722	-0.320138
ENSG00000138835	RGS3	-0.790258	-0.390666
ENSG00000182901	RGS7	0.90761	-0.528145
ENSG00000108370	RGS9	-2.02069	0.455476
ENSG00000186326	RGS9BP	-0.630898	0.161968
ENSG00000129667	RHBDF2	-0.628643	-0.481396
ENSG00000139725	RHOF	-0.623446	0.0896278
ENSG00000188026	RILPL1	-0.759279	-0.124067
ENSG00000183421	RIPK4	-0.643481	-0.0394399
ENSG00000183145	RIPPLY3	-2.03445	-0.238537
ENSG00000159753	RLTPR	1.34709	0.402581
ENSG00000243819	RN7SL832P	-0.594009	-0.363574
ENSG00000258818	RNASE4	-1.50237	-0.527123
ENSG00000108830	RND2	-0.830222	-0.343591
ENSG00000113269	RNF130	-0.99113	0.100837
ENSG00000173821	RNF213	-0.805728	-0.128319
ENSG00000167257	RNF214	-0.973645	0.136448
ENSG00000204618	RNF39	-0.758252	0.13006
ENSG00000146083	RNF44	-1.0481	0.37807
ENSG00000198963	RORB	-1.05042	0.33685
ENSG00000271913	RP1-111C20.4	-0.789399	-0.217722
ENSG00000255692	RP1-127H14.3	-0.865073	0.2499
ENSG00000241528	RP1-130H16.16	-0.702735	-0.0306852
ENSG00000237234	RP1-142L7.5	-1.30732	-0.363056
ENSG00000229931	RP1-151F17.1	-0.815631	-0.530606
ENSG00000272341	RP1-151F17.2	-1.0728	-0.547935
ENSG00000257184	RP1-170O19.20	1.16725	0.552946
ENSG00000246982	RP1-179N16.6	-2.21932	-0.325478
ENSG00000257433	RP1-197B17.3	-0.765315	0.114506
ENSG00000226852	RP1-212P9.2	0.881961	0.0200807
ENSG00000227775	RP1-283E3.4	-0.69139	-0.00694524
ENSG00000268575	RP1-283E3.8	-0.64938	0.236593
ENSG00000263342	RP1-4G17.2	-0.869457	-0.57454
ENSG00000263345	RP1-59D14.5	-0.598968	-0.0285182
ENSG00000255252	RP1-65P5.3	-0.843204	-0.000323901
ENSG00000270346	RP1-90J20.12	-0.639395	0.184644
ENSG00000229273	RP11-104G3.2	0.798683	-0.390794
ENSG00000272884	RP11-104H15.10	-0.691541	0.0340955
ENSG00000262880	RP11-104H15.7	-0.670249	-0.0327768
ENSG00000263301	RP11-104H15.8	-0.588391	-0.00384858
ENSG00000262624	RP11-104H15.9	-0.87448	-0.131308
ENSG00000263715	RP11-105N13.4	-0.777188	-0.394453
ENSG00000259370	RP11-1069G10.1	-1.28583	-0.00115548
ENSG00000259084	RP11-1070N10.6	-0.818775	0.127506
ENSG00000259468	RP11-1084A12.2	-0.746564	0.0908985
ENSG00000236662	RP11-108L7.4	-1.19137	-0.43692
ENSG00000267010	RP11-108P20.1	0.676734	0.363248
ENSG00000233728	RP11-109P14.9	0.935148	0.182751
ENSG00000259884	RP11-1100L3.8	-0.74923	-0.455612
ENSG00000262769	RP11-1113L8.1	-0.679725	-0.397456
ENSG00000232611	RP11-1114A5.4	-1.03234	-0.107618
ENSG00000227449	RP11-111F5.5	0.708118	0.12986
ENSG00000231742	RP11-112L6.4	-2.12221	-0.298292
ENSG00000214646	RP11-114H24.4	0.589929	0.0291861
ENSG00000260400	RP11-119F7.5	-0.702747	-0.0349608
ENSG00000205746	RP11-1212A22.1	-0.739585	-0.153037
ENSG00000258830	RP11-123K3.4	-0.66278	-0.253322
ENSG00000246596	RP11-1277A3.2	-0.665305	-0.340973
ENSG00000241111	RP11-129B22.1	-0.684081	0.040127
ENSG00000237214	RP11-12M9.3	-0.651244	-0.526163
ENSG00000259288	RP11-133K1.2	-0.750818	0.084031
ENSG00000265678	RP11-1376P16.2	-0.658373	-0.228197
ENSG00000260248	RP11-143K11.1	-1.02116	0.0241418
ENSG00000253161	RP11-150O12.1	-0.854773	0.0669301
ENSG00000226332	RP11-157P1.4	0.633377	0.470989
ENSG00000266086	RP11-159D12.5	0.625831	0.535742
ENSG00000250982	RP11-159J3.1	-1.38598	0.128312
ENSG00000261533	RP11-15N24.4	2.38864	-0.0366478
ENSG00000263470	RP11-160O5.1	-0.919281	-0.270533
ENSG00000227253	RP11-166N17.1	0.70703	0.0983932
ENSG00000178715	RP11-169K16.8	0.648537	-0.544694
ENSG00000261428	RP11-16P6.1	1.47656	0.298096
ENSG00000269772	RP11-178G16.5	0.603298	-0.437071
ENSG00000270082	RP11-178L8.8	0.757413	0.339963
ENSG00000232486	RP11-18B3.2	0.93454	0.0480276
ENSG00000265168	RP11-192H23.5	-1.06741	-0.110441
ENSG00000258656	RP11-193F5.4	-0.746985	0.551301
ENSG00000258515	RP11-203M5.7	-0.993929	-0.53914
ENSG00000217624	RP11-204C16.4	-1.72678	-0.165981
ENSG00000232303	RP11-205M20.7	0.879343	0.398276
ENSG00000261033	RP11-209D14.2	-0.878868	-0.457652
ENSG00000260272	RP11-20I23.1	0.640815	0.363221
ENSG00000257896	RP11-210N13.1	-0.712037	-0.0673197
ENSG00000234424	RP11-213G2.1	-1.0472	-0.170599
ENSG00000165121	RP11-213G2.3	-0.87306	-0.547883
ENSG00000261578	RP11-21L23.2	-0.593313	-0.552739
ENSG00000231864	RP11-229P13.23	0.768558	0.326597
ENSG00000111788	RP11-22B23.1	-0.711894	-0.524276
ENSG00000262903	RP11-235E17.6	1.14067	0.170867
ENSG00000255036	RP11-23J9.4	-0.794731	-0.170571
ENSG00000174171	RP11-23P13.6	0.90629	0.576434
ENSG00000267002	RP11-242D8.1	-0.670032	-0.0582767
ENSG00000271948	RP11-242F4.2	0.754452	-0.253637
ENSG00000268592	RP11-244K5.8	0.606948	0.142835
ENSG00000234055	RP11-247A12.1	-0.837631	0.160042
ENSG00000272604	RP11-251G23.5	0.693005	0.420912
ENSG00000260539	RP11-252A24.7	-0.627663	-0.177398
ENSG00000236496	RP11-255J3.2	0.615105	0.32148
ENSG00000268896	RP11-256I23.1	2.2801	0.0700299
ENSG00000231064	RP11-263K19.4	-1.20628	-0.540582
ENSG00000261067	RP11-264B17.3	0.818113	0.354938
ENSG00000260367	RP11-264B17.4	0.71604	0.447746
ENSG00000254680	RP11-265D17.2	0.673157	-0.115067
ENSG00000269886	RP11-266J6.2	-0.972202	-0.144341
ENSG00000242588	RP11-274B21.1	-0.999962	-0.162691
ENSG00000243302	RP11-274B21.2	-1.16641	-0.507925
ENSG00000243679	RP11-274B21.3	-0.936988	-0.170379
ENSG00000230715	RP11-274B21.4	-1.08072	-0.234435
ENSG00000235423	RP11-282O18.3	0.662341	0.16869
ENSG00000270949	RP11-288H12.4	0.649461	0.375608
ENSG00000258064	RP11-293I14.2	0.610616	0.00621998
ENSG00000272902	RP11-299H21.1	-2.00776	0.43454
ENSG00000272822	RP11-302B13.5	-0.671409	0.300992
ENSG00000259780	RP11-304L19.12	0.819939	0.0757611
ENSG00000224616	RP11-305E17.6	-0.580484	-0.287606
ENSG00000259994	RP11-305E6.4	0.859967	-0.0823624
ENSG00000223774	RP11-307B6.3	-1.24197	0.0272659
ENSG00000247081	RP11-318M2.2	0.594938	0.363568
ENSG00000248932	RP11-319G6.1	-0.72642	-0.291069
ENSG00000254031	RP11-326E22.1	-1.05892	0.440672
ENSG00000261879	RP11-333E1.1	-1.03478	-0.331483
ENSG00000235872	RP11-335O4.3	0.695885	0.54192
ENSG00000259827	RP11-343H19.2	0.80598	-0.347434
ENSG00000205534	RP11-345J4.8	-0.837473	0.22937
ENSG00000183604	RP11-347C12.2	-0.769323	0.020264
ENSG00000241860	RP11-34P13.13	-0.705717	-0.527347
ENSG00000272159	RP11-350N15.6	-0.788589	-0.517725
ENSG00000249207	RP11-360F5.1	-0.639294	-0.0760716
ENSG00000258985	RP11-368P15.3	-0.751934	-0.442406
ENSG00000251468	RP11-369K16.1	-1.08098	0.331183
ENSG00000272267	RP11-375N15.2	0.699927	0.545641
ENSG00000226453	RP11-379B8.1	0.665138	0.464746
ENSG00000250159	RP11-381K20.2	0.676145	0.243045
ENSG00000272170	RP11-387M24.5	-1.16617	0.175233
ENSG00000260304	RP11-388M20.6	0.780867	0.403717
ENSG00000272365	RP11-389C8.3	-0.704694	-0.313621
ENSG00000229227	RP11-38L15.2	-0.637124	-0.112908
ENSG00000231187	RP11-38L15.3	-1.3649	0.190616
ENSG00000273297	RP11-38M8.1	-0.755165	0.257295
ENSG00000254615	RP11-395G23.3	-0.975603	-0.155254
ENSG00000233369	RP11-396K3.1	-0.955921	0.233354
ENSG00000229852	RP11-398K22.12	-0.673138	-0.254463
ENSG00000215866	RP11-426L16.8	-0.949312	-0.0890036
ENSG00000271978	RP11-428J1.4	-1.27906	-0.31794
ENSG00000260086	RP11-42I10.1	-2.32744	-0.249707
ENSG00000259577	RP11-430B1.2	-0.616758	0.0911529
ENSG00000238058	RP11-432J22.2	-0.777398	-0.484591
ENSG00000238261	RP11-435B5.5	-0.77484	0.0385361
ENSG00000242888	RP11-436M15.1	-10.9189	-0.406196
ENSG00000272410	RP11-438J1.1	0.616451	0.405082
ENSG00000255725	RP11-443N24.1	0.603753	0.277958
ENSG00000255509	RP11-445F12.1	-1.27892	-0.28225
ENSG00000228462	RP11-445N18.3	1.14284	-0.562651
ENSG00000260448	RP11-449H11.1	-0.824927	-0.227776
ENSG00000257607	RP11-449P15.1	1.58654	-0.474539
ENSG00000272384	RP11-44N11.2	-1.22865	-0.430807
ENSG00000261416	RP11-455F5.5	-1.01112	0.0968134
ENSG00000259358	RP11-456J20.1	0.803825	0.0349096
ENSG00000237730	RP11-459A10.1	-0.899781	-0.171354
ENSG00000259007	RP11-463J10.3	-1.03109	-0.233901
ENSG00000242288	RP11-464F9.1	-0.853258	-0.189951
ENSG00000217801	RP11-465B22.3	-0.780605	-0.359322
ENSG00000262944	RP11-473I1.9	0.622843	0.497251
ENSG00000260261	RP11-480A16.1	-0.59624	-0.517617
ENSG00000243113	RP11-480I12.9	-0.658167	0.118496
ENSG00000248924	RP11-481K16.2	1.29344	0.255459
ENSG00000259081	RP11-488C13.6	-0.8368	0.432654
ENSG00000230439	RP11-488P3.1	-0.702179	-0.338859
ENSG00000272256	RP11-489E7.4	0.637095	0.172911
ENSG00000254815	RP11-496I9.1	-1.08986	-0.36351
ENSG00000232767	RP11-498B4.5	-0.580768	-0.344407
ENSG00000264769	RP11-498C9.12	1.10213	0.12724
ENSG00000263731	RP11-498C9.15	0.929716	0.204104
ENSG00000263859	RP11-498C9.16	1.03198	0.110677
ENSG00000263320	RP11-498D10.6	-0.705499	-0.116524
ENSG00000240291	RP11-499P20.2	-0.737047	-0.545159
ENSG00000260552	RP11-49I11.1	-0.675426	-0.252005
ENSG00000242798	RP11-506M12.1	-1.04523	-0.243974
ENSG00000266118	RP11-507M3.1	-1.38317	-0.579871
ENSG00000255487	RP11-513D5.5	-0.908952	0.0830961
ENSG00000261243	RP11-517C16.4	-0.684811	0.1475
ENSG00000230555	RP11-517P14.2	0.720508	0.573877
ENSG00000270587	RP11-51F16.9	1.05262	-0.39837
ENSG00000253746	RP11-527N22.2	-0.919234	0.424189
ENSG00000261643	RP11-529E10.6	0.644271	0.331017
ENSG00000244932	RP11-529F4.1	-1.25945	-0.301079
ENSG00000260111	RP11-529K1.4	0.643756	0.12683
ENSG00000273261	RP11-531F16.4	0.699334	0.0365986
ENSG00000254814	RP11-535A19.1	1.19189	-0.504327
ENSG00000251141	RP11-53O19.1	-1.51648	0.0517682
ENSG00000259521	RP11-540O11.4	0.688857	-0.0562054
ENSG00000270149	RP11-544M22.13	-0.775614	0.173443
ENSG00000272512	RP11-54O7.17	0.846982	0.250132
ENSG00000183298	RP11-556K13.1	-0.632988	-0.138956
ENSG00000231789	RP11-558F24.4	-0.862396	-0.328736
ENSG00000259425	RP11-566K19.5	-0.794029	0.30163
ENSG00000259344	RP11-566K19.6	-0.76071	0.079115
ENSG00000257386	RP11-56G10.2	0.678532	0.335804
ENSG00000233514	RP11-570P14.1	-0.641306	-0.106692
ENSG00000271816	RP11-574K11.28	-0.74452	-0.162133
ENSG00000272140	RP11-574K11.29	-1.16094	-0.0883478
ENSG00000226877	RP11-575L7.2	-1.01497	0.194526
ENSG00000231616	RP11-575L7.4	-0.93504	0.22711
ENSG00000213385	RP11-577H5.1	0.787971	0.344434
ENSG00000257653	RP11-579D7.2	-1.52793	0.0495636
ENSG00000249896	RP11-586D19.1	1.17842	0.395209
ENSG00000260244	RP11-588K22.2	-1.1397	-0.564068
ENSG00000262089	RP11-589P10.5	-0.790644	0.301419
ENSG00000254198	RP11-598P20.3	-1.12585	0.366245
ENSG00000237493	RP11-603J24.7	-0.609367	0.25358
ENSG00000255498	RP11-618K13.2	1.15032	0.569848
ENSG00000258122	RP11-61A14.1	-1.53012	-0.0511026
ENSG00000253882	RP11-61L23.2	-1.47776	-0.36532
ENSG00000256482	RP11-625L16.3	0.628818	-0.435262
ENSG00000250906	RP11-632F7.3	-0.593158	-0.47711
ENSG00000273391	RP11-634H22.1	0.691336	0.133386
ENSG00000272556	RP11-638I8.1	0.676911	0.0980049
ENSG00000259368	RP11-64K12.4	2.0998	0.24054
ENSG00000259211	RP11-64K12.8	-0.966769	0.36169
ENSG00000238186	RP11-656D10.6	0.737631	0.385539
ENSG00000240086	RP11-657O9.1	-0.95858	-0.448875
ENSG00000259583	RP11-66B24.4	-1.63971	-0.359161
ENSG00000251600	RP11-673E1.1	1.00308	-0.17648
ENSG00000273033	RP11-67L2.2	-0.723005	-0.53671
ENSG00000256802	RP11-680F8.1	-0.969125	-0.429795
ENSG00000261819	RP11-680G24.4	0.735941	0.370055
ENSG00000260966	RP11-690D19.3	0.649865	0.300121
ENSG00000228998	RP11-697E2.7	0.685583	-0.181019
ENSG00000261355	RP11-698N11.4	-1.05625	0.225091
ENSG00000259668	RP11-707P17.2	-0.671532	-0.290673
ENSG00000272338	RP11-722E23.2	-0.607733	-0.394652
ENSG00000251569	RP11-724O16.1	-0.739323	-0.27569
ENSG00000214776	RP11-726G1.1	-1.12596	-0.441901
ENSG00000269939	RP11-727A23.11	-0.688225	-0.181679
ENSG00000254551	RP11-727A23.7	0.847169	0.30847
ENSG00000254528	RP11-728F11.4	-1.24484	-0.198226
ENSG00000259343	RP11-761I4.3	-0.673418	-0.40572
ENSG00000259562	RP11-762H8.2	-0.616821	-0.238956
ENSG00000230896	RP11-767N6.7	-1.06203	0.0965163
ENSG00000249846	RP11-77P16.4	-0.754957	-0.43891
ENSG00000227896	RP11-77P6.2	-0.584079	-0.566383
ENSG00000257359	RP11-780K2.1	0.687911	0.529224
ENSG00000256537	RP11-785H5.1	0.626003	0.248567
ENSG00000256712	RP11-785H5.2	0.832427	0.328526
ENSG00000273090	RP11-78I14.1	0.769191	0.198913
ENSG00000270175	RP11-793H13.11	0.876588	0.307615
ENSG00000257550	RP11-793H13.3	-0.666635	0.14587
ENSG00000266918	RP11-798G7.8	0.651107	-0.0194328
ENSG00000266947	RP11-799D4.4	0.580552	-0.0223726
ENSG00000272851	RP11-801F7.1	-0.583966	-0.078312
ENSG00000250846	RP11-807H7.1	-0.712405	-0.523639
ENSG00000250654	RP11-834C11.7	-0.814884	-0.418127
ENSG00000257530	RP11-843B15.2	0.667223	0.249691
ENSG00000239213	RP11-85F14.5	-0.994407	-0.148151
ENSG00000254762	RP11-867G23.2	0.604621	-0.436141
ENSG00000246451	RP11-894P9.1	-0.713342	-0.458522
ENSG00000257520	RP11-896J10.3	-2.51437	-0.441458
ENSG00000253356	RP11-90P5.2	0.639201	-0.294054
ENSG00000272005	RP11-91J19.4	0.761957	-0.0256143
ENSG00000263647	RP11-927P21.5	-1.07426	0.161953
ENSG00000247728	RP11-932O9.7	-0.670052	-0.296399
ENSG00000264198	RP11-94L15.2	-1.40371	-0.544997
ENSG00000183458	RP11-958N24.1	-0.711569	0.00660554
ENSG00000262791	RP11-961A15.1	0.667276	0.274143
ENSG00000263276	RP11-96D1.10	0.708916	0.0697897
ENSG00000262160	RP11-96D1.11	0.609263	0.119278
ENSG00000228506	RP11-98I9.4	-0.626169	-0.411585
ENSG00000265298	RP13-104F24.3	-0.835623	-0.0123812
ENSG00000271434	RP13-238F13.3	-0.590977	-0.324953
ENSG00000255275	RP13-279N23.2	0.701815	0.170608
ENSG00000260563	RP13-516M14.1	-0.887253	-0.29535
ENSG00000262147	RP13-638C3.3	1.41945	0.0922268
ENSG00000264569	RP13-650J16.1	-0.713159	-0.446916
ENSG00000256542	RP13-895J2.3	-1.04292	-0.25881
ENSG00000256742	RP13-941N14.1	-0.98605	0.360767
ENSG00000256576	RP13-977J11.2	-0.739205	-0.332276
ENSG00000245261	RP3-330M21.5	-1.35709	-0.152106
ENSG00000203362	RP3-337H4.8	-0.590321	-0.199444
ENSG00000271984	RP3-337O18.9	0.653067	0.325951
ENSG00000271430	RP3-368A4.5	0.797869	0.44504
ENSG00000271533	RP3-368A4.6	0.963979	-0.318308
ENSG00000272449	RP3-395M20.12	-0.780387	-0.269811
ENSG00000273137	RP3-402G11.28	-0.91225	0.130392
ENSG00000244627	RP3-449O17.1	-0.878907	-0.399562
ENSG00000230155	RP3-477O4.14	-0.772882	-0.184096
ENSG00000272669	RP3-508I15.21	0.900595	0.344075
ENSG00000228526	RP3-510D11.1	-1.25768	0.33626
ENSG00000234546	RP3-510D11.2	-1.34847	0.236574
ENSG00000224167	RP3-522D1.1	-0.729889	-0.0692728
ENSG00000261116	RP3-523K23.2	-0.803432	-0.211114
ENSG00000260466	RP4-536B24.2	0.757113	-0.390071
ENSG00000273047	RP4-583P15.14	-1.09704	-0.190229
ENSG00000272328	RP4-594A5.1	-0.624608	-0.365188
ENSG00000224066	RP4-622L5.7	-0.650813	-0.355701
ENSG00000242391	RP4-631H13.2	-0.905784	-0.0840666
ENSG00000271895	RP4-635E18.8	0.742212	0.520269
ENSG00000258660	RP4-693M11.3	-0.742708	0.559841
ENSG00000233589	RP4-694A7.2	0.588944	-0.160404
ENSG00000232712	RP4-777D9.2	-0.6917	-0.238401
ENSG00000244560	RP4-800G7.2	-0.893591	-0.44612
ENSG00000218018	RP4-800J21.3	0.934827	0.499316
ENSG00000237481	RP4-803J11.2	-0.887655	0.390439
ENSG00000273081	RP4-813F11.4	0.618968	0.202504
ENSG00000262227	RP5-1050D4.5	-1.0021	-0.435361
ENSG00000226920	RP5-1068B5.3	0.590165	0.347225
ENSG00000203469	RP5-1113E3.3	-1.22108	-0.0255472
ENSG00000228703	RP5-1160K1.6	-0.609881	0.0987164
ENSG00000273221	RP5-1180E21.5	-0.752202	-0.191753
ENSG00000228604	RP5-872K7.7	-0.666643	-0.21093
ENSG00000259456	RP5-914P20.5	0.629734	-0.155299
ENSG00000269968	RP5-940J5.9	-1.21581	0.108478
ENSG00000240370	RPL13P5	-0.885789	0.364382
ENSG00000240356	RPL23AP7	-0.600962	-0.257754
ENSG00000232378	RPL29P28	-7.81979	0.013501
ENSG00000244270	RPL32P29	-1.00585	-0.424778
ENSG00000251474	RPL32P3	-1.35036	-0.461939
ENSG00000240821	RPL9P25	-1.12495	-0.426091
ENSG00000267355	RPL9P29	-0.998003	0.086139
ENSG00000177519	RPRM	1.02662	0.309765
ENSG00000184779	RPS17	1.22659	-0.515542
ENSG00000182774	RPS17L	1.16047	-0.5159
ENSG00000244295	RPS20P21	1.0815	0.174196
ENSG00000162302	RPS6KA4	0.594396	0.381821
ENSG00000239626	RPSAP41	-0.767903	-0.441422
ENSG00000116954	RRAGC	0.671547	0.309156
ENSG00000126458	RRAS	-0.917029	-0.480696
ENSG00000257122	RRN3P3	0.633663	0.391428
ENSG00000052749	RRP12	0.698881	0.518608
ENSG00000114767	RRP9	0.877618	0.390366
ENSG00000136444	RSAD1	-0.914067	-0.261418
ENSG00000132026	RTBDN	1.22689	0.134727
ENSG00000108309	RUNDC3A	1.71384	-0.488319
ENSG00000105784	RUNDC3B	-1.43226	-0.150295
ENSG00000079102	RUNX1T1	-0.691478	-0.516021
ENSG00000124813	RUNX2	-0.663084	-0.442146
ENSG00000156253	RWDD2B	-0.684956	-0.284093
ENSG00000186350	RXRA	0.637534	0.408272
ENSG00000143171	RXRG	-1.22772	0.408367
ENSG00000101347	SAMHD1	0.722534	0.277392
ENSG00000186193	SAPCD2	0.78964	0.350142
ENSG00000123453	SARDH	-1.44762	0.0520938
ENSG00000004139	SARM1	0.645033	0.273253
ENSG00000031698	SARS	-1.75325	-0.477948
ENSG00000184788	SATL1	-0.736044	0.11088
ENSG00000188322	SBK1	-1.34127	-0.0718761
ENSG00000269490	SBP1	0.762214	-0.0444624
ENSG00000085365	SCAMP1	-0.621075	-0.102643
ENSG00000104112	SCG3	4.21893	0.563455
ENSG00000161929	SCIMP	-1.17147	-0.187678
ENSG00000007314	SCN4A	-1.15656	-0.526093
ENSG00000177098	SCN4B	-1.52906	-0.51587
ENSG00000196876	SCN8A	0.74417	-0.0451729
ENSG00000169432	SCN9A	-1.2192	0.39587
ENSG00000137575	SDCBP	-1.13636	-0.241688
ENSG00000185485	SDHAP1	-0.681509	-0.181152
ENSG00000139410	SDSL	0.620545	0.126832
ENSG00000166562	SEC11C	0.671949	-0.458701
ENSG00000100003	SEC14L2	-0.588865	-0.0339215
ENSG00000058262	SEC61A1	-0.96708	0.291773
ENSG00000008952	SEC62	-1.20076	0.237271
ENSG00000073169	SELO	-0.781521	0.0665899
ENSG00000012171	SEMA3B	-0.831374	-0.439268
ENSG00000010319	SEMA3G	-1.02181	0.164381
ENSG00000095539	SEMA4G	-0.757318	-0.184449
ENSG00000143434	SEMA6C	-1.06889	-0.396474
ENSG00000137872	SEMA6D	-0.967323	-0.10186
ENSG00000138468	SENP7	-0.870277	-0.388967
ENSG00000205572	SERF1B	-0.83458	-0.130507
ENSG00000111897	SERINC1	-1.16724	0.113438
ENSG00000021355	SERPINB1	-0.640731	-0.508539
ENSG00000253309	SERPINE3	0.78556	0.180741
ENSG00000149131	SERPING1	-1.96619	-0.327165
ENSG00000163536	SERPINI1	-0.878562	0.051724
ENSG00000179833	SERTAD2	-0.781815	0.120749
ENSG00000203706	SERTAD4-AS1	1.61043	-0.102381
ENSG00000130766	SESN2	0.803556	0.0523563
ENSG00000198089	SFI1	-0.963358	-0.521354
ENSG00000116560	SFPQ	0.911416	0.489382
ENSG00000104332	SFRP1	-0.904792	-0.145668
ENSG00000229415	SFTA3	-1.98642	-0.411623
ENSG00000164466	SFXN1	-1.03014	0.0750406
ENSG00000107819	SFXN3	-0.828518	-0.0773978
ENSG00000104205	SGK3	-0.77324	-0.251004
ENSG00000164023	SGMS2	-0.773894	-0.0485286
ENSG00000166224	SGPL1	0.674435	-0.191341
ENSG00000141258	SGSM2	-0.586162	0.00852042
ENSG00000100359	SGSM3	-0.702995	-0.185441
ENSG00000125731	SH2D3A	-1.34365	-0.233845
ENSG00000189410	SH2D5	-1.01743	-0.469153
ENSG00000214193	SH3D21	-0.681147	0.167797
ENSG00000107295	SH3GL2	0.6841	0.0243599
ENSG00000156463	SH3RF2	-1.11183	-0.18125
ENSG00000035115	SH3YL1	-0.906718	-0.211663
ENSG00000161681	SHANK1	-0.906612	-0.144437
ENSG00000168779	SHOX2	-1.15594	-0.283447
ENSG00000213445	SIPA1	-0.779594	0.00987154
ENSG00000089163	SIRT4	-1.36976	-0.348975
ENSG00000177045	SIX5	0.694469	0.357966
ENSG00000232387	SKA2P1	0.682293	-0.392164
ENSG00000124067	SLC12A4	-0.781681	-0.128565
ENSG00000170190	SLC16A5	-1.20208	-0.267136
ENSG00000232457	SLC16A6P1	-1.09697	-0.00434883
ENSG00000100156	SLC16A8	-1.19479	-0.0847898
ENSG00000104888	SLC17A7	-0.823117	0.279206
ENSG00000106688	SLC1A1	-0.928889	-0.457856
ENSG00000168575	SLC20A2	0.673184	0.17464
ENSG00000092096	SLC22A17	-1.7972	0.30897
ENSG00000110628	SLC22A18	-0.916078	-0.140579
ENSG00000100075	SLC25A1	-0.840078	-0.144421
ENSG00000004864	SLC25A13	0.717609	0.162675
ENSG00000122912	SLC25A16	-0.792245	-0.315812
ENSG00000182902	SLC25A18	0.809621	0.266107
ENSG00000144659	SLC25A38	0.595479	-0.0104565
ENSG00000181035	SLC25A42	-0.992989	0.0544665
ENSG00000160785	SLC25A44	0.637959	0.273146
ENSG00000213673	SLC25A5P3	-0.639112	-0.335076
ENSG00000213332	SLC25A5P6	-0.600363	-0.315004
ENSG00000155850	SLC26A2	-0.784234	-0.0570887
ENSG00000225697	SLC26A6	-0.724827	-0.0844845
ENSG00000130304	SLC27A1	-1.4914	-0.472431
ENSG00000167114	SLC27A4	0.686637	0.38388
ENSG00000113396	SLC27A6	-0.645908	0.386652
ENSG00000164638	SLC29A4	-0.674497	-0.469724
ENSG00000227533	SLC2A1-AS1	-1.91772	-0.151078
ENSG00000197496	SLC2A10	-0.912352	0.0375453
ENSG00000146411	SLC2A12	-1.25921	-0.529796
ENSG00000059804	SLC2A3	-1.44444	-0.569887
ENSG00000125520	SLC2A4RG	-1.18881	-0.0534984
ENSG00000115194	SLC30A3	-1.1198	-0.48204
ENSG00000104154	SLC30A4	-0.95216	-0.0770588
ENSG00000157593	SLC35B2	0.701782	0.50522
ENSG00000182747	SLC35D3	-1.12909	-0.533657
ENSG00000175782	SLC35E3	0.815155	0.301823
ENSG00000134955	SLC37A2	-1.26203	-0.504317
ENSG00000157637	SLC38A10	0.666617	0.167394
ENSG00000188338	SLC38A3	-0.841556	-0.112047
ENSG00000103042	SLC38A7	0.824028	0.579333
ENSG00000141873	SLC39A3	0.769894	-0.176483
ENSG00000141424	SLC39A6	0.705828	0.269199
ENSG00000168003	SLC3A2	0.756786	-0.54971
ENSG00000167703	SLC43A2	0.876986	-0.245238
ENSG00000129353	SLC44A2	-1.07222	-0.485308
ENSG00000143036	SLC44A3	-1.04455	-0.510729
ENSG00000142494	SLC47A1	-0.680926	-0.555545
ENSG00000113073	SLC4A9	-1.92397	-0.34233
ENSG00000105641	SLC5A5	-1.1136	-0.286274
ENSG00000063127	SLC6A16	-0.640818	-0.331777
ENSG00000130876	SLC7A10	0.852472	0.223841
ENSG00000103257	SLC7A5	0.769135	-0.448335
ENSG00000155465	SLC7A7	-0.69618	-0.292811
ENSG00000183023	SLC8A1	-0.847723	0.25355
ENSG00000118160	SLC8A2	0.991574	-0.266178
ENSG00000135740	SLC9A5	-0.950005	-0.477959
ENSG00000181804	SLC9A9	-0.962809	-0.37068
ENSG00000084453	SLCO1A2	-0.830155	-0.46664
ENSG00000166750	SLFN5	-1.13288	0.154058
ENSG00000145147	SLIT2	-1.06639	0.121562
ENSG00000178235	SLITRK1	3.34695	-0.458262
ENSG00000121871	SLITRK3	-1.72756	0.0966909
ENSG00000132207	SLX1A	-1.16009	-0.21045
ENSG00000213599	SLX1A-SULT1A3	-1.20966	-0.105319
ENSG00000102038	SMARCA1	-1.41918	-0.0374103
ENSG00000235169	SMIM1	-1.38252	-0.440571
ENSG00000224531	SMIM13	0.652402	0.458679
ENSG00000163683	SMIM14	-0.811557	-0.47695
ENSG00000256235	SMIM3	-0.754427	-0.565548
ENSG00000198732	SMOC1	-0.661253	-0.352755
ENSG00000103056	SMPD3	1.67977	-0.394605
ENSG00000197989	SNHG12	-1.11886	-0.312342
ENSG00000163597	SNHG16	-1.35208	0.201483
ENSG00000206834	SNORA1	-0.899178	-0.38709
ENSG00000206811	SNORA10	-0.932002	-0.448736
ENSG00000207181	SNORA14B	0.700092	0.358911
ENSG00000202363	SNORA62	-0.756902	-0.222766
ENSG00000235408	SNORA71B	0.777277	0.0677166
ENSG00000221116	SNORD110	-0.845482	-0.346716
ENSG00000200463	SNORD118	-1.02502	-0.130584
ENSG00000238862	SNORD19B	-0.857726	-0.297791
ENSG00000201675	SNORD32A	-0.70081	-0.53635
ENSG00000202503	SNORD34	-0.662211	-0.104068
ENSG00000200530	SNORD35B	-0.967122	-0.361819
ENSG00000200831	SNORD36B	-1.22916	-0.299111
ENSG00000252542	SNORD36C	-0.689197	-0.331057
ENSG00000202031	SNORD38A	-0.951209	-0.099355
ENSG00000201487	SNORD45B	-1.05051	-0.242285
ENSG00000238578	SNORD4A	-0.766313	-0.311344
ENSG00000229686	SNORD56	-0.915763	-0.429618
ENSG00000212309	SNORD70	-0.693606	-0.0799717
ENSG00000238556	snoU13	-0.658961	-0.353874
ENSG00000238868	snoU13	0.715155	-0.539022
ENSG00000168566	SNRNP48	0.661018	0.172666
ENSG00000172164	SNTB1	0.599743	-0.540754
ENSG00000198106	SNX29P2	-0.696244	-0.470011
ENSG00000149639	SOGA1	0.747401	0.55875
ENSG00000168502	SOGA2	-0.996026	0.337919
ENSG00000255330	SOGA3	1.16115	-0.356316
ENSG00000214338	SOGA3	1.17579	-0.334907
ENSG00000203883	SOX18	-0.876256	-0.0318036
ENSG00000181449	SOX2	-1.031	-0.269239
ENSG00000227640	SOX21-AS1	0.65051	-0.156694
ENSG00000124766	SOX4	-0.62116	-0.437224
ENSG00000135899	SP110	-0.726622	0.40793
ENSG00000189120	SP6	-1.18516	0.0755007
ENSG00000163071	SPATA18	-0.676349	0.0760014
ENSG00000132122	SPATA6	-0.646056	-0.169178
ENSG00000072195	SPEG	-1.18744	-0.484789
ENSG00000133710	SPINK5	-0.970718	0.13008
ENSG00000166145	SPINT1	-1.6561	-0.328066
ENSG00000169682	SPNS1	0.821661	0.348943
ENSG00000152377	SPOCK1	1.4762	0.130318
ENSG00000116096	SPR	0.647402	0.272503
ENSG00000167778	SPRYD3	0.757035	-0.253124
ENSG00000171621	SPSB1	0.888418	0.326754
ENSG00000111671	SPSB2	-0.58983	0.11842
ENSG00000175093	SPSB4	-0.592351	0.444819
ENSG00000112658	SRF	0.610071	0.347025
ENSG00000116649	SRM	0.741522	0.138545
ENSG00000177679	SRRM3	0.715931	-0.0302103
ENSG00000136450	SRSF1	0.702702	0.516446
[truncated: 306 more rows]
