# Supplementary material for: ST3GAL1 is a target of the SOX2-GLI1 transcriptional complex and promotes melanoma metastasis through AXL
Source: Nat Commun. 2020 Nov 17;11:5865. doi: 10.1038/s41467-020-19575-2 (PMC7673140; doi:10.1038/s41467-020-19575-2)
Supplement: Supplementary file 5 — Supplementary Data 2 [file 41467_2020_19575_MOESM5_ESM.xlsx]

## Sheet: Proteins significantly enriched
Table 3. Enrichment of MAL-bound proteins in A375 M6 melanoma cells expressing ST3GAL1 identified by mass spectrometry
Fasta headers	LFQ Average intensity LV-shST3GAL1	LFQ Average intensity LV-ST3GAL1	Fold Change	p-value
>sp|Q11201|SIA4A_HUMAN CMP-N-acetylneuraminate-beta-galactosamide-alpha-2,3-sialyltransferase 1 OS=Homo sapiens OX=9606 GN=ST3GAL1 PE=2 SV=1	#DIV/0!	223910000	#DIV/0!	#DIV/0!
>sp|Q9HD45|TM9S3_HUMAN Transmembrane 9 superfamily member 3 OS=Homo sapiens OX=9606 GN=TM9SF3 PE=1 SV=2;>tr|Q5TB53|Q5TB53_HUMAN Transmembrane 9 superfamily member (Fragment) OS=Homo sapiens OX=9606 GN=TM9SF3 PE=1 SV=8	8267100	42672500	5.2	3.39033e-06
>sp|P08138-2|TNR16_HUMAN Isoform 2 of Tumor necrosis factor receptor superfamily member 16 OS=Homo sapiens OX=9606 GN=NGFR;>sp|P08138|TNR16_HUMAN Tumor necrosis factor receptor superfamily member 16 OS=Homo sapiens OX=9606 GN=NGFR PE=1 SV=1	4289900	16282000	3.8	8.77728e-05
>sp|Q9NX62|IMPA3_HUMAN Inositol monophosphatase 3 OS=Homo sapiens OX=9606 GN=IMPAD1 PE=1 SV=1	3073000	7977250	2.6	5.78813e-05
>sp|O43852|CALU_HUMAN Calumenin OS=Homo sapiens OX=9606 GN=CALU PE=1 SV=2;>sp|O43852-3|CALU_HUMAN Isoform 3 of Calumenin OS=Homo sapiens OX=9606 GN=CALU;>sp|O43852-2|CALU_HUMAN Isoform 2 of Calumenin OS=Homo sapiens OX=9606 GN=CALU;>sp|O43852-4|CALU_HUMAN	1.72817e+07	39553500	2.3	0.000105413
>sp|Q92896|GSLG1_HUMAN Golgi apparatus protein 1 OS=Homo sapiens OX=9606 GN=GLG1 PE=1 SV=2;>sp|Q92896-2|GSLG1_HUMAN Isoform 2 of Golgi apparatus protein 1 OS=Homo sapiens OX=9606 GN=GLG1;>sp|Q92896-3|GSLG1_HUMAN Isoform 3 of Golgi apparatus protein 1 OS=Ho	8.89907e+07	197685000	2.2	4.22429e-05
>sp|Q11206-7|SIA4C_HUMAN Isoform 7 of CMP-N-acetylneuraminate-beta-galactosamide-alpha-2,3-sialyltransferase 4 OS=Homo sapiens OX=9606 GN=ST3GAL4;>sp|Q11206-3|SIA4C_HUMAN Isoform 3 of CMP-N-acetylneuraminate-beta-galactosamide-alpha-2,3-sialyltransferase 4	1.36823e+07	30394500	2.2	0.000472595
>sp|Q9Y653-2|AGRG1_HUMAN Isoform 2 of Adhesion G-protein coupled receptor G1 OS=Homo sapiens OX=9606 GN=ADGRG1;>sp|Q9Y653-3|AGRG1_HUMAN Isoform 3 of Adhesion G-protein coupled receptor G1 OS=Homo sapiens OX=9606 GN=ADGRG1;>sp|Q9Y653|AGRG1_HUMAN Adhesion G-	5.89093e+06	12631000	2.1	0.000717029
>sp|Q30134|2B18_HUMAN HLA class II histocompatibility antigen, DRB1-8 beta chain OS=Homo sapiens OX=9606 GN=HLA-DRB1 PE=1 SV=2	28371000	58089000	2	2.40614e-05
>sp|P13760|2B14_HUMAN HLA class II histocompatibility antigen, DRB1-4 beta chain OS=Homo sapiens OX=9606 GN=HLA-DRB1 PE=1 SV=1	4.93867e+07	99586000	2	3.23648e-05
>sp|Q12907|LMAN2_HUMAN Vesicular integral-membrane protein VIP36 OS=Homo sapiens OX=9606 GN=LMAN2 PE=1 SV=1;>tr|D6RBV2|D6RBV2_HUMAN Vesicular integral-membrane protein VIP36 OS=Homo sapiens OX=9606 GN=LMAN2 PE=1 SV=1;>tr|D6RIU4|D6RIU4_HUMAN Vesicular integ	7568600	15283500	2	0.00211155
>sp|P13761|2B17_HUMAN HLA class II histocompatibility antigen, DRB1-7 beta chain OS=Homo sapiens OX=9606 GN=HLA-DRB1 PE=1 SV=1;>sp|Q9TQE0|2B19_HUMAN HLA class II histocompatibility antigen, DRB1-9 beta chain OS=Homo sapiens OX=9606 GN=HLA-DRB1 PE=1 SV=1;>t	43004000	83254500	1.9	2.73378e-05
>sp|Q8NBS9-2|TXND5_HUMAN Isoform 2 of Thioredoxin domain-containing protein 5 OS=Homo sapiens OX=9606 GN=TXNDC5;>sp|Q8NBS9|TXND5_HUMAN Thioredoxin domain-containing protein 5 OS=Homo sapiens OX=9606 GN=TXNDC5 PE=1 SV=2	2.21753e+07	43146500	1.9	6.29637e-05
>tr|A0A0G2JMH6|A0A0G2JMH6_HUMAN HLA class II histocompatibility antigen, DR alpha chain OS=Homo sapiens OX=9606 GN=HLA-DRA PE=1 SV=1;>sp|P01903|DRA_HUMAN HLA class II histocompatibility antigen, DR alpha chain OS=Homo sapiens OX=9606 GN=HLA-DRA PE=1 SV=1;>	63663000	115150000	1.8	3.28073e-05
>sp|P10586-2|PTPRF_HUMAN Isoform 2 of Receptor-type tyrosine-protein phosphatase F OS=Homo sapiens OX=9606 GN=PTPRF;>sp|P10586|PTPRF_HUMAN Receptor-type tyrosine-protein phosphatase F OS=Homo sapiens OX=9606 GN=PTPRF PE=1 SV=2;>tr|H0Y6Z7|H0Y6Z7_HUMAN Recep	58751000	105435000	1.8	4.62759e-05
>sp|P0DMV9|HS71B_HUMAN Heat shock 70 kDa protein 1B OS=Homo sapiens OX=9606 GN=HSPA1B PE=1 SV=1;>sp|P0DMV8|HS71A_HUMAN Heat shock 70 kDa protein 1A OS=Homo sapiens OX=9606 GN=HSPA1A PE=1 SV=1;>tr|A0A0G2JIW1|A0A0G2JIW1_HUMAN Heat shock 70 kDa protein 1B OS=	3.57163e+07	63840000	1.8	6.00652e-05
>sp|Q16706|MA2A1_HUMAN Alpha-mannosidase 2 OS=Homo sapiens OX=9606 GN=MAN2A1 PE=1 SV=2	9.76347e+06	18060000	1.8	0.00116712
>sp|Q9Y6M7-6|S4A7_HUMAN Isoform 6 of Sodium bicarbonate cotransporter 3 OS=Homo sapiens OX=9606 GN=SLC4A7;>sp|Q9Y6M7-13|S4A7_HUMAN Isoform 13 of Sodium bicarbonate cotransporter 3 OS=Homo sapiens OX=9606 GN=SLC4A7;>sp|Q9Y6M7-8|S4A7_HUMAN Isoform 8 of Sodiu	19765000	32616000	1.7	0.000436904
>tr|A0A2R8Y6G6|A0A2R8Y6G6_HUMAN Alpha-enolase OS=Homo sapiens OX=9606 GN=ENO1 PE=4 SV=1;>sp|P06733|ENOA_HUMAN Alpha-enolase OS=Homo sapiens OX=9606 GN=ENO1 PE=1 SV=2;>sp|P06733-2|ENOA_HUMAN Isoform MBP-1 of Alpha-enolase OS=Homo sapiens OX=9606 GN=ENO1;>tr	9.85367e+06	16299000	1.7	0.000916579
>sp|P13726-2|TF_HUMAN Isoform 2 of Tissue factor OS=Homo sapiens OX=9606 GN=F3;>sp|P13726|TF_HUMAN Tissue factor OS=Homo sapiens OX=9606 GN=F3 PE=1 SV=1	4.82113e+06	8061350	1.7	0.00498737
>sp|P23229-4|ITA6_HUMAN Isoform Alpha-6X2A of Integrin alpha-6 OS=Homo sapiens OX=9606 GN=ITGA6;>sp|P23229-2|ITA6_HUMAN Isoform Alpha-6X1A of Integrin alpha-6 OS=Homo sapiens OX=9606 GN=ITGA6;>sp|P23229-9|ITA6_HUMAN Isoform 9 of Integrin alpha-6 OS=Homo sa	2.58117e+08	400160000	1.6	1.21317e-05
>sp|Q15758|AAAT_HUMAN Neutral amino acid transporter B(0) OS=Homo sapiens OX=9606 GN=SLC1A5 PE=1 SV=2;>tr|M0QXM4|M0QXM4_HUMAN Amino acid transporter OS=Homo sapiens OX=9606 GN=SLC1A5 PE=1 SV=1;>sp|Q15758-3|AAAT_HUMAN Isoform 3 of Neutral amino acid transpo	3.19367e+08	506230000	1.6	1.2523e-05
>sp|P04406-2|G3P_HUMAN Isoform 2 of Glyceraldehyde-3-phosphate dehydrogenase OS=Homo sapiens OX=9606 GN=GAPDH;>sp|P04406|G3P_HUMAN Glyceraldehyde-3-phosphate dehydrogenase OS=Homo sapiens OX=9606 GN=GAPDH PE=1 SV=3;>tr|E7EUT5|E7EUT5_HUMAN Glyceraldehyde-3-	30629000	48456000	1.6	9.407e-05
>sp|Q16563-2|SYPL1_HUMAN Isoform 2 of Synaptophysin-like protein 1 OS=Homo sapiens OX=9606 GN=SYPL1;>sp|Q16563|SYPL1_HUMAN Synaptophysin-like protein 1 OS=Homo sapiens OX=9606 GN=SYPL1 PE=1 SV=1;>tr|C9JYN0|C9JYN0_HUMAN Synaptophysin-like protein 1 OS=Homo	4.22523e+07	68999500	1.6	0.000616684
>sp|P43007|SATT_HUMAN Neutral amino acid transporter A OS=Homo sapiens OX=9606 GN=SLC1A4 PE=1 SV=1;>sp|P43007-2|SATT_HUMAN Isoform 2 of Neutral amino acid transporter A OS=Homo sapiens OX=9606 GN=SLC1A4	7.04183e+06	11160500	1.6	0.00149719
>tr|E5RIP4|E5RIP4_HUMAN Zinc transporter ZIP14 (Fragment) OS=Homo sapiens OX=9606 GN=SLC39A14 PE=1 SV=2;>sp|Q15043-2|S39AE_HUMAN Isoform 2 of Zinc transporter ZIP14 OS=Homo sapiens OX=9606 GN=SLC39A14;>sp|Q15043-3|S39AE_HUMAN Isoform 3 of Zinc transporter	4.29853e+07	68840000	1.6	0.00206937
>sp|Q7Z3C6-2|ATG9A_HUMAN Isoform 2 of Autophagy-related protein 9A OS=Homo sapiens OX=9606 GN=ATG9A;>sp|Q7Z3C6|ATG9A_HUMAN Autophagy-related protein 9A OS=Homo sapiens OX=9606 GN=ATG9A PE=1 SV=3;>tr|H7C1G6|H7C1G6_HUMAN Autophagy-related protein 9 (Fragment	3.93287e+06	6420650	1.6	0.00281504
>sp|P16144-2|ITB4_HUMAN Isoform Beta-4A of Integrin beta-4 OS=Homo sapiens OX=9606 GN=ITGB4;>sp|P16144-4|ITB4_HUMAN Isoform Beta-4D of Integrin beta-4 OS=Homo sapiens OX=9606 GN=ITGB4;>sp|P16144-3|ITB4_HUMAN Isoform Beta-4B of Integrin beta-4 OS=Homo sapie	446650000	690820000	1.5	6.19379e-06
>sp|P00533|EGFR_HUMAN Epidermal growth factor receptor OS=Homo sapiens OX=9606 GN=EGFR PE=1 SV=2;>tr|E9PFD7|E9PFD7_HUMAN Receptor protein-tyrosine kinase OS=Homo sapiens OX=9606 GN=EGFR PE=1 SV=3;>tr|Q504U8|Q504U8_HUMAN Receptor protein-tyrosine kinase OS=	1.37117e+08	209485000	1.5	9.80094e-06
>tr|A0A2R8Y804|A0A2R8Y804_HUMAN Catenin beta-1 OS=Homo sapiens OX=9606 GN=CTNNB1 PE=4 SV=1;>tr|A0A2R8Y543|A0A2R8Y543_HUMAN Catenin beta-1 OS=Homo sapiens OX=9606 GN=CTNNB1 PE=4 SV=1;>tr|B4DGU4|B4DGU4_HUMAN Catenin beta-1 OS=Homo sapiens OX=9606 GN=CTNNB1 P	1.31667e+08	194160000	1.5	5.38012e-05
>tr|A0A0A6YYA0|A0A0A6YYA0_HUMAN Protein TMED7-TICAM2 OS=Homo sapiens OX=9606 GN=TMED7-TICAM2 PE=3 SV=1;>sp|Q9Y3B3-2|TMED7_HUMAN Isoform 2 of Transmembrane emp24 domain-containing protein 7 OS=Homo sapiens OX=9606 GN=TMED7;>sp|Q9Y3B3|TMED7_HUMAN Transmembra	7.02357e+07	101790000	1.5	0.000142761
>sp|P07686|HEXB_HUMAN Beta-hexosaminidase subunit beta OS=Homo sapiens OX=9606 GN=HEXB PE=1 SV=3;>tr|Q5URX0|Q5URX0_HUMAN Beta-hexosaminidase subunit beta OS=Homo sapiens OX=9606 GN=HEXB PE=1 SV=1;>tr|H0YA83|H0YA83_HUMAN Beta-hexosaminidase subunit beta (Fr	1.80053e+07	26629000	1.5	0.000172254
>sp|P49755|TMEDA_HUMAN Transmembrane emp24 domain-containing protein 10 OS=Homo sapiens OX=9606 GN=TMED10 PE=1 SV=2	3.74913e+07	57393000	1.5	0.000178502
>sp|Q96QD8|S38A2_HUMAN Sodium-coupled neutral amino acid transporter 2 OS=Homo sapiens OX=9606 GN=SLC38A2 PE=1 SV=2;>sp|Q96QD8-2|S38A2_HUMAN Isoform 2 of Sodium-coupled neutral amino acid transporter 2 OS=Homo sapiens OX=9606 GN=SLC38A2	97159000	149675000	1.5	0.000252919
>sp|P14923|PLAK_HUMAN Junction plakoglobin OS=Homo sapiens OX=9606 GN=JUP PE=1 SV=3	3.06237e+07	44338000	1.5	0.000356176
>sp|P26232-2|CTNA2_HUMAN Isoform 2 of Catenin alpha-2 OS=Homo sapiens OX=9606 GN=CTNNA2;>sp|P26232-5|CTNA2_HUMAN Isoform 5 of Catenin alpha-2 OS=Homo sapiens OX=9606 GN=CTNNA2;>sp|P26232|CTNA2_HUMAN Catenin alpha-2 OS=Homo sapiens OX=9606 GN=CTNNA2 PE=1 SV	3.10203e+07	47417500	1.5	0.000455958
>sp|P35221|CTNA1_HUMAN Catenin alpha-1 OS=Homo sapiens OX=9606 GN=CTNNA1 PE=1 SV=1;>sp|P35221-2|CTNA1_HUMAN Isoform 2 of Catenin alpha-1 OS=Homo sapiens OX=9606 GN=CTNNA1;>tr|G3XAM7|G3XAM7_HUMAN Catenin (Cadherin-associated protein), alpha 1, 102kDa, isofo	1.04107e+08	155320000	1.5	0.000648877
>sp|Q7L0J3-2|SV2A_HUMAN Isoform 2 of Synaptic vesicle glycoprotein 2A OS=Homo sapiens OX=9606 GN=SV2A;>sp|Q7L0J3|SV2A_HUMAN Synaptic vesicle glycoprotein 2A OS=Homo sapiens OX=9606 GN=SV2A PE=1 SV=1	6.71603e+06	10097500	1.5	0.00107941
>sp|Q99808|S29A1_HUMAN Equilibrative nucleoside transporter 1 OS=Homo sapiens OX=9606 GN=SLC29A1 PE=1 SV=3;>sp|Q99808-2|S29A1_HUMAN Isoform 2 of Equilibrative nucleoside transporter 1 OS=Homo sapiens OX=9606 GN=SLC29A1	5.72083e+06	8429500	1.5	0.00142719
>sp|P11166|GTR1_HUMAN Solute carrier family 2, facilitated glucose transporter member 1 OS=Homo sapiens OX=9606 GN=SLC2A1 PE=1 SV=2	192500000	291190000	1.5	0.00152688
>sp|P30530-2|UFO_HUMAN Isoform Short of Tyrosine-protein kinase receptor UFO OS=Homo sapiens OX=9606 GN=AXL;>sp|P30530|UFO_HUMAN Tyrosine-protein kinase receptor UFO OS=Homo sapiens OX=9606 GN=AXL PE=1 SV=4;>tr|M0R0W6|M0R0W6_HUMAN Tyrosine-protein kinase r	4.28277e+07	62017500	1.5	0.00318429
>tr|H0Y3T6|H0Y3T6_HUMAN 45 kDa calcium-binding protein (Fragment) OS=Homo sapiens OX=9606 GN=SDF4 PE=1 SV=1;>sp|Q9BRK5-6|CAB45_HUMAN Isoform 6 of 45 kDa calcium-binding protein OS=Homo sapiens OX=9606 GN=SDF4;>sp|Q9BRK5|CAB45_HUMAN 45 kDa calcium-binding p	3239200	4994350	1.5	0.00550441
>tr|H7C3T4|H7C3T4_HUMAN Peroxiredoxin-4 (Fragment) OS=Homo sapiens OX=9606 GN=PRDX4 PE=1 SV=1;>sp|Q13162|PRDX4_HUMAN Peroxiredoxin-4 OS=Homo sapiens OX=9606 GN=PRDX4 PE=1 SV=1	8.25007e+06	12322000	1.5	0.030906

## Sheet: Original Data
Protein IDs	Majority protein IDs	Fasta headers	Number of proteins	Peptides	Razor + unique peptides	Unique peptides	Sequence coverage [%]	Unique + razor sequence coverage [%]	Unique sequence coverage [%]	Mol. weight [kDa]	Sequence length	Sequence lengths	Q-value	LFQ Average intensity LV-shST3GAL1	LFQ Average intensity LV-ST3GAL1	MS/MS Count	Only identified by site	Reverse	Potential contaminant
CON__P01030;CON__ENSEMBL:ENSBTAP00000007350	CON__P01030;CON__ENSEMBL:ENSBTAP00000007350	>P01030 SWISS-PROT:P01030 (Bos taurus) similar to Complement C4-A precursor;>ENSEMBL:ENSBTAP00000007350 (Bos taurus) similar to Complement C4-A precursor	2	3	3	3	2.5	2.5	2.5	192.79	1741	1741;1742	0	2577100	3295450	3			+
CON__ENSEMBL:ENSBTAP00000032840;tr|A8MUN2|A8MUN2_HUMAN;sp|P04114|APOB_HUMAN	CON__ENSEMBL:ENSBTAP00000032840	>ENSEMBL:ENSBTAP00000032840 (Bos taurus) similar to apolipoprotein B, partial	3	3	3	3	4.4	4.4	4.4	92273	825	825;828;4563	0	2.49043e+06	4372300	5			+
CON__P02663	CON__P02663	>P02663 SWISS-PROT:P02663 Alpha-S2-casein [Contains: Casocidin-1 - Bos taurus (Bovine).	1	3	3	3	14.5	14.5	14.5	24348	207	207	0	10618500	11358500	8			+
CON__P02668	CON__P02668	>P02668 SWISS-PROT:P02668 Kappa-casein [Contains: Casoxin C; Casoxin 6; Casoxin A; Casoxin B; Casoplatelin] - Bos taurus (Bovine).	1	3	3	3	23.1	23.1	23.1	18974	169	169	0	1.32523e+07	14458500	12			+
CON__Q3Y5Z3	CON__Q3Y5Z3	>Q3Y5Z3 SWISS-PROT:Q3Y5Z3 (Bos taurus) Adiponectin precursor	1	3	3	3	15.4	15.4	15.4	26133	240	240	0	1.43413e+07	7150850	9			+
sp|O00410|IPO5_HUMAN;tr|H0Y8C6|H0Y8C6_HUMAN;sp|O00410-3|IPO5_HUMAN;sp|O00410-2|IPO5_HUMAN;tr|C9JZD8|C9JZD8_HUMAN;tr|C9J875|C9J875_HUMAN;tr|C9JQT6|C9JQT6_HUMAN;tr|E7ESA1|E7ESA1_HUMAN;tr|E7ESZ1|E7ESZ1_HUMAN;tr|E7EWK4|E7EWK4_HUMAN;tr|E7EX05|E7EX05_HUMAN;tr|E7EQT5|E7EQT5_HUMAN;tr|E7ETV8|E7ETV8_HUMAN;tr|E7EV12|E7EV12_HUMAN;tr|C9JMV5|C9JMV5_HUMAN;tr|E7ETV3|E7ETV3_HUMAN	sp|O00410|IPO5_HUMAN;tr|H0Y8C6|H0Y8C6_HUMAN;sp|O00410-3|IPO5_HUMAN;sp|O00410-2|IPO5_HUMAN	>sp|O00410|IPO5_HUMAN Importin-5 OS=Homo sapiens OX=9606 GN=IPO5 PE=1 SV=4;>tr|H0Y8C6|H0Y8C6_HUMAN Importin-5 (Fragment) OS=Homo sapiens OX=9606 GN=IPO5 PE=1 SV=1;>sp|O00410-3|IPO5_HUMAN Isoform 3 of Importin-5 OS=Homo sapiens OX=9606 GN=IPO5;>sp|O00410-2|	16	3	3	3	3.6	3.6	3.6	123.63	1097	1097;1099;1115;1037;74;75;88;98;106;117;119;126;128;142;165;170	0	2.43327e+06	2349450	6
sp|O00560-3|SDCB1_HUMAN;sp|O00560|SDCB1_HUMAN;sp|O00560-2|SDCB1_HUMAN;tr|G5EA09|G5EA09_HUMAN;tr|B4DHN5|B4DHN5_HUMAN;tr|E9PBU7|E9PBU7_HUMAN	sp|O00560-3|SDCB1_HUMAN;sp|O00560|SDCB1_HUMAN;sp|O00560-2|SDCB1_HUMAN;tr|G5EA09|G5EA09_HUMAN	>sp|O00560-3|SDCB1_HUMAN Isoform 3 of Syntenin-1 OS=Homo sapiens OX=9606 GN=SDCBP;>sp|O00560|SDCB1_HUMAN Syntenin-1 OS=Homo sapiens OX=9606 GN=SDCBP PE=1 SV=1;>sp|O00560-2|SDCB1_HUMAN Isoform 2 of Syntenin-1 OS=Homo sapiens OX=9606 GN=SDCBP;>tr|G5EA09|G5EA	6	3	3	3	24.3	24.3	24.3	31761	292	292;298;297;318;239;244	0	5119800	4604650	14
sp|O14980|XPO1_HUMAN;tr|C9IZS4|C9IZS4_HUMAN;tr|C9JQ02|C9JQ02_HUMAN;tr|C9JV99|C9JV99_HUMAN;tr|C9J673|C9J673_HUMAN;tr|C9JKM9|C9JKM9_HUMAN;tr|C9JF49|C9JF49_HUMAN;tr|C9IYM2|C9IYM2_HUMAN;tr|H7BZC5|H7BZC5_HUMAN;tr|F8WF71|F8WF71_HUMAN	sp|O14980|XPO1_HUMAN;tr|C9IZS4|C9IZS4_HUMAN;tr|C9JQ02|C9JQ02_HUMAN;tr|C9JV99|C9JV99_HUMAN;tr|C9J673|C9J673_HUMAN;tr|C9JKM9|C9JKM9_HUMAN	>sp|O14980|XPO1_HUMAN Exportin-1 OS=Homo sapiens OX=9606 GN=XPO1 PE=1 SV=1;>tr|C9IZS4|C9IZS4_HUMAN Exportin-1 (Fragment) OS=Homo sapiens OX=9606 GN=XPO1 PE=1 SV=1;>tr|C9JQ02|C9JQ02_HUMAN Exportin-1 (Fragment) OS=Homo sapiens OX=9606 GN=XPO1 PE=1 SV=1;>tr|C	10	3	3	3	5.5	5.5	5.5	123.38	1071	1071;94;95;100;132;179;59;62;72;82	0	3.14677e+06	2440400	11
tr|A0A0J9YXA3|A0A0J9YXA3_HUMAN;sp|O43688-3|PLPP2_HUMAN;sp|O43688|PLPP2_HUMAN;sp|O43688-2|PLPP2_HUMAN;tr|K7ENH4|K7ENH4_HUMAN;tr|K7EMK9|K7EMK9_HUMAN	tr|A0A0J9YXA3|A0A0J9YXA3_HUMAN;sp|O43688-3|PLPP2_HUMAN;sp|O43688|PLPP2_HUMAN;sp|O43688-2|PLPP2_HUMAN;tr|K7ENH4|K7ENH4_HUMAN;tr|K7EMK9|K7EMK9_HUMAN	>tr|A0A0J9YXA3|A0A0J9YXA3_HUMAN Phospholipid phosphatase 2 (Fragment) OS=Homo sapiens OX=9606 GN=PLPP2 PE=1 SV=1;>sp|O43688-3|PLPP2_HUMAN Isoform 3 of Phospholipid phosphatase 2 OS=Homo sapiens OX=9606 GN=PLPP2;>sp|O43688|PLPP2_HUMAN Phospholipid phosphata	6	3	3	3	19.2	19.2	19.2	23537	208	208;232;288;309;136;178	0	8.91483e+06	10732500	12
sp|O60831|PRAF2_HUMAN;tr|A6NP52|A6NP52_HUMAN;tr|A6NM71|A6NM71_HUMAN	sp|O60831|PRAF2_HUMAN;tr|A6NP52|A6NP52_HUMAN	>sp|O60831|PRAF2_HUMAN PRA1 family protein 2 OS=Homo sapiens OX=9606 GN=PRAF2 PE=1 SV=1;>tr|A6NP52|A6NP52_HUMAN PRA1 family protein OS=Homo sapiens OX=9606 GN=PRAF2 PE=1 SV=1	3	3	3	3	22.5	22.5	22.5	19258	178	178;160;292	0	8.15593e+06	6395900	9
sp|O60884|DNJA2_HUMAN	sp|O60884|DNJA2_HUMAN	>sp|O60884|DNJA2_HUMAN DnaJ homolog subfamily A member 2 OS=Homo sapiens OX=9606 GN=DNAJA2 PE=1 SV=1	1	3	3	3	13.3	13.3	13.3	45745	412	412	0	953867	2417550	4
tr|J3QS48|J3QS48_HUMAN;tr|I3L295|I3L295_HUMAN;tr|J3KTK8|J3KTK8_HUMAN;tr|J3QQZ4|J3QQZ4_HUMAN;tr|J3KT75|J3KT75_HUMAN;sp|O75352-2|MPU1_HUMAN;tr|J3QW43|J3QW43_HUMAN;tr|J3QRD5|J3QRD5_HUMAN;sp|O75352|MPU1_HUMAN;tr|I3L405|I3L405_HUMAN;tr|I3L261|I3L261_HUMAN;tr|I3L1D2|I3L1D2_HUMAN;tr|J3KSI4|J3KSI4_HUMAN;tr|I3L4E0|I3L4E0_HUMAN	tr|J3QS48|J3QS48_HUMAN;tr|I3L295|I3L295_HUMAN;tr|J3KTK8|J3KTK8_HUMAN;tr|J3QQZ4|J3QQZ4_HUMAN;tr|J3KT75|J3KT75_HUMAN;sp|O75352-2|MPU1_HUMAN;tr|J3QW43|J3QW43_HUMAN;tr|J3QRD5|J3QRD5_HUMAN;sp|O75352|MPU1_HUMAN;tr|I3L405|I3L405_HUMAN;tr|I3L261|I3L261_HUMAN;tr|I3L1D2|I3L1D2_HUMAN	>tr|J3QS48|J3QS48_HUMAN Mannose-P-dolichol utilization defect 1 protein OS=Homo sapiens OX=9606 GN=MPDU1 PE=1 SV=1;>tr|I3L295|I3L295_HUMAN Mannose-P-dolichol utilization defect 1 isoform 2 OS=Homo sapiens OX=9606 GN=MPDU1 PE=1 SV=1;>tr|J3KTK8|J3KTK8_HUMAN	14	3	3	3	41.6	41.6	41.6	10978	101	101;109;116;152;154;186;192;193;247;54;61;61;52;75	0	9.73593e+06	6722850	12
tr|K7EKD8|K7EKD8_HUMAN;sp|P04632|CPNS1_HUMAN;tr|A0A0C4DGQ5|A0A0C4DGQ5_HUMAN;tr|U3KPR7|U3KPR7_HUMAN;tr|U3KQE2|U3KQE2_HUMAN;tr|K7EM73|K7EM73_HUMAN;tr|K7EIV0|K7EIV0_HUMAN;tr|A0A075B7C0|A0A075B7C0_HUMAN;tr|K7ELJ7|K7ELJ7_HUMAN;tr|K7EMQ1|K7EMQ1_HUMAN	tr|K7EKD8|K7EKD8_HUMAN;sp|P04632|CPNS1_HUMAN;tr|A0A0C4DGQ5|A0A0C4DGQ5_HUMAN;tr|U3KPR7|U3KPR7_HUMAN;tr|U3KQE2|U3KQE2_HUMAN;tr|K7EM73|K7EM73_HUMAN;tr|K7EIV0|K7EIV0_HUMAN;tr|A0A075B7C0|A0A075B7C0_HUMAN;tr|K7ELJ7|K7ELJ7_HUMAN	>tr|K7EKD8|K7EKD8_HUMAN Calpain small subunit 1 OS=Homo sapiens OX=9606 GN=CAPNS1 PE=1 SV=1;>sp|P04632|CPNS1_HUMAN Calpain small subunit 1 OS=Homo sapiens OX=9606 GN=CAPNS1 PE=1 SV=1;>tr|A0A0C4DGQ5|A0A0C4DGQ5_HUMAN Calpain small subunit 1 OS=Homo sapiens O	10	3	3	3	17.6	17.6	17.6	24802	238	238;268;322;100;161;163;196;197;278;94	0	4.70253e+06	4338950	5
sp|P04843|RPN1_HUMAN;tr|B7Z4L4|B7Z4L4_HUMAN;tr|F8WF32|F8WF32_HUMAN	sp|P04843|RPN1_HUMAN;tr|B7Z4L4|B7Z4L4_HUMAN	>sp|P04843|RPN1_HUMAN Dolichyl-diphosphooligosaccharide--protein glycosyltransferase subunit 1 OS=Homo sapiens OX=9606 GN=RPN1 PE=1 SV=1;>tr|B7Z4L4|B7Z4L4_HUMAN Dolichyl-diphosphooligosaccharide--protein glycosyltransferase subunit 1 OS=Homo sapiens OX=960	3	3	3	3	7.2	7.2	7.2	68569	607	607;435;121	0	4661800	3372800	5
sp|P04920-2|B3A2_HUMAN;sp|P04920-3|B3A2_HUMAN;sp|P04920|B3A2_HUMAN	sp|P04920-2|B3A2_HUMAN;sp|P04920-3|B3A2_HUMAN;sp|P04920|B3A2_HUMAN	>sp|P04920-2|B3A2_HUMAN Isoform B1 of Anion exchange protein 2 OS=Homo sapiens OX=9606 GN=SLC4A2;>sp|P04920-3|B3A2_HUMAN Isoform 3 of Anion exchange protein 2 OS=Homo sapiens OX=9606 GN=SLC4A2;>sp|P04920|B3A2_HUMAN Anion exchange protein 2 OS=Homo sapiens	3	3	3	3	4.1	4.1	4.1	135.6	1227	1227;1232;1241	0	9847200	8207800	11
tr|A0A1B0GW44|A0A1B0GW44_HUMAN;tr|A0A1B0GV23|A0A1B0GV23_HUMAN;tr|A0A1B0GVD5|A0A1B0GVD5_HUMAN;tr|A0A1B0GWE8|A0A1B0GWE8_HUMAN;sp|P07339|CATD_HUMAN;tr|A0A1B0GU92|A0A1B0GU92_HUMAN;tr|A0A1B0GU03|A0A1B0GU03_HUMAN;tr|F8WD96|F8WD96_HUMAN;tr|C9JH19|C9JH19_HUMAN;tr|H7C469|H7C469_HUMAN;tr|A0A1B0GVP3|A0A1B0GVP3_HUMAN;tr|A0A1B0GV01|A0A1B0GV01_HUMAN;tr|H7C1V0|H7C1V0_HUMAN;tr|F8W787|F8W787_HUMAN	tr|A0A1B0GW44|A0A1B0GW44_HUMAN;tr|A0A1B0GV23|A0A1B0GV23_HUMAN;tr|A0A1B0GVD5|A0A1B0GVD5_HUMAN;tr|A0A1B0GWE8|A0A1B0GWE8_HUMAN;sp|P07339|CATD_HUMAN;tr|A0A1B0GU92|A0A1B0GU92_HUMAN;tr|A0A1B0GU03|A0A1B0GU03_HUMAN;tr|F8WD96|F8WD96_HUMAN;tr|C9JH19|C9JH19_HUMAN;tr|H7C469|H7C469_HUMAN;tr|A0A1B0GVP3|A0A1B0GVP3_HUMAN	>tr|A0A1B0GW44|A0A1B0GW44_HUMAN Cathepsin D OS=Homo sapiens OX=9606 GN=CTSD PE=1 SV=1;>tr|A0A1B0GV23|A0A1B0GV23_HUMAN Cathepsin D OS=Homo sapiens OX=9606 GN=CTSD PE=1 SV=1;>tr|A0A1B0GVD5|A0A1B0GVD5_HUMAN Cathepsin D OS=Homo sapiens OX=9606 GN=CTSD PE=1 SV=	14	3	3	3	10.4	10.4	10.4	43688	405	405;406;409;410;412;557;582;276;299;336;405;94;189;199	0	5010600	5053850	8
sp|P07737|PROF1_HUMAN;tr|I3L3D5|I3L3D5_HUMAN;tr|K7EJ44|K7EJ44_HUMAN;CON__P02584	sp|P07737|PROF1_HUMAN;tr|I3L3D5|I3L3D5_HUMAN	>sp|P07737|PROF1_HUMAN Profilin-1 OS=Homo sapiens OX=9606 GN=PFN1 PE=1 SV=2;>tr|I3L3D5|I3L3D5_HUMAN Profilin (Fragment) OS=Homo sapiens OX=9606 GN=PFN1 PE=1 SV=1	4	3	3	3	30	30	30	15054	140	140;165;104;140	0	0	3827000	8
sp|P07858|CATB_HUMAN;tr|E9PR54|E9PR54_HUMAN;tr|E9PJ67|E9PJ67_HUMAN;tr|E9PCB3|E9PCB3_HUMAN;tr|E9PKQ7|E9PKQ7_HUMAN;tr|E9PNL5|E9PNL5_HUMAN;tr|E9PHZ5|E9PHZ5_HUMAN;tr|E9PLY3|E9PLY3_HUMAN;tr|E9PSG5|E9PSG5_HUMAN;tr|E9PQM1|E9PQM1_HUMAN	sp|P07858|CATB_HUMAN	>sp|P07858|CATB_HUMAN Cathepsin B OS=Homo sapiens OX=9606 GN=CTSB PE=1 SV=3	10	3	3	3	11.5	11.5	11.5	37821	339	339;98;101;110;136;143;148;165;170;175	0	7.98953e+06	7541650	11
tr|F8VNT9|F8VNT9_HUMAN;tr|F8VV56|F8VV56_HUMAN;sp|P08962-3|CD63_HUMAN;tr|F8W022|F8W022_HUMAN;sp|P08962-2|CD63_HUMAN;tr|F8VWK8|F8VWK8_HUMAN;sp|P08962|CD63_HUMAN	tr|F8VNT9|F8VNT9_HUMAN;tr|F8VV56|F8VV56_HUMAN;sp|P08962-3|CD63_HUMAN;tr|F8W022|F8W022_HUMAN;sp|P08962-2|CD63_HUMAN;tr|F8VWK8|F8VWK8_HUMAN;sp|P08962|CD63_HUMAN	>tr|F8VNT9|F8VNT9_HUMAN CD63 antigen (Fragment) OS=Homo sapiens OX=9606 GN=CD63 PE=1 SV=1;>tr|F8VV56|F8VV56_HUMAN CD63 antigen OS=Homo sapiens OX=9606 GN=CD63 PE=1 SV=1;>sp|P08962-3|CD63_HUMAN Isoform 3 of CD63 antigen OS=Homo sapiens OX=9606 GN=CD63;>tr|F	7	3	3	3	15	15	15	14265	133	133;145;156;215;215;217;238	0	0	4583300	7
sp|P13726-2|TF_HUMAN;sp|P13726|TF_HUMAN	sp|P13726-2|TF_HUMAN;sp|P13726|TF_HUMAN	>sp|P13726-2|TF_HUMAN Isoform 2 of Tissue factor OS=Homo sapiens OX=9606 GN=F3;>sp|P13726|TF_HUMAN Tissue factor OS=Homo sapiens OX=9606 GN=F3 PE=1 SV=1	2	3	3	3	20.2	20.2	20.2	27145	238	238;295	0	4.82113e+06	8061350	6
sp|P19256-2|LFA3_HUMAN;tr|B1AMW1|B1AMW1_HUMAN;sp|P19256-3|LFA3_HUMAN;sp|P19256|LFA3_HUMAN;tr|H0YDI1|H0YDI1_HUMAN	sp|P19256-2|LFA3_HUMAN;tr|B1AMW1|B1AMW1_HUMAN;sp|P19256-3|LFA3_HUMAN;sp|P19256|LFA3_HUMAN;tr|H0YDI1|H0YDI1_HUMAN	>sp|P19256-2|LFA3_HUMAN Isoform 2 of Lymphocyte function-associated antigen 3 OS=Homo sapiens OX=9606 GN=CD58;>tr|B1AMW1|B1AMW1_HUMAN CD58 antigen, (Lymphocyte function-associated antigen 3), isoform CRA_c OS=Homo sapiens OX=9606 GN=CD58 PE=1 SV=1;>sp|P192	5	3	3	3	11.4	11.4	11.4	26.66	237	237;240;248;250;131	0	31346000	24259500	13
sp|P28799-2|GRN_HUMAN;sp|P28799|GRN_HUMAN;tr|K7EMR1|K7EMR1_HUMAN;tr|K7EKL3|K7EKL3_HUMAN;tr|K7EQI0|K7EQI0_HUMAN;tr|K7EPL0|K7EPL0_HUMAN;sp|P28799-3|GRN_HUMAN;tr|K7EQ05|K7EQ05_HUMAN	sp|P28799-2|GRN_HUMAN;sp|P28799|GRN_HUMAN;tr|K7EMR1|K7EMR1_HUMAN;tr|K7EKL3|K7EKL3_HUMAN	>sp|P28799-2|GRN_HUMAN Isoform 2 of Granulins OS=Homo sapiens OX=9606 GN=GRN;>sp|P28799|GRN_HUMAN Granulins OS=Homo sapiens OX=9606 GN=GRN PE=1 SV=2;>tr|K7EMR1|K7EMR1_HUMAN Granulins (Fragment) OS=Homo sapiens OX=9606 GN=GRN PE=1 SV=1;>tr|K7EKL3|K7EKL3_HUM	8	3	3	3	8.9	8.9	8.9	46991	438	438;593;172;388;110;191;413;436	0	7.02957e+06	8699100	5
sp|P30085|KCY_HUMAN;tr|Q5T0D2|Q5T0D2_HUMAN;sp|P30085-2|KCY_HUMAN	sp|P30085|KCY_HUMAN;tr|Q5T0D2|Q5T0D2_HUMAN	>sp|P30085|KCY_HUMAN UMP-CMP kinase OS=Homo sapiens OX=9606 GN=CMPK1 PE=1 SV=3;>tr|Q5T0D2|Q5T0D2_HUMAN UMP-CMP kinase OS=Homo sapiens OX=9606 GN=CMPK1 PE=1 SV=1	3	3	3	3	20.4	20.4	20.4	22222	196	196;169;147	0	3.68863e+06	3394750	9
sp|P31641|SC6A6_HUMAN;tr|A0A087WY96|A0A087WY96_HUMAN;tr|A0A087WYN0|A0A087WYN0_HUMAN;tr|H7C1B9|H7C1B9_HUMAN;tr|C9JPV1|C9JPV1_HUMAN;sp|P31641-2|SC6A6_HUMAN	sp|P31641|SC6A6_HUMAN;tr|A0A087WY96|A0A087WY96_HUMAN;tr|A0A087WYN0|A0A087WYN0_HUMAN	>sp|P31641|SC6A6_HUMAN Sodium- and chloride-dependent taurine transporter OS=Homo sapiens OX=9606 GN=SLC6A6 PE=1 SV=2;>tr|A0A087WY96|A0A087WY96_HUMAN Transporter OS=Homo sapiens OX=9606 GN=SLC6A6 PE=1 SV=1;>tr|A0A087WYN0|A0A087WYN0_HUMAN Transporter OS=Hom	6	3	3	3	6	6	6	69829	620	620;721;460;95;109;200	0	1.13303e+07	14549000	12
sp|P35268|RL22_HUMAN;tr|K7EJT5|K7EJT5_HUMAN;tr|K7EP65|K7EP65_HUMAN;tr|K7EKS7|K7EKS7_HUMAN;tr|K7ELC4|K7ELC4_HUMAN;tr|K7EMH1|K7EMH1_HUMAN;tr|K7ERI7|K7ERI7_HUMAN	sp|P35268|RL22_HUMAN;tr|K7EJT5|K7EJT5_HUMAN;tr|K7EP65|K7EP65_HUMAN;tr|K7EKS7|K7EKS7_HUMAN;tr|K7ELC4|K7ELC4_HUMAN;tr|K7EMH1|K7EMH1_HUMAN;tr|K7ERI7|K7ERI7_HUMAN	>sp|P35268|RL22_HUMAN 60S ribosomal protein L22 OS=Homo sapiens OX=9606 GN=RPL22 PE=1 SV=2;>tr|K7EJT5|K7EJT5_HUMAN 60S ribosomal protein L22 (Fragment) OS=Homo sapiens OX=9606 GN=RPL22 PE=1 SV=1;>tr|K7EP65|K7EP65_HUMAN 60S ribosomal protein L22 (Fragment)	7	3	3	3	39.1	39.1	39.1	14787	128	128;47;48;53;79;89;95	0	9166100	8139950	19
sp|P39656-2|OST48_HUMAN;sp|P39656-3|OST48_HUMAN;tr|A0A0C4DGS1|A0A0C4DGS1_HUMAN;sp|P39656|OST48_HUMAN;tr|U3KQ84|U3KQ84_HUMAN	sp|P39656-2|OST48_HUMAN;sp|P39656-3|OST48_HUMAN;tr|A0A0C4DGS1|A0A0C4DGS1_HUMAN;sp|P39656|OST48_HUMAN;tr|U3KQ84|U3KQ84_HUMAN	>sp|P39656-2|OST48_HUMAN Isoform 2 of Dolichyl-diphosphooligosaccharide--protein glycosyltransferase 48 kDa subunit OS=Homo sapiens OX=9606 GN=DDOST;>sp|P39656-3|OST48_HUMAN Isoform 3 of Dolichyl-diphosphooligosaccharide--protein glycosyltransferase 48 kDa	5	3	3	3	14.6	14.6	14.6	46576	419	419;438;439;456;154	0	5.97617e+06	4758300	14
sp|P40189-3|IL6RB_HUMAN;sp|P40189|IL6RB_HUMAN;sp|P40189-2|IL6RB_HUMAN;tr|D6RH03|D6RH03_HUMAN;tr|Q5FC05|Q5FC05_HUMAN	sp|P40189-3|IL6RB_HUMAN;sp|P40189|IL6RB_HUMAN;sp|P40189-2|IL6RB_HUMAN;tr|D6RH03|D6RH03_HUMAN	>sp|P40189-3|IL6RB_HUMAN Isoform 3 of Interleukin-6 receptor subunit beta OS=Homo sapiens OX=9606 GN=IL6ST;>sp|P40189|IL6RB_HUMAN Interleukin-6 receptor subunit beta OS=Homo sapiens OX=9606 GN=IL6ST PE=1 SV=2;>sp|P40189-2|IL6RB_HUMAN Isoform 2 of Interleuk	5	3	3	3	4.7	4.7	4.7	96275	857	857;918;329;333;203	0	5046600	4627850	10
sp|P52292|IMA1_HUMAN	sp|P52292|IMA1_HUMAN	>sp|P52292|IMA1_HUMAN Importin subunit alpha-1 OS=Homo sapiens OX=9606 GN=KPNA2 PE=1 SV=1	1	3	3	3	11.3	11.3	11.3	57861	529	529	0	3.28383e+06	3237750	8
sp|P53618|COPB_HUMAN;tr|E9PP73|E9PP73_HUMAN	sp|P53618|COPB_HUMAN;tr|E9PP73|E9PP73_HUMAN	>sp|P53618|COPB_HUMAN Coatomer subunit beta OS=Homo sapiens OX=9606 GN=COPB1 PE=1 SV=3;>tr|E9PP73|E9PP73_HUMAN Coatomer subunit beta (Fragment) OS=Homo sapiens OX=9606 GN=COPB1 PE=1 SV=8	2	3	3	3	4.2	4.2	4.2	107.14	953	953;485	0	3153400	2690550	7
tr|Q96L35|Q96L35_HUMAN;sp|P54760|EPHB4_HUMAN;sp|P54760-4|EPHB4_HUMAN;sp|P54760-2|EPHB4_HUMAN	tr|Q96L35|Q96L35_HUMAN;sp|P54760|EPHB4_HUMAN	>tr|Q96L35|Q96L35_HUMAN EPH receptor B4, isoform CRA_b OS=Homo sapiens OX=9606 GN=EPHB4 PE=1 SV=1;>sp|P54760|EPHB4_HUMAN Ephrin type-B receptor 4 OS=Homo sapiens OX=9606 GN=EPHB4 PE=1 SV=2	4	3	1	1	3.3	1.3	1.3	102.56	935	935;987;414;516	0.0050167	25004000	29881000	13
sp|P54802|ANAG_HUMAN	sp|P54802|ANAG_HUMAN	>sp|P54802|ANAG_HUMAN Alpha-N-acetylglucosaminidase OS=Homo sapiens OX=9606 GN=NAGLU PE=1 SV=2	1	3	3	3	7.3	7.3	7.3	82265	743	743	0	2300000	3246000	7
tr|F8W1R7|F8W1R7_HUMAN;sp|P60660-2|MYL6_HUMAN;sp|P60660|MYL6_HUMAN;tr|J3KND3|J3KND3_HUMAN;tr|G8JLA2|G8JLA2_HUMAN;tr|G3V1V0|G3V1V0_HUMAN;tr|B7Z6Z4|B7Z6Z4_HUMAN;tr|G3V1Y7|G3V1Y7_HUMAN;tr|F8VPF3|F8VPF3_HUMAN;tr|F8VZU9|F8VZU9_HUMAN;tr|F8W1I5|F8W1I5_HUMAN;tr|F8W180|F8W180_HUMAN;sp|P14649|MYL6B_HUMAN	tr|F8W1R7|F8W1R7_HUMAN;sp|P60660-2|MYL6_HUMAN;sp|P60660|MYL6_HUMAN;tr|J3KND3|J3KND3_HUMAN;tr|G8JLA2|G8JLA2_HUMAN;tr|G3V1V0|G3V1V0_HUMAN;tr|B7Z6Z4|B7Z6Z4_HUMAN;tr|G3V1Y7|G3V1Y7_HUMAN;tr|F8VPF3|F8VPF3_HUMAN	>tr|F8W1R7|F8W1R7_HUMAN Myosin light polypeptide 6 OS=Homo sapiens OX=9606 GN=MYL6 PE=1 SV=1;>sp|P60660-2|MYL6_HUMAN Isoform Smooth muscle of Myosin light polypeptide 6 OS=Homo sapiens OX=9606 GN=MYL6;>sp|P60660|MYL6_HUMAN Myosin light polypeptide 6 OS=Hom	13	3	3	3	25.5	25.5	25.5	16.29	145	145;151;151;152;152;161;238;115;130;103;175;196;208	0	5.39637e+06	5084900	5
sp|P61619|S61A1_HUMAN;tr|B4DR61|B4DR61_HUMAN;sp|P61619-3|S61A1_HUMAN;tr|H7C1Q9|H7C1Q9_HUMAN;tr|C9JXC6|C9JXC6_HUMAN;tr|H7C069|H7C069_HUMAN;tr|A6NK38|A6NK38_HUMAN;tr|F2Z2C7|F2Z2C7_HUMAN;tr|A6NIF9|A6NIF9_HUMAN;tr|C9JJV4|C9JJV4_HUMAN;tr|F8W776|F8W776_HUMAN;tr|Q8TC24|Q8TC24_HUMAN;sp|Q9H9S3-2|S61A2_HUMAN;sp|Q9H9S3-3|S61A2_HUMAN;sp|Q9H9S3|S61A2_HUMAN	sp|P61619|S61A1_HUMAN;tr|B4DR61|B4DR61_HUMAN;sp|P61619-3|S61A1_HUMAN	>sp|P61619|S61A1_HUMAN Protein transport protein Sec61 subunit alpha isoform 1 OS=Homo sapiens OX=9606 GN=SEC61A1 PE=1 SV=2;>tr|B4DR61|B4DR61_HUMAN cDNA FLJ59739, highly similar to Protein transport protein Sec61 subunit alpha isoform 1 OS=Homo sapiens OX=	15	3	3	3	6.3	6.3	6.3	52264	476	476;482;356;94;101;145;159;162;168;189;410;418;437;454;476	0	6.67803e+06	5990050	9
sp|P61769|B2MG_HUMAN;tr|H0YLF3|H0YLF3_HUMAN;tr|F5H6I0|F5H6I0_HUMAN	sp|P61769|B2MG_HUMAN;tr|H0YLF3|H0YLF3_HUMAN;tr|F5H6I0|F5H6I0_HUMAN	>sp|P61769|B2MG_HUMAN Beta-2-microglobulin OS=Homo sapiens OX=9606 GN=B2M PE=1 SV=1;>tr|H0YLF3|H0YLF3_HUMAN Beta-2-microglobulin (Fragment) OS=Homo sapiens OX=9606 GN=B2M PE=1 SV=1;>tr|F5H6I0|F5H6I0_HUMAN Beta-2-microglobulin OS=Homo sapiens OX=9606 GN=B2M	3	3	3	3	35.3	35.3	35.3	13714	119	119;71;101	0	3.51857e+07	41482500	32
sp|P61978-3|HNRPK_HUMAN;sp|P61978|HNRPK_HUMAN;sp|P61978-2|HNRPK_HUMAN;tr|Q5T6W2|Q5T6W2_HUMAN;tr|S4R359|S4R359_HUMAN	sp|P61978-3|HNRPK_HUMAN;sp|P61978|HNRPK_HUMAN;sp|P61978-2|HNRPK_HUMAN;tr|Q5T6W2|Q5T6W2_HUMAN	>sp|P61978-3|HNRPK_HUMAN Isoform 3 of Heterogeneous nuclear ribonucleoprotein K OS=Homo sapiens OX=9606 GN=HNRNPK;>sp|P61978|HNRPK_HUMAN Heterogeneous nuclear ribonucleoprotein K OS=Homo sapiens OX=9606 GN=HNRNPK PE=1 SV=1;>sp|P61978-2|HNRPK_HUMAN Isoform	5	3	3	3	13.4	13.4	13.4	48562	440	440;463;464;379;100	0	12156000	7451950	16
sp|P62081|RS7_HUMAN;tr|B5MCP9|B5MCP9_HUMAN;tr|A0A2R8Y623|A0A2R8Y623_HUMAN	sp|P62081|RS7_HUMAN;tr|B5MCP9|B5MCP9_HUMAN	>sp|P62081|RS7_HUMAN 40S ribosomal protein S7 OS=Homo sapiens OX=9606 GN=RPS7 PE=1 SV=1;>tr|B5MCP9|B5MCP9_HUMAN 40S ribosomal protein S7 OS=Homo sapiens OX=9606 GN=RPS7 PE=1 SV=1	3	3	3	3	23.2	23.2	23.2	22127	194	194;187;169	0	4.52763e+06	4896900	20
tr|F5H018|F5H018_HUMAN;sp|P62826|RAN_HUMAN;tr|B5MDF5|B5MDF5_HUMAN;tr|J3KQE5|J3KQE5_HUMAN;tr|B4DV51|B4DV51_HUMAN;tr|H0YFC6|H0YFC6_HUMAN	tr|F5H018|F5H018_HUMAN;sp|P62826|RAN_HUMAN;tr|B5MDF5|B5MDF5_HUMAN;tr|J3KQE5|J3KQE5_HUMAN;tr|B4DV51|B4DV51_HUMAN	>tr|F5H018|F5H018_HUMAN GTP-binding nuclear protein Ran (Fragment) OS=Homo sapiens OX=9606 GN=RAN PE=1 SV=8;>sp|P62826|RAN_HUMAN GTP-binding nuclear protein Ran OS=Homo sapiens OX=9606 GN=RAN PE=1 SV=3;>tr|B5MDF5|B5MDF5_HUMAN GTP-binding nuclear protein Ra	6	3	3	3	17.2	17.2	17.2	22436	198	198;216;233;234;128;103	0	6.91697e+06	7950300	10
sp|Q07960|RHG01_HUMAN;tr|H0YE29|H0YE29_HUMAN	sp|Q07960|RHG01_HUMAN;tr|H0YE29|H0YE29_HUMAN	>sp|Q07960|RHG01_HUMAN Rho GTPase-activating protein 1 OS=Homo sapiens OX=9606 GN=ARHGAP1 PE=1 SV=1;>tr|H0YE29|H0YE29_HUMAN Rho GTPase-activating protein 1 (Fragment) OS=Homo sapiens OX=9606 GN=ARHGAP1 PE=1 SV=1	2	3	3	3	13.9	13.9	13.9	50435	439	439;334	0	2.37947e+06	2561950	9
tr|A0A2R8Y484|A0A2R8Y484_HUMAN;sp|Q08722-2|CD47_HUMAN;sp|Q08722-3|CD47_HUMAN;sp|Q08722-4|CD47_HUMAN;sp|Q08722|CD47_HUMAN	tr|A0A2R8Y484|A0A2R8Y484_HUMAN;sp|Q08722-2|CD47_HUMAN;sp|Q08722-3|CD47_HUMAN;sp|Q08722-4|CD47_HUMAN;sp|Q08722|CD47_HUMAN	>tr|A0A2R8Y484|A0A2R8Y484_HUMAN Leukocyte surface antigen CD47 (Fragment) OS=Homo sapiens OX=9606 GN=CD47 PE=4 SV=1;>sp|Q08722-2|CD47_HUMAN Isoform OA3-293 of Leukocyte surface antigen CD47 OS=Homo sapiens OX=9606 GN=CD47;>sp|Q08722-3|CD47_HUMAN Isoform OA	5	3	3	3	15.3	15.3	15.3	20313	183	183;292;305;311;323	0	64434000	64228000	12
sp|Q08J23-2|NSUN2_HUMAN;sp|Q08J23|NSUN2_HUMAN;sp|Q08J23-3|NSUN2_HUMAN;tr|A0A140T9Y7|A0A140T9Y7_HUMAN	sp|Q08J23-2|NSUN2_HUMAN;sp|Q08J23|NSUN2_HUMAN;sp|Q08J23-3|NSUN2_HUMAN	>sp|Q08J23-2|NSUN2_HUMAN Isoform 2 of tRNA (cytosine(34)-C(5))-methyltransferase OS=Homo sapiens OX=9606 GN=NSUN2;>sp|Q08J23|NSUN2_HUMAN tRNA (cytosine(34)-C(5))-methyltransferase OS=Homo sapiens OX=9606 GN=NSUN2 PE=1 SV=2;>sp|Q08J23-3|NSUN2_HUMAN Isoform	4	3	3	3	6.7	6.7	6.7	82392	732	732;767;531;202	0	3.25847e+06	2163550	8
tr|B1AKP7|B1AKP7_HUMAN;tr|G3V162|G3V162_HUMAN;tr|A0A087X260|A0A087X260_HUMAN;tr|A0A087WYY0|A0A087WYY0_HUMAN;sp|Q13148|TADBP_HUMAN;tr|A0A087WXQ5|A0A087WXQ5_HUMAN;tr|K7EJM5|K7EJM5_HUMAN;tr|A0A087WV68|A0A087WV68_HUMAN;tr|A0A087WX29|A0A087WX29_HUMAN;tr|A0A1W2PNU8|A0A1W2PNU8_HUMAN;tr|K7EN94|K7EN94_HUMAN;tr|A0A087WZM1|A0A087WZM1_HUMAN;tr|K7EJ99|K7EJ99_HUMAN;tr|A0A0A0MSV7|A0A0A0MSV7_HUMAN;tr|A0A087WYE7|…	tr|B1AKP7|B1AKP7_HUMAN;tr|G3V162|G3V162_HUMAN;tr|A0A087X260|A0A087X260_HUMAN;tr|A0A087WYY0|A0A087WYY0_HUMAN;sp|Q13148|TADBP_HUMAN;tr|A0A087WXQ5|A0A087WXQ5_HUMAN;tr|K7EJM5|K7EJM5_HUMAN;tr|A0A087WV68|A0A087WV68_HUMAN;tr|A0A087WX29|A0A087WX29_HUMAN;tr|A0A1W2PNU8|A0A1W2PNU8_HUMAN;tr|K7EN94|K7EN94_HUMAN	>tr|B1AKP7|B1AKP7_HUMAN TAR DNA-binding protein 43 OS=Homo sapiens OX=9606 GN=TARDBP PE=1 SV=1;>tr|G3V162|G3V162_HUMAN TAR DNA binding protein, isoform CRA_d OS=Homo sapiens OX=9606 GN=TARDBP PE=1 SV=1;>tr|A0A087X260|A0A087X260_HUMAN TAR DNA-binding protei	20	3	3	3	20.3	20.3	20.3	33462	295	295;298;301;304;414;200;201;212;243;258;275;78;80;84;89;127;138;149;175;298	0	3.96337e+06	3559150	13
tr|H7C3T4|H7C3T4_HUMAN;sp|Q13162|PRDX4_HUMAN;tr|A6NJJ0|A6NJJ0_HUMAN	tr|H7C3T4|H7C3T4_HUMAN;sp|Q13162|PRDX4_HUMAN	>tr|H7C3T4|H7C3T4_HUMAN Peroxiredoxin-4 (Fragment) OS=Homo sapiens OX=9606 GN=PRDX4 PE=1 SV=1;>sp|Q13162|PRDX4_HUMAN Peroxiredoxin-4 OS=Homo sapiens OX=9606 GN=PRDX4 PE=1 SV=1	3	3	2	2	19.9	14.9	14.9	18214	161	161;271;185	0	8.25007e+06	12322000	7
sp|Q13444-2|ADA15_HUMAN;sp|Q13444-12|ADA15_HUMAN;sp|Q13444-5|ADA15_HUMAN;sp|Q13444-3|ADA15_HUMAN;sp|Q13444|ADA15_HUMAN;sp|Q13444-11|ADA15_HUMAN;sp|Q13444-13|ADA15_HUMAN;sp|Q13444-10|ADA15_HUMAN;sp|Q13444-9|ADA15_HUMAN;sp|Q13444-8|ADA15_HUMAN;sp|Q13444-7|ADA15_HUMAN;sp|Q13444-6|ADA15_HUMAN;sp|Q13444-4|ADA15_HUMAN	sp|Q13444-2|ADA15_HUMAN;sp|Q13444-12|ADA15_HUMAN;sp|Q13444-5|ADA15_HUMAN;sp|Q13444-3|ADA15_HUMAN;sp|Q13444|ADA15_HUMAN;sp|Q13444-11|ADA15_HUMAN;sp|Q13444-13|ADA15_HUMAN;sp|Q13444-10|ADA15_HUMAN;sp|Q13444-9|ADA15_HUMAN;sp|Q13444-8|ADA15_HUMAN;sp|Q13444-7|ADA15_HUMAN;sp|Q13444-6|ADA15_HUMAN;sp|Q13444-4|ADA15_HUMAN	>sp|Q13444-2|ADA15_HUMAN Isoform 2 of Disintegrin and metalloproteinase domain-containing protein 15 OS=Homo sapiens OX=9606 GN=ADAM15;>sp|Q13444-12|ADA15_HUMAN Isoform 12 of Disintegrin and metalloproteinase domain-containing protein 15 OS=Homo sapiens OX	13	3	3	3	5.3	5.3	5.3	87743	814	814;824;838;862;863;520;633;772;796;797;821;822;839	0	2.41197e+06	2846300	10
tr|E5RIP4|E5RIP4_HUMAN;sp|Q15043-2|S39AE_HUMAN;sp|Q15043-3|S39AE_HUMAN;sp|Q15043|S39AE_HUMAN;tr|E5RFZ8|E5RFZ8_HUMAN;tr|E5RGA7|E5RGA7_HUMAN;tr|E5RJ40|E5RJ40_HUMAN;tr|E5RJG5|E5RJG5_HUMAN	tr|E5RIP4|E5RIP4_HUMAN;sp|Q15043-2|S39AE_HUMAN;sp|Q15043-3|S39AE_HUMAN;sp|Q15043|S39AE_HUMAN;tr|E5RFZ8|E5RFZ8_HUMAN;tr|E5RGA7|E5RGA7_HUMAN;tr|E5RJ40|E5RJ40_HUMAN;tr|E5RJG5|E5RJG5_HUMAN	>tr|E5RIP4|E5RIP4_HUMAN Zinc transporter ZIP14 (Fragment) OS=Homo sapiens OX=9606 GN=SLC39A14 PE=1 SV=2;>sp|Q15043-2|S39AE_HUMAN Isoform 2 of Zinc transporter ZIP14 OS=Homo sapiens OX=9606 GN=SLC39A14;>sp|Q15043-3|S39AE_HUMAN Isoform 3 of Zinc transporter	8	3	3	3	29	29	29	17	155	155;481;492;492;89;90;122;127	0	4.29853e+07	68840000	29
sp|Q16563-2|SYPL1_HUMAN;sp|Q16563|SYPL1_HUMAN;tr|C9JYN0|C9JYN0_HUMAN;tr|A0A0U1RQT9|A0A0U1RQT9_HUMAN;tr|H7C4J8|H7C4J8_HUMAN	sp|Q16563-2|SYPL1_HUMAN;sp|Q16563|SYPL1_HUMAN;tr|C9JYN0|C9JYN0_HUMAN	>sp|Q16563-2|SYPL1_HUMAN Isoform 2 of Synaptophysin-like protein 1 OS=Homo sapiens OX=9606 GN=SYPL1;>sp|Q16563|SYPL1_HUMAN Synaptophysin-like protein 1 OS=Homo sapiens OX=9606 GN=SYPL1 PE=1 SV=1;>tr|C9JYN0|C9JYN0_HUMAN Synaptophysin-like protein 1 OS=Homo	5	3	3	3	21.2	21.2	21.2	26411	241	241;259;224;135;148	0	4.22523e+07	68999500	17
sp|Q562R1|ACTBL_HUMAN	sp|Q562R1|ACTBL_HUMAN	>sp|Q562R1|ACTBL_HUMAN Beta-actin-like protein 2 OS=Homo sapiens OX=9606 GN=ACTBL2 PE=1 SV=2	1	3	1	1	11.2	4.8	4.8	42003	376	376	0	4.83067e+06	0	7
sp|Q58FF8|H90B2_HUMAN	sp|Q58FF8|H90B2_HUMAN	>sp|Q58FF8|H90B2_HUMAN Putative heat shock protein HSP 90-beta 2 OS=Homo sapiens OX=9606 GN=HSP90AB2P PE=1 SV=2	1	3	1	1	8.9	3.9	3.9	44348	381	381	0	5.64077e+06	5540200	11
sp|Q5VYK3|ECM29_HUMAN;tr|J3KN16|J3KN16_HUMAN;tr|F6XAQ5|F6XAQ5_HUMAN	sp|Q5VYK3|ECM29_HUMAN;tr|J3KN16|J3KN16_HUMAN	>sp|Q5VYK3|ECM29_HUMAN Proteasome adapter and scaffold protein ECM29 OS=Homo sapiens OX=9606 GN=ECPAS PE=1 SV=2;>tr|J3KN16|J3KN16_HUMAN Proteasome adapter and scaffold protein ECM29 OS=Homo sapiens OX=9606 GN=ECPAS PE=1 SV=1	3	3	3	3	2.2	2.2	2.2	204.29	1845	1845;2017;142	0	855133	1248200	3
sp|Q7Z3C6-2|ATG9A_HUMAN;sp|Q7Z3C6|ATG9A_HUMAN;tr|H7C1G6|H7C1G6_HUMAN;tr|C9JX27|C9JX27_HUMAN;tr|C9JD65|C9JD65_HUMAN;tr|C9IYZ9|C9IYZ9_HUMAN;tr|C9JKV7|C9JKV7_HUMAN;tr|C9JDK4|C9JDK4_HUMAN;tr|C9JXG2|C9JXG2_HUMAN;tr|H7C152|H7C152_HUMAN;sp|Q7Z3C6-3|ATG9A_HUMAN	sp|Q7Z3C6-2|ATG9A_HUMAN;sp|Q7Z3C6|ATG9A_HUMAN;tr|H7C1G6|H7C1G6_HUMAN	>sp|Q7Z3C6-2|ATG9A_HUMAN Isoform 2 of Autophagy-related protein 9A OS=Homo sapiens OX=9606 GN=ATG9A;>sp|Q7Z3C6|ATG9A_HUMAN Autophagy-related protein 9A OS=Homo sapiens OX=9606 GN=ATG9A PE=1 SV=3;>tr|H7C1G6|H7C1G6_HUMAN Autophagy-related protein 9 (Fragment	11	3	3	3	5	5	5	87378	778	778;839;244;131;133;144;169;172;187;255;528	0	3.93287e+06	6420650	8
sp|Q8NBJ4-2|GOLM1_HUMAN;sp|Q8NBJ4|GOLM1_HUMAN;tr|F8WAT9|F8WAT9_HUMAN;tr|C9JYM4|C9JYM4_HUMAN	sp|Q8NBJ4-2|GOLM1_HUMAN;sp|Q8NBJ4|GOLM1_HUMAN	>sp|Q8NBJ4-2|GOLM1_HUMAN Isoform 2 of Golgi membrane protein 1 OS=Homo sapiens OX=9606 GN=GOLM1;>sp|Q8NBJ4|GOLM1_HUMAN Golgi membrane protein 1 OS=Homo sapiens OX=9606 GN=GOLM1 PE=1 SV=1	4	3	3	3	9.2	9.2	9.2	44272	391	391;401;105;121	0	5.58793e+06	10359000	12
sp|Q8TCT8|SPP2A_HUMAN;tr|H0YNA7|H0YNA7_HUMAN;tr|H0YNA2|H0YNA2_HUMAN	sp|Q8TCT8|SPP2A_HUMAN;tr|H0YNA7|H0YNA7_HUMAN	>sp|Q8TCT8|SPP2A_HUMAN Signal peptide peptidase-like 2A OS=Homo sapiens OX=9606 GN=SPPL2A PE=1 SV=2;>tr|H0YNA7|H0YNA7_HUMAN Signal peptide peptidase-like 2A (Fragment) OS=Homo sapiens OX=9606 GN=SPPL2A PE=1 SV=8	3	3	3	3	6.5	6.5	6.5	58143	520	520;149;356	0	23682000	21034500	17
sp|Q92973-3|TNPO1_HUMAN;sp|Q92973-2|TNPO1_HUMAN;sp|Q92973|TNPO1_HUMAN;sp|O14787-2|TNPO2_HUMAN;tr|S4R398|S4R398_HUMAN;tr|A0A075B780|A0A075B780_HUMAN;sp|O14787|TNPO2_HUMAN	sp|Q92973-3|TNPO1_HUMAN;sp|Q92973-2|TNPO1_HUMAN;sp|Q92973|TNPO1_HUMAN;sp|O14787-2|TNPO2_HUMAN	>sp|Q92973-3|TNPO1_HUMAN Isoform 3 of Transportin-1 OS=Homo sapiens OX=9606 GN=TNPO1;>sp|Q92973-2|TNPO1_HUMAN Isoform 2 of Transportin-1 OS=Homo sapiens OX=9606 GN=TNPO1;>sp|Q92973|TNPO1_HUMAN Transportin-1 OS=Homo sapiens OX=9606 GN=TNPO1 PE=1 SV=2;>sp|O1	7	3	3	3	5.9	5.9	5.9	96.9	848	848;890;898;887;193;766;897	0	4448300	3901000	9
tr|F5GYN4|F5GYN4_HUMAN;sp|Q96FW1|OTUB1_HUMAN;tr|J3KR44|J3KR44_HUMAN;tr|F5GYJ8|F5GYJ8_HUMAN;tr|F5H6Q1|F5H6Q1_HUMAN;tr|F5H3F0|F5H3F0_HUMAN;sp|Q96FW1-2|OTUB1_HUMAN	tr|F5GYN4|F5GYN4_HUMAN;sp|Q96FW1|OTUB1_HUMAN;tr|J3KR44|J3KR44_HUMAN;tr|F5GYJ8|F5GYJ8_HUMAN;tr|F5H6Q1|F5H6Q1_HUMAN	>tr|F5GYN4|F5GYN4_HUMAN Ubiquitin thioesterase OTUB1 OS=Homo sapiens OX=9606 GN=OTUB1 PE=1 SV=1;>sp|Q96FW1|OTUB1_HUMAN Ubiquitin thioesterase OTUB1 OS=Homo sapiens OX=9606 GN=OTUB1 PE=1 SV=2;>tr|J3KR44|J3KR44_HUMAN Ubiquitin thioesterase OS=Homo sapiens OX	7	3	3	3	17.4	17.4	17.4	28.05	241	241;271;272;286;280;170;315	0	0	697050	2
tr|B4DN67|B4DN67_HUMAN;sp|Q96J84|KIRR1_HUMAN;sp|Q96J84-2|KIRR1_HUMAN;tr|Q5W0G0|Q5W0G0_HUMAN;tr|Q5W0F9|Q5W0F9_HUMAN;sp|Q96J84-3|KIRR1_HUMAN	tr|B4DN67|B4DN67_HUMAN;sp|Q96J84|KIRR1_HUMAN;sp|Q96J84-2|KIRR1_HUMAN;tr|Q5W0G0|Q5W0G0_HUMAN;tr|Q5W0F9|Q5W0F9_HUMAN;sp|Q96J84-3|KIRR1_HUMAN	>tr|B4DN67|B4DN67_HUMAN cDNA FLJ56360, highly similar to Kin of IRRE-like protein 1 OS=Homo sapiens OX=9606 GN=KIRREL1 PE=1 SV=1;>sp|Q96J84|KIRR1_HUMAN Kin of IRRE-like protein 1 OS=Homo sapiens OX=9606 GN=KIRREL1 PE=1 SV=2;>sp|Q96J84-2|KIRR1_HUMAN Isoform	6	3	3	3	7.3	7.3	7.3	72721	657	657;757;773;571;593;654	0	4944100	5499050	9
sp|Q99808|S29A1_HUMAN;sp|Q99808-2|S29A1_HUMAN	sp|Q99808|S29A1_HUMAN;sp|Q99808-2|S29A1_HUMAN	>sp|Q99808|S29A1_HUMAN Equilibrative nucleoside transporter 1 OS=Homo sapiens OX=9606 GN=SLC29A1 PE=1 SV=3;>sp|Q99808-2|S29A1_HUMAN Isoform 2 of Equilibrative nucleoside transporter 1 OS=Homo sapiens OX=9606 GN=SLC29A1	2	3	3	3	10.3	10.3	10.3	50219	456	456;535	0	5.72083e+06	8429500	11
tr|H0Y3T6|H0Y3T6_HUMAN;sp|Q9BRK5-6|CAB45_HUMAN;sp|Q9BRK5|CAB45_HUMAN;sp|Q9BRK5-4|CAB45_HUMAN;tr|G3V1E2|G3V1E2_HUMAN;sp|Q9BRK5-3|CAB45_HUMAN;sp|Q9BRK5-2|CAB45_HUMAN	tr|H0Y3T6|H0Y3T6_HUMAN;sp|Q9BRK5-6|CAB45_HUMAN;sp|Q9BRK5|CAB45_HUMAN;sp|Q9BRK5-4|CAB45_HUMAN;tr|G3V1E2|G3V1E2_HUMAN;sp|Q9BRK5-3|CAB45_HUMAN;sp|Q9BRK5-2|CAB45_HUMAN	>tr|H0Y3T6|H0Y3T6_HUMAN 45 kDa calcium-binding protein (Fragment) OS=Homo sapiens OX=9606 GN=SDF4 PE=1 SV=1;>sp|Q9BRK5-6|CAB45_HUMAN Isoform 6 of 45 kDa calcium-binding protein OS=Homo sapiens OX=9606 GN=SDF4;>sp|Q9BRK5|CAB45_HUMAN 45 kDa calcium-binding p	7	3	3	3	23	23	23	28001	243	243;348;362;202;254;254;259	0	3239200	4994350	13
sp|Q9BV20-2|MTNA_HUMAN;sp|Q9BV20|MTNA_HUMAN	sp|Q9BV20-2|MTNA_HUMAN;sp|Q9BV20|MTNA_HUMAN	>sp|Q9BV20-2|MTNA_HUMAN Isoform 2 of Methylthioribose-1-phosphate isomerase OS=Homo sapiens OX=9606 GN=MRI1;>sp|Q9BV20|MTNA_HUMAN Methylthioribose-1-phosphate isomerase OS=Homo sapiens OX=9606 GN=MRI1 PE=1 SV=1	2	3	3	3	24.5	24.5	24.5	34529	322	322;369	0	1755400	1567500	19
tr|A0A0D9SFE1|A0A0D9SFE1_HUMAN;tr|E9PJH7|E9PJH7_HUMAN;sp|Q9H936|GHC1_HUMAN;tr|K4DIB6|K4DIB6_HUMAN;tr|K4DIB3|K4DIB3_HUMAN;tr|K4DIB8|K4DIB8_HUMAN;tr|K4DIA8|K4DIA8_HUMAN;tr|E9PS95|E9PS95_HUMAN;tr|A0A0D9SEI9|A0A0D9SEI9_HUMAN;sp|Q9H1K4|GHC2_HUMAN;tr|A0A0D9SFA8|A0A0D9SFA8_HUMAN;tr|K4DIB0|K4DIB0_HUMAN;tr|K4DIA2|K4DIA2_HUMAN;tr|A0A0D9SG84|A0A0D9SG84_HUMAN;tr|E9PI74|E9PI74_HUMAN;tr|E9PQ36|E9PQ36_HUMAN	tr|A0A0D9SFE1|A0A0D9SFE1_HUMAN;tr|E9PJH7|E9PJH7_HUMAN;sp|Q9H936|GHC1_HUMAN;tr|K4DIB6|K4DIB6_HUMAN;tr|K4DIB3|K4DIB3_HUMAN;tr|K4DIB8|K4DIB8_HUMAN;tr|K4DIA8|K4DIA8_HUMAN;tr|E9PS95|E9PS95_HUMAN;tr|A0A0D9SEI9|A0A0D9SEI9_HUMAN;sp|Q9H1K4|GHC2_HUMAN	>tr|A0A0D9SFE1|A0A0D9SFE1_HUMAN Mitochondrial glutamate carrier 1 (Fragment) OS=Homo sapiens OX=9606 GN=SLC25A22 PE=1 SV=1;>tr|E9PJH7|E9PJH7_HUMAN Mitochondrial glutamate carrier 1 (Fragment) OS=Homo sapiens OX=9606 GN=SLC25A22 PE=1 SV=5;>sp|Q9H936|GHC1_HU	16	3	3	3	14.6	14.6	14.6	26214	247	247;313;323;156;161;177;190;196;197;315;97;103;114;117;127;134	0	2772100	2416100	12
tr|F8W914|F8W914_HUMAN;sp|Q9NQC3-2|RTN4_HUMAN;sp|Q9NQC3-5|RTN4_HUMAN;sp|Q9NQC3|RTN4_HUMAN;tr|A0A0U1RQR6|A0A0U1RQR6_HUMAN;sp|Q9NQC3-3|RTN4_HUMAN;tr|H7C106|H7C106_HUMAN;sp|Q9NQC3-4|RTN4_HUMAN;sp|Q9NQC3-6|RTN4_HUMAN	tr|F8W914|F8W914_HUMAN;sp|Q9NQC3-2|RTN4_HUMAN;sp|Q9NQC3-5|RTN4_HUMAN;sp|Q9NQC3|RTN4_HUMAN	>tr|F8W914|F8W914_HUMAN Reticulon OS=Homo sapiens OX=9606 GN=RTN4 PE=1 SV=1;>sp|Q9NQC3-2|RTN4_HUMAN Isoform 2 of Reticulon-4 OS=Homo sapiens OX=9606 GN=RTN4;>sp|Q9NQC3-5|RTN4_HUMAN Isoform 5 of Reticulon-4 OS=Homo sapiens OX=9606 GN=RTN4;>sp|Q9NQC3|RTN4_HU	9	3	3	3	17.7	17.7	17.7	37144	345	345;373;392;1192;127;199;203;960;986	0	32395000	30955500	16
sp|Q9NX62|IMPA3_HUMAN;tr|H0YBS3|H0YBS3_HUMAN;tr|H0YB38|H0YB38_HUMAN	sp|Q9NX62|IMPA3_HUMAN	>sp|Q9NX62|IMPA3_HUMAN Inositol monophosphatase 3 OS=Homo sapiens OX=9606 GN=IMPAD1 PE=1 SV=1	3	3	3	3	12.8	12.8	12.8	38681	359	359;82;82	0	3073000	7977250	9
sp|Q9NZ01|TECR_HUMAN;tr|M0R2N5|M0R2N5_HUMAN;tr|M0R3C3|M0R3C3_HUMAN;tr|M0R329|M0R329_HUMAN;sp|Q9NZ01-2|TECR_HUMAN	sp|Q9NZ01|TECR_HUMAN;tr|M0R2N5|M0R2N5_HUMAN	>sp|Q9NZ01|TECR_HUMAN Very-long-chain enoyl-CoA reductase OS=Homo sapiens OX=9606 GN=TECR PE=1 SV=1;>tr|M0R2N5|M0R2N5_HUMAN Very-long-chain enoyl-CoA reductase OS=Homo sapiens OX=9606 GN=TECR PE=1 SV=1	5	3	3	3	9.1	9.1	9.1	36034	308	308;346;105;150;157	0	6900600	6637050	7
sp|Q9P0T7|TMEM9_HUMAN;tr|B1ALM5|B1ALM5_HUMAN;tr|F2Z389|F2Z389_HUMAN;tr|B1ALM7|B1ALM7_HUMAN;tr|B1ALM4|B1ALM4_HUMAN	sp|Q9P0T7|TMEM9_HUMAN;tr|B1ALM5|B1ALM5_HUMAN	>sp|Q9P0T7|TMEM9_HUMAN Transmembrane protein 9 OS=Homo sapiens OX=9606 GN=TMEM9 PE=1 SV=1;>tr|B1ALM5|B1ALM5_HUMAN Transmembrane protein 9 OS=Homo sapiens OX=9606 GN=TMEM9 PE=1 SV=1	5	3	3	2	26.2	26.2	22.4	20574	183	183;186;98;138;163	0	0	676050	1
sp|Q9P273|TEN3_HUMAN	sp|Q9P273|TEN3_HUMAN	>sp|Q9P273|TEN3_HUMAN Teneurin-3 OS=Homo sapiens OX=9606 GN=TENM3 PE=2 SV=3	1	3	3	3	2.2	2.2	2.2	300.95	2699	2699	0	4.70393e+06	3761750	6
sp|Q9UGT4|SUSD2_HUMAN	sp|Q9UGT4|SUSD2_HUMAN	>sp|Q9UGT4|SUSD2_HUMAN Sushi domain-containing protein 2 OS=Homo sapiens OX=9606 GN=SUSD2 PE=1 SV=1	1	3	3	3	8.5	8.5	8.5	90207	822	822	0	2.24483e+06	2371650	9
sp|Q9UK23-2|NAGPA_HUMAN;sp|Q9UK23|NAGPA_HUMAN;sp|Q9UK23-3|NAGPA_HUMAN;tr|K7EPH3|K7EPH3_HUMAN;tr|K7EJ25|K7EJ25_HUMAN;tr|K7EL75|K7EL75_HUMAN;tr|K7ERI4|K7ERI4_HUMAN	sp|Q9UK23-2|NAGPA_HUMAN;sp|Q9UK23|NAGPA_HUMAN;sp|Q9UK23-3|NAGPA_HUMAN;tr|K7EPH3|K7EPH3_HUMAN	>sp|Q9UK23-2|NAGPA_HUMAN Isoform 2 of N-acetylglucosamine-1-phosphodiester alpha-N-acetylglucosaminidase OS=Homo sapiens OX=9606 GN=NAGPA;>sp|Q9UK23|NAGPA_HUMAN N-acetylglucosamine-1-phosphodiester alpha-N-acetylglucosaminidase OS=Homo sapiens OX=9606 GN=N	7	3	3	3	7.5	7.5	7.5	52367	481	481;515;309;315;104;172;190	0	6.02083e+06	5641100	14
sp|Q9UN70|PCDGK_HUMAN;sp|Q9UN70-2|PCDGK_HUMAN;tr|A0A087WUC2|A0A087WUC2_HUMAN;tr|Q9BR81|Q9BR81_HUMAN;tr|A0A087WYB5|A0A087WYB5_HUMAN;sp|Q9Y5H2-3|PCDGB_HUMAN;sp|Q9Y5G0|PCDGH_HUMAN;sp|Q9UN71|PCDGG_HUMAN;sp|Q9Y5G3|PCDGD_HUMAN;sp|Q9Y5G1|PCDGF_HUMAN;sp|Q9Y5F8|PCDGJ_HUMAN;sp|Q9Y5F9|PCDGI_HUMAN;sp|Q9Y5H4|PCDG1_HUMAN;sp|Q9Y5G8|PCDG5_HUMAN;sp|Q9Y5G2|PCDGE_HUMAN;sp|Q9Y5H1|PCDG2_HUMAN;sp|Q9Y5H0|PCDG3_HUMAN;sp…	sp|Q9UN70|PCDGK_HUMAN;sp|Q9UN70-2|PCDGK_HUMAN	>sp|Q9UN70|PCDGK_HUMAN Protocadherin gamma-C3 OS=Homo sapiens OX=9606 GN=PCDHGC3 PE=1 SV=1;>sp|Q9UN70-2|PCDGK_HUMAN Isoform 2 of Protocadherin gamma-C3 OS=Homo sapiens OX=9606 GN=PCDHGC3	27	3	3	3	5.6	5.6	5.6	101.08	934	934;863;128;134;185;750;923;923;927;929;929;930;931;931;931;932;932;932;932;932;932;932;935;936;938;944;962	0	4.35077e+06	5051700	8
tr|M0R0Y3|M0R0Y3_HUMAN;sp|Q9Y230-2|RUVB2_HUMAN;sp|Q9Y230|RUVB2_HUMAN;tr|M0QXI6|M0QXI6_HUMAN;tr|X6R2L4|X6R2L4_HUMAN	tr|M0R0Y3|M0R0Y3_HUMAN;sp|Q9Y230-2|RUVB2_HUMAN;sp|Q9Y230|RUVB2_HUMAN	>tr|M0R0Y3|M0R0Y3_HUMAN RuvB-like helicase OS=Homo sapiens OX=9606 GN=RUVBL2 PE=1 SV=1;>sp|Q9Y230-2|RUVB2_HUMAN Isoform 2 of RuvB-like 2 OS=Homo sapiens OX=9606 GN=RUVBL2;>sp|Q9Y230|RUVB2_HUMAN RuvB-like 2 OS=Homo sapiens OX=9606 GN=RUVBL2 PE=1 SV=3	5	3	3	3	11.3	11.3	11.3	38755	354	354;418;463;109;259	0	5531600	4844250	8
sp|Q9Y6X5|ENPP4_HUMAN;sp|Q6UWV6|ENPP7_HUMAN	sp|Q9Y6X5|ENPP4_HUMAN	>sp|Q9Y6X5|ENPP4_HUMAN Bis(5-adenosyl)-triphosphatase ENPP4 OS=Homo sapiens OX=9606 GN=ENPP4 PE=1 SV=3	2	3	3	3	10.8	10.8	10.8	51641	453	453;458	0	8.49167e+06	6353500	21
tr|A0A0U1RRI9|A0A0U1RRI9_HUMAN;tr|A0A0U1RQM8|A0A0U1RQM8_HUMAN;tr|A0A0U1RQU2|A0A0U1RQU2_HUMAN;tr|A0A0U1RQE9|A0A0U1RQE9_HUMAN;tr|A0A0U1RQL2|A0A0U1RQL2_HUMAN;tr|C9J165|C9J165_HUMAN;tr|A0A0U1RQT0|A0A0U1RQT0_HUMAN;sp|P47897-2|SYQ_HUMAN;sp|P47897|SYQ_HUMAN;tr|F2Z2V6|F2Z2V6_HUMAN;tr|A0A1B0GVU9|A0A1B0GVU9_HUMAN	tr|A0A0U1RRI9|A0A0U1RRI9_HUMAN;tr|A0A0U1RQM8|A0A0U1RQM8_HUMAN;tr|A0A0U1RQU2|A0A0U1RQU2_HUMAN;tr|A0A0U1RQE9|A0A0U1RQE9_HUMAN;tr|A0A0U1RQL2|A0A0U1RQL2_HUMAN;tr|C9J165|C9J165_HUMAN;tr|A0A0U1RQT0|A0A0U1RQT0_HUMAN;sp|P47897-2|SYQ_HUMAN;sp|P47897|SYQ_HUMAN	>tr|A0A0U1RRI9|A0A0U1RRI9_HUMAN Glutamine--tRNA ligase (Fragment) OS=Homo sapiens OX=9606 GN=QARS PE=1 SV=2;>tr|A0A0U1RQM8|A0A0U1RQM8_HUMAN Glutamine--tRNA ligase (Fragment) OS=Homo sapiens OX=9606 GN=QARS PE=1 SV=1;>tr|A0A0U1RQU2|A0A0U1RQU2_HUMAN Glutamin	11	3	3	3	26.4	26.4	26.4	20285	182	182;173;174;187;191;339;342;764;775;100;736	0	2550400	2431100	8
CON__A2A4G1;sp|P02533|K1C14_HUMAN;CON__P02533;sp|P08779|K1C16_HUMAN;CON__P08779;tr|F5GWP8|F5GWP8_HUMAN;sp|P08727|K1C19_HUMAN;CON__P08727;CON__P19001;sp|Q04695|K1C17_HUMAN;CON__Q04695;CON__Q9QWL7;CON__Q6IFX2;sp|P19012|K1C15_HUMAN;CON__P19012;CON__Q9Z2K1;CON__Q3ZAW8;tr|C9JM50|C9JM50_HUMAN;tr|K7EPJ9|K7EPJ9_HUMAN;sp|P19012-2|K1C15_HUMAN;tr|A8MT21|A8MT21_HUMAN;tr|K7EMS3|K7EMS3_HUMAN;tr|C9JTG5|C9JTG5_H…	CON__A2A4G1;sp|P02533|K1C14_HUMAN;CON__P02533;sp|P08779|K1C16_HUMAN;CON__P08779;tr|F5GWP8|F5GWP8_HUMAN;sp|P08727|K1C19_HUMAN;CON__P08727;CON__P19001;sp|Q04695|K1C17_HUMAN;CON__Q04695;CON__Q9QWL7;CON__Q6IFX2;sp|P19012|K1C15_HUMAN;CON__P19012;CON__Q9Z2K1;CON__Q3ZAW8;tr|C9JM50|C9JM50_HUMAN;tr|K7EPJ9|K7EPJ9_HUMAN;sp|P19012-2|K1C15_HUMAN;tr|A8MT21|A8MT21_HUMAN	>A2A4G1 TREMBL:A2A4G1 Tax_Id=10090 Gene_Symbol=Krt15 Keratin complex 1, acidic, gene 15;>sp|P02533|K1C14_HUMAN Keratin, type I cytoskeletal 14 OS=Homo sapiens OX=9606 GN=KRT14 PE=1 SV=4;>P02533 SWISS-PROT:P02533 Tax_Id=9606 Gene_Symbol=KRT14 Keratin, type	23	4	2	1	7.5	3.9	2	49493	456	456;472;472;473;473;349;400;400;403;432;432;433;452;456;456;469;474;196;231;251;291;181;220	0	7.16497e+06	6591150	9			+
CON__P00761	CON__P00761	>P00761 SWISS-PROT:P00761|TRYP_PIG Trypsin - Sus scrofa (Pig).	1	4	4	4	22.9	22.9	22.9	24409	231	231	0	4.75373e+08	412290000	21			+
tr|A0A087X106|A0A087X106_HUMAN;sp|Q14533|KRT81_HUMAN;CON__Q14533;sp|O43790|KRT86_HUMAN;CON__O43790;sp|A6NCN2|KR87P_HUMAN;sp|P78385|KRT83_HUMAN;CON__Q6NT21;CON__P78385;tr|F5GYI5|F5GYI5_HUMAN;CON__Q61726;sp|P78386|KRT85_HUMAN;CON__P78386	tr|A0A087X106|A0A087X106_HUMAN;sp|Q14533|KRT81_HUMAN;CON__Q14533;sp|O43790|KRT86_HUMAN;CON__O43790;sp|A6NCN2|KR87P_HUMAN;sp|P78385|KRT83_HUMAN;CON__Q6NT21;CON__P78385	>tr|A0A087X106|A0A087X106_HUMAN Keratin, type II cuticular Hb1 OS=Homo sapiens OX=9606 GN=KRT81 PE=1 SV=1;>sp|Q14533|KRT81_HUMAN Keratin, type II cuticular Hb1 OS=Homo sapiens OX=9606 GN=KRT81 PE=1 SV=3;>Q14533 SWISS-PROT:Q14533 Keratin, type II cuticular	13	4	4	4	11.4	11.4	11.4	53116	484	484;505;505;486;486;255;493;493;493;295;479;507;507	0	9.75813e+06	11143500	15			+
sp|O00154-2|BACH_HUMAN;sp|O00154-3|BACH_HUMAN;sp|O00154-6|BACH_HUMAN;sp|O00154-4|BACH_HUMAN;sp|O00154-7|BACH_HUMAN;sp|O00154|BACH_HUMAN;tr|K7EKP8|K7EKP8_HUMAN;sp|O00154-5|BACH_HUMAN	sp|O00154-2|BACH_HUMAN;sp|O00154-3|BACH_HUMAN;sp|O00154-6|BACH_HUMAN;sp|O00154-4|BACH_HUMAN;sp|O00154-7|BACH_HUMAN;sp|O00154|BACH_HUMAN;tr|K7EKP8|K7EKP8_HUMAN;sp|O00154-5|BACH_HUMAN	>sp|O00154-2|BACH_HUMAN Isoform 2 of Cytosolic acyl coenzyme A thioester hydrolase OS=Homo sapiens OX=9606 GN=ACOT7;>sp|O00154-3|BACH_HUMAN Isoform 3 of Cytosolic acyl coenzyme A thioester hydrolase OS=Homo sapiens OX=9606 GN=ACOT7;>sp|O00154-6|BACH_HUMAN	8	4	4	4	23.6	23.6	23.6	27041	246	246;283;329;338;370;380;279;350	0	1.13097e+07	7330850	16
sp|O00159-3|MYO1C_HUMAN;sp|O00159-2|MYO1C_HUMAN;tr|F5H6E2|F5H6E2_HUMAN;sp|O00159|MYO1C_HUMAN;tr|I3L501|I3L501_HUMAN;tr|I3L3Y6|I3L3Y6_HUMAN;tr|I3L204|I3L204_HUMAN;tr|I3L3F5|I3L3F5_HUMAN	sp|O00159-3|MYO1C_HUMAN;sp|O00159-2|MYO1C_HUMAN;tr|F5H6E2|F5H6E2_HUMAN;sp|O00159|MYO1C_HUMAN;tr|I3L501|I3L501_HUMAN;tr|I3L3Y6|I3L3Y6_HUMAN;tr|I3L204|I3L204_HUMAN	>sp|O00159-3|MYO1C_HUMAN Isoform 3 of Unconventional myosin-Ic OS=Homo sapiens OX=9606 GN=MYO1C;>sp|O00159-2|MYO1C_HUMAN Isoform 2 of Unconventional myosin-Ic OS=Homo sapiens OX=9606 GN=MYO1C;>tr|F5H6E2|F5H6E2_HUMAN Unconventional myosin-Ic OS=Homo sapiens	8	4	4	4	6.3	6.3	6.3	119.63	1044	1044;1028;1039;1063;168;170;267;137	0	3.49287e+06	3540650	11
sp|O15260-2|SURF4_HUMAN;tr|Q5T8U5|Q5T8U5_HUMAN;sp|O15260|SURF4_HUMAN;sp|O15260-3|SURF4_HUMAN;tr|B7Z1G8|B7Z1G8_HUMAN	sp|O15260-2|SURF4_HUMAN;tr|Q5T8U5|Q5T8U5_HUMAN;sp|O15260|SURF4_HUMAN;sp|O15260-3|SURF4_HUMAN;tr|B7Z1G8|B7Z1G8_HUMAN	>sp|O15260-2|SURF4_HUMAN Isoform 2 of Surfeit locus protein 4 OS=Homo sapiens OX=9606 GN=SURF4;>tr|Q5T8U5|Q5T8U5_HUMAN Surfeit 4 OS=Homo sapiens OX=9606 GN=SURF4 PE=1 SV=1;>sp|O15260|SURF4_HUMAN Surfeit locus protein 4 OS=Homo sapiens OX=9606 GN=SURF4 PE=1	5	4	4	4	31.4	31.4	31.4	17.97	159	159;186;269;128;226	0	0	2475250	5
sp|O15439-2|MRP4_HUMAN;sp|O15439|MRP4_HUMAN;sp|O15439-4|MRP4_HUMAN;sp|O15439-3|MRP4_HUMAN;tr|A0A2R8YDC1|A0A2R8YDC1_HUMAN;tr|A0A2R8Y6V8|A0A2R8Y6V8_HUMAN	sp|O15439-2|MRP4_HUMAN;sp|O15439|MRP4_HUMAN;sp|O15439-4|MRP4_HUMAN;sp|O15439-3|MRP4_HUMAN	>sp|O15439-2|MRP4_HUMAN Isoform 2 of Multidrug resistance-associated protein 4 OS=Homo sapiens OX=9606 GN=ABCC4;>sp|O15439|MRP4_HUMAN Multidrug resistance-associated protein 4 OS=Homo sapiens OX=9606 GN=ABCC4 PE=1 SV=3;>sp|O15439-4|MRP4_HUMAN Isoform 4 of	6	4	4	4	5	5	5	144.2	1278	1278;1325;784;859;669;800	0	7.68537e+06	7511950	17
sp|O94766-2|B3GA3_HUMAN;tr|G3V150|G3V150_HUMAN;sp|O94766|B3GA3_HUMAN;tr|E9PNA1|E9PNA1_HUMAN	sp|O94766-2|B3GA3_HUMAN;tr|G3V150|G3V150_HUMAN;sp|O94766|B3GA3_HUMAN;tr|E9PNA1|E9PNA1_HUMAN	>sp|O94766-2|B3GA3_HUMAN Isoform 2 of Galactosylgalactosylxylosylprotein 3-beta-glucuronosyltransferase 3 OS=Homo sapiens OX=9606 GN=B3GAT3;>tr|G3V150|G3V150_HUMAN Galactosylgalactosylxylosylprotein 3-beta-glucuronosyltransferase OS=Homo sapiens OX=9606 GN	4	4	4	4	20.6	20.6	20.6	34624	315	315;319;335;223	0	9.08197e+06	7914700	15
sp|O94886|CSCL1_HUMAN;tr|Q2HIZ8|Q2HIZ8_HUMAN;tr|X6RI56|X6RI56_HUMAN	sp|O94886|CSCL1_HUMAN	>sp|O94886|CSCL1_HUMAN CSC1-like protein 1 OS=Homo sapiens OX=9606 GN=TMEM63A PE=1 SV=3	3	4	4	4	6.1	6.1	6.1	92125	807	807;82;118	0	1.24457e+07	12428000	11
sp|O95372|LYPA2_HUMAN;tr|Q5QPN5|Q5QPN5_HUMAN;tr|Q5QPN9|Q5QPN9_HUMAN;tr|Q5QPQ1|Q5QPQ1_HUMAN;tr|Q5QPQ3|Q5QPQ3_HUMAN;tr|Q5QPQ2|Q5QPQ2_HUMAN;tr|Q5QPQ0|Q5QPQ0_HUMAN	sp|O95372|LYPA2_HUMAN;tr|Q5QPN5|Q5QPN5_HUMAN;tr|Q5QPN9|Q5QPN9_HUMAN;tr|Q5QPQ1|Q5QPQ1_HUMAN;tr|Q5QPQ3|Q5QPQ3_HUMAN;tr|Q5QPQ2|Q5QPQ2_HUMAN	>sp|O95372|LYPA2_HUMAN Acyl-protein thioesterase 2 OS=Homo sapiens OX=9606 GN=LYPLA2 PE=1 SV=1;>tr|Q5QPN5|Q5QPN5_HUMAN Acyl-protein thioesterase 2 (Fragment) OS=Homo sapiens OX=9606 GN=LYPLA2 PE=1 SV=8;>tr|Q5QPN9|Q5QPN9_HUMAN Acyl-protein thioesterase 2 OS	7	4	4	4	26	26	26	24737	231	231;90;137;162;180;182;164	0	5.48447e+06	4200650	9
sp|O95573|ACSL3_HUMAN;tr|F5GWH2|F5GWH2_HUMAN;sp|O60488-2|ACSL4_HUMAN;sp|O60488|ACSL4_HUMAN	sp|O95573|ACSL3_HUMAN	>sp|O95573|ACSL3_HUMAN Long-chain-fatty-acid--CoA ligase 3 OS=Homo sapiens OX=9606 GN=ACSL3 PE=1 SV=3	4	4	4	4	8.8	8.8	8.8	80419	720	720;141;670;711	0	9.90537e+06	8223650	10
sp|P04066|FUCO_HUMAN	sp|P04066|FUCO_HUMAN	>sp|P04066|FUCO_HUMAN Tissue alpha-L-fucosidase OS=Homo sapiens OX=9606 GN=FUCA1 PE=1 SV=4	1	4	4	4	13.7	13.7	13.7	53688	466	466	0	10666000	12701500	19
sp|P04844-2|RPN2_HUMAN;sp|P04844|RPN2_HUMAN;tr|Q5JYR4|Q5JYR4_HUMAN;tr|Q5JYR7|Q5JYR7_HUMAN;tr|F2Z3K5|F2Z3K5_HUMAN	sp|P04844-2|RPN2_HUMAN;sp|P04844|RPN2_HUMAN;tr|Q5JYR4|Q5JYR4_HUMAN;tr|Q5JYR7|Q5JYR7_HUMAN	>sp|P04844-2|RPN2_HUMAN Isoform 2 of Dolichyl-diphosphooligosaccharide--protein glycosyltransferase subunit 2 OS=Homo sapiens OX=9606 GN=RPN2;>sp|P04844|RPN2_HUMAN Dolichyl-diphosphooligosaccharide--protein glycosyltransferase subunit 2 OS=Homo sapiens OX=	5	4	4	4	11.4	11.4	11.4	67723	615	615;631;166;344;162	0	7.23113e+06	5442900	9
sp|P07814|SYEP_HUMAN;tr|V9GYZ6|V9GYZ6_HUMAN	sp|P07814|SYEP_HUMAN;tr|V9GYZ6|V9GYZ6_HUMAN	>sp|P07814|SYEP_HUMAN Bifunctional glutamate/proline--tRNA ligase OS=Homo sapiens OX=9606 GN=EPRS PE=1 SV=5;>tr|V9GYZ6|V9GYZ6_HUMAN Bifunctional glutamate/proline--tRNA ligase (Fragment) OS=Homo sapiens OX=9606 GN=EPRS PE=1 SV=1	2	4	4	4	4.2	4.2	4.2	170.59	1512	1512;968	0	4.20903e+06	4328800	15
sp|P08138-2|TNR16_HUMAN;sp|P08138|TNR16_HUMAN	sp|P08138-2|TNR16_HUMAN;sp|P08138|TNR16_HUMAN	>sp|P08138-2|TNR16_HUMAN Isoform 2 of Tumor necrosis factor receptor superfamily member 16 OS=Homo sapiens OX=9606 GN=NGFR;>sp|P08138|TNR16_HUMAN Tumor necrosis factor receptor superfamily member 16 OS=Homo sapiens OX=9606 GN=NGFR PE=1 SV=1	2	4	4	4	21.9	21.9	21.9	35766	333	333;427	0	4289900	16282000	15
sp|P08240-2|SRPRA_HUMAN;sp|P08240|SRPRA_HUMAN	sp|P08240-2|SRPRA_HUMAN;sp|P08240|SRPRA_HUMAN	>sp|P08240-2|SRPRA_HUMAN Isoform 2 of Signal recognition particle receptor subunit alpha OS=Homo sapiens OX=9606 GN=SRPRA;>sp|P08240|SRPRA_HUMAN Signal recognition particle receptor subunit alpha OS=Homo sapiens OX=9606 GN=SRPRA PE=1 SV=2	2	4	4	4	12.3	12.3	12.3	66558	610	610;638	0	3.94257e+06	3069300	7
tr|J3QS39|J3QS39_HUMAN;tr|J3QTR3|J3QTR3_HUMAN;tr|F5H6Q2|F5H6Q2_HUMAN;sp|P62987|RL40_HUMAN;tr|F5GYU3|F5GYU3_HUMAN;tr|F5H2Z3|F5H2Z3_HUMAN;tr|F5H265|F5H265_HUMAN;tr|B4DV12|B4DV12_HUMAN;tr|F5H388|F5H388_HUMAN;sp|P62979|RS27A_HUMAN;tr|F5H747|F5H747_HUMAN;tr|F5GXK7|F5GXK7_HUMAN;tr|J3QKN0|J3QKN0_HUMAN;tr|Q5PY61|Q5PY61_HUMAN;sp|P0CG47|UBB_HUMAN;tr|Q96C32|Q96C32_HUMAN;sp|P0CG48|UBC_HUMAN;tr|M0R1V7|M0R1V7_…	tr|J3QS39|J3QS39_HUMAN;tr|J3QTR3|J3QTR3_HUMAN;tr|F5H6Q2|F5H6Q2_HUMAN;sp|P62987|RL40_HUMAN;tr|F5GYU3|F5GYU3_HUMAN;tr|F5H2Z3|F5H2Z3_HUMAN;tr|F5H265|F5H265_HUMAN;tr|B4DV12|B4DV12_HUMAN;tr|F5H388|F5H388_HUMAN;sp|P62979|RS27A_HUMAN;tr|F5H747|F5H747_HUMAN;tr|F5GXK7|F5GXK7_HUMAN;tr|J3QKN0|J3QKN0_HUMAN;tr|Q5PY61|Q5PY61_HUMAN;sp|P0CG47|UBB_HUMAN;tr|Q96C32|Q96C32_HUMAN;sp|P0CG48|UBC_HUMAN;tr|M0R1V7|M0R1V7_…	>tr|J3QS39|J3QS39_HUMAN Polyubiquitin-B (Fragment) OS=Homo sapiens OX=9606 GN=UBB PE=1 SV=1;>tr|J3QTR3|J3QTR3_HUMAN Ubiquitin-40S ribosomal protein S27a (Fragment) OS=Homo sapiens OX=9606 GN=RPS27A PE=1 SV=1;>tr|F5H6Q2|F5H6Q2_HUMAN Polyubiquitin-C (Fragmen	24	4	4	4	46.2	46.2	46.2	10469	93	93;106;122;128;134;136;149;153;155;156;160;169;206;229;229;305;685;63;95;114;138;156;43;61	0	75530000	79291500	24
tr|E9PNW4|E9PNW4_HUMAN;sp|P13987|CD59_HUMAN;tr|E9PR17|E9PR17_HUMAN;tr|H0YET2|H0YET2_HUMAN	tr|E9PNW4|E9PNW4_HUMAN;sp|P13987|CD59_HUMAN;tr|E9PR17|E9PR17_HUMAN;tr|H0YET2|H0YET2_HUMAN	>tr|E9PNW4|E9PNW4_HUMAN CD59 glycoprotein OS=Homo sapiens OX=9606 PE=1 SV=1;>sp|P13987|CD59_HUMAN CD59 glycoprotein OS=Homo sapiens OX=9606 GN=CD59 PE=1 SV=1;>tr|E9PR17|E9PR17_HUMAN CD59 glycoprotein OS=Homo sapiens OX=9606 PE=1 SV=1;>tr|H0YET2|H0YET2_HUMA	4	4	4	4	29.6	29.6	29.6	11985	108	108;128;130;52	0	135820000	166315000	27
sp|P17813-2|EGLN_HUMAN;sp|P17813|EGLN_HUMAN;tr|F5GX88|F5GX88_HUMAN	sp|P17813-2|EGLN_HUMAN;sp|P17813|EGLN_HUMAN;tr|F5GX88|F5GX88_HUMAN	>sp|P17813-2|EGLN_HUMAN Isoform Short of Endoglin OS=Homo sapiens OX=9606 GN=ENG;>sp|P17813|EGLN_HUMAN Endoglin OS=Homo sapiens OX=9606 GN=ENG PE=1 SV=2;>tr|F5GX88|F5GX88_HUMAN Endoglin OS=Homo sapiens OX=9606 GN=ENG PE=1 SV=1	3	4	4	4	11.8	11.8	11.8	67541	625	625;658;476	0	10461000	10245850	24
tr|A0A087WUI2|A0A087WUI2_HUMAN;sp|P22626-2|ROA2_HUMAN;sp|P22626|ROA2_HUMAN	tr|A0A087WUI2|A0A087WUI2_HUMAN;sp|P22626-2|ROA2_HUMAN;sp|P22626|ROA2_HUMAN	>tr|A0A087WUI2|A0A087WUI2_HUMAN Heterogeneous nuclear ribonucleoproteins A2/B1 OS=Homo sapiens OX=9606 GN=HNRNPA2B1 PE=1 SV=1;>sp|P22626-2|ROA2_HUMAN Isoform A2 of Heterogeneous nuclear ribonucleoproteins A2/B1 OS=Homo sapiens OX=9606 GN=HNRNPA2B1;>sp|P226	3	4	4	4	21.8	21.8	21.8	29836	261	261;341;353	0	1.36513e+07	7764550	15
sp|P27348|1433T_HUMAN;tr|E9PG15|E9PG15_HUMAN	sp|P27348|1433T_HUMAN;tr|E9PG15|E9PG15_HUMAN	>sp|P27348|1433T_HUMAN 14-3-3 protein theta OS=Homo sapiens OX=9606 GN=YWHAQ PE=1 SV=1;>tr|E9PG15|E9PG15_HUMAN 14-3-3 protein theta (Fragment) OS=Homo sapiens OX=9606 GN=YWHAQ PE=1 SV=1	2	4	2	2	18	10.6	10.6	27764	245	245;149	0	14657000	20013000	12
tr|E9PCY7|E9PCY7_HUMAN;sp|P31943|HNRH1_HUMAN;tr|G8JLB6|G8JLB6_HUMAN;tr|E5RGV0|E5RGV0_HUMAN;tr|D6RIU0|D6RIU0_HUMAN;tr|D6RBM0|D6RBM0_HUMAN;tr|E5RGH4|E5RGH4_HUMAN;tr|E7EQJ0|E7EQJ0_HUMAN;tr|D6RAM1|D6RAM1_HUMAN;tr|D6R9T0|D6R9T0_HUMAN;tr|D6RFM3|D6RFM3_HUMAN;tr|D6RIT2|D6RIT2_HUMAN;tr|E7EN40|E7EN40_HUMAN;tr|D6RDU3|D6RDU3_HUMAN;tr|D6RJ04|D6RJ04_HUMAN;tr|D6RIH9|D6RIH9_HUMAN;tr|H0YB39|H0YB39_HUMAN;sp|P55795…	tr|E9PCY7|E9PCY7_HUMAN;sp|P31943|HNRH1_HUMAN;tr|G8JLB6|G8JLB6_HUMAN;tr|E5RGV0|E5RGV0_HUMAN;tr|D6RIU0|D6RIU0_HUMAN;tr|D6RBM0|D6RBM0_HUMAN;tr|E5RGH4|E5RGH4_HUMAN;tr|E7EQJ0|E7EQJ0_HUMAN;tr|D6RAM1|D6RAM1_HUMAN;tr|D6R9T0|D6R9T0_HUMAN;tr|D6RFM3|D6RFM3_HUMAN;tr|D6RIT2|D6RIT2_HUMAN;tr|E7EN40|E7EN40_HUMAN;tr|D6RDU3|D6RDU3_HUMAN;tr|D6RJ04|D6RJ04_HUMAN;tr|D6RIH9|D6RIH9_HUMAN;tr|H0YB39|H0YB39_HUMAN;sp|P55795…	>tr|E9PCY7|E9PCY7_HUMAN Heterogeneous nuclear ribonucleoprotein H OS=Homo sapiens OX=9606 GN=HNRNPH1 PE=1 SV=1;>sp|P31943|HNRH1_HUMAN Heterogeneous nuclear ribonucleoprotein H OS=Homo sapiens OX=9606 GN=HNRNPH1 PE=1 SV=4;>tr|G8JLB6|G8JLB6_HUMAN Heterogeneo	25	4	4	4	14.7	14.7	14.7	47087	429	429;449;472;155;168;212;100;115;130;161;163;164;166;171;172;184;277;449;40;49;84;131;185;194;415	0	9731500	7933350	15
sp|P31946-2|1433B_HUMAN;sp|P31946|1433B_HUMAN;tr|Q4VY20|Q4VY20_HUMAN;tr|A0A0J9YWZ2|A0A0J9YWZ2_HUMAN;tr|Q4VY19|Q4VY19_HUMAN;tr|A0A0J9YWE8|A0A0J9YWE8_HUMAN	sp|P31946-2|1433B_HUMAN;sp|P31946|1433B_HUMAN;tr|Q4VY20|Q4VY20_HUMAN;tr|A0A0J9YWZ2|A0A0J9YWZ2_HUMAN;tr|Q4VY19|Q4VY19_HUMAN;tr|A0A0J9YWE8|A0A0J9YWE8_HUMAN	>sp|P31946-2|1433B_HUMAN Isoform Short of 14-3-3 protein beta/alpha OS=Homo sapiens OX=9606 GN=YWHAB;>sp|P31946|1433B_HUMAN 14-3-3 protein beta/alpha OS=Homo sapiens OX=9606 GN=YWHAB PE=1 SV=3;>tr|Q4VY20|Q4VY20_HUMAN 14-3-3 protein beta/alpha (Fragment) OS	6	4	2	2	21.3	13.9	13.9	27.85	244	244;246;74;81;100;149	0	14882000	17748500	9
sp|P43007|SATT_HUMAN;sp|P43007-2|SATT_HUMAN	sp|P43007|SATT_HUMAN;sp|P43007-2|SATT_HUMAN	>sp|P43007|SATT_HUMAN Neutral amino acid transporter A OS=Homo sapiens OX=9606 GN=SLC1A4 PE=1 SV=1;>sp|P43007-2|SATT_HUMAN Isoform 2 of Neutral amino acid transporter A OS=Homo sapiens OX=9606 GN=SLC1A4	2	4	4	4	13.9	13.9	13.9	55722	532	532;234	0	7.04183e+06	11160500	10
sp|P43358|MAGA4_HUMAN;sp|P43362|MAGA9_HUMAN;tr|C9JZJ5|C9JZJ5_HUMAN;sp|O60732-2|MAGC1_HUMAN;tr|C9J9C2|C9J9C2_HUMAN;tr|C9JK50|C9JK50_HUMAN;tr|C9JIR1|C9JIR1_HUMAN;tr|Q3SYA6|Q3SYA6_HUMAN;sp|P43355|MAGA1_HUMAN;sp|P43361|MAGA8_HUMAN;sp|A2A368|MAGBG_HUMAN;sp|A8MXT2|MAGBH_HUMAN;sp|Q96M61|MAGBI_HUMAN;sp|Q8TD91-2|MAGC3_HUMAN;sp|O15480|MAGB3_HUMAN;tr|A0A0A0MSA3|A0A0A0MSA3_HUMAN;sp|O60732|MAGC1_HUMAN	sp|P43358|MAGA4_HUMAN;sp|P43362|MAGA9_HUMAN	>sp|P43358|MAGA4_HUMAN Melanoma-associated antigen 4 OS=Homo sapiens OX=9606 GN=MAGEA4 PE=1 SV=2;>sp|P43362|MAGA9_HUMAN Melanoma-associated antigen 9 OS=Homo sapiens OX=9606 GN=MAGEA9 PE=1 SV=1	17	4	4	1	10.7	10.7	3.2	34899	317	317;315;171;209;217;230;241;266;309;318;324;336;343;346;346;356;1142	0	6.57507e+06	8223400	15
sp|P43363|MAGAA_HUMAN;tr|C9J9A2|C9J9A2_HUMAN;tr|C9J958|C9J958_HUMAN	sp|P43363|MAGAA_HUMAN	>sp|P43363|MAGAA_HUMAN Melanoma-associated antigen 10 OS=Homo sapiens OX=9606 GN=MAGEA10 PE=2 SV=2	3	4	1	1	9.5	3	3	40.78	369	369;161;184	0	6.14337e+06	6569650	14
sp|P54707|AT12A_HUMAN;sp|P54707-2|AT12A_HUMAN;REV__sp|Q15772-1|SPEG_HUMAN;REV__sp|Q15772|SPEG_HUMAN	sp|P54707|AT12A_HUMAN;sp|P54707-2|AT12A_HUMAN	>sp|P54707|AT12A_HUMAN Potassium-transporting ATPase alpha chain 2 OS=Homo sapiens OX=9606 GN=ATP12A PE=1 SV=3;>sp|P54707-2|AT12A_HUMAN Isoform 2 of Potassium-transporting ATPase alpha chain 2 OS=Homo sapiens OX=9606 GN=ATP12A	4	4	1	1	3.6	0.7	0.7	115.51	1039	1039;1045;3223;3267	1	4.77047e+07	45551000	10	+
sp|P57088|TMM33_HUMAN;tr|D6RAA6|D6RAA6_HUMAN;tr|H0Y8N0|H0Y8N0_HUMAN	sp|P57088|TMM33_HUMAN;tr|D6RAA6|D6RAA6_HUMAN;tr|H0Y8N0|H0Y8N0_HUMAN	>sp|P57088|TMM33_HUMAN Transmembrane protein 33 OS=Homo sapiens OX=9606 GN=TMEM33 PE=1 SV=2;>tr|D6RAA6|D6RAA6_HUMAN Transmembrane protein 33 (Fragment) OS=Homo sapiens OX=9606 GN=TMEM33 PE=1 SV=1;>tr|H0Y8N0|H0Y8N0_HUMAN Transmembrane protein 33 (Fragment)	3	4	4	4	16.6	16.6	16.6	27978	247	247;222;155	0	1.49737e+07	17397500	14
sp|Q01813-2|PFKAP_HUMAN;sp|Q01813|PFKAP_HUMAN;tr|V9GYV7|V9GYV7_HUMAN;tr|H0Y3Y3|H0Y3Y3_HUMAN;tr|Q5VSR5|Q5VSR5_HUMAN;tr|B1APP6|B1APP6_HUMAN	sp|Q01813-2|PFKAP_HUMAN;sp|Q01813|PFKAP_HUMAN;tr|V9GYV7|V9GYV7_HUMAN;tr|H0Y3Y3|H0Y3Y3_HUMAN;tr|Q5VSR5|Q5VSR5_HUMAN	>sp|Q01813-2|PFKAP_HUMAN Isoform 2 of ATP-dependent 6-phosphofructokinase, platelet type OS=Homo sapiens OX=9606 GN=PFKP;>sp|Q01813|PFKAP_HUMAN ATP-dependent 6-phosphofructokinase, platelet type OS=Homo sapiens OX=9606 GN=PFKP PE=1 SV=2;>tr|V9GYV7|V9GYV7_H	6	4	4	4	8.5	8.5	8.5	85315	776	776;784;113;166;210;240	0	7.03923e+06	4143900	11
sp|Q10588-2|BST1_HUMAN;sp|Q10588|BST1_HUMAN;tr|A6NC48|A6NC48_HUMAN;tr|H0Y984|H0Y984_HUMAN;tr|H0Y9Q9|H0Y9Q9_HUMAN;tr|H0Y8G4|H0Y8G4_HUMAN	sp|Q10588-2|BST1_HUMAN;sp|Q10588|BST1_HUMAN;tr|A6NC48|A6NC48_HUMAN;tr|H0Y984|H0Y984_HUMAN;tr|H0Y9Q9|H0Y9Q9_HUMAN;tr|H0Y8G4|H0Y8G4_HUMAN	>sp|Q10588-2|BST1_HUMAN Isoform 2 of ADP-ribosyl cyclase/cyclic ADP-ribose hydrolase 2 OS=Homo sapiens OX=9606 GN=BST1;>sp|Q10588|BST1_HUMAN ADP-ribosyl cyclase/cyclic ADP-ribose hydrolase 2 OS=Homo sapiens OX=9606 GN=BST1 PE=1 SV=2;>tr|A6NC48|A6NC48_HUMAN	6	4	4	4	21.9	21.9	21.9	29326	260	260;318;333;186;97;155	0	1.45603e+07	9112100	17
sp|Q12797|ASPH_HUMAN;sp|Q12797-10|ASPH_HUMAN;tr|E5RHJ2|E5RHJ2_HUMAN;sp|Q12797-7|ASPH_HUMAN;sp|Q12797-6|ASPH_HUMAN;sp|Q12797-11|ASPH_HUMAN;sp|Q12797-2|ASPH_HUMAN;tr|E5RG56|E5RG56_HUMAN;tr|E5RHK2|E5RHK2_HUMAN;tr|G3XAN5|G3XAN5_HUMAN;tr|E5RG29|E5RG29_HUMAN;sp|Q12797-4|ASPH_HUMAN;sp|Q12797-3|ASPH_HUMAN;sp|Q12797-9|ASPH_HUMAN;sp|Q12797-5|ASPH_HUMAN;sp|Q12797-8|ASPH_HUMAN	sp|Q12797|ASPH_HUMAN;sp|Q12797-10|ASPH_HUMAN;tr|E5RHJ2|E5RHJ2_HUMAN;sp|Q12797-7|ASPH_HUMAN;sp|Q12797-6|ASPH_HUMAN;sp|Q12797-11|ASPH_HUMAN;sp|Q12797-2|ASPH_HUMAN;tr|E5RG56|E5RG56_HUMAN	>sp|Q12797|ASPH_HUMAN Aspartyl/asparaginyl beta-hydroxylase OS=Homo sapiens OX=9606 GN=ASPH PE=1 SV=3;>sp|Q12797-10|ASPH_HUMAN Isoform 10 of Aspartyl/asparaginyl beta-hydroxylase OS=Homo sapiens OX=9606 GN=ASPH;>tr|E5RHJ2|E5RHJ2_HUMAN Aspartyl/asparaginyl	16	4	4	4	10.6	10.6	10.6	85862	758	758;729;113;203;270;294;313;327;136;174;198;210;225;256;298;299	0	5.93637e+06	4547600	10
sp|Q15084-3|PDIA6_HUMAN;sp|Q15084|PDIA6_HUMAN;sp|Q15084-4|PDIA6_HUMAN;sp|Q15084-5|PDIA6_HUMAN;sp|Q15084-2|PDIA6_HUMAN	sp|Q15084-3|PDIA6_HUMAN;sp|Q15084|PDIA6_HUMAN;sp|Q15084-4|PDIA6_HUMAN;sp|Q15084-5|PDIA6_HUMAN;sp|Q15084-2|PDIA6_HUMAN	>sp|Q15084-3|PDIA6_HUMAN Isoform 3 of Protein disulfide-isomerase A6 OS=Homo sapiens OX=9606 GN=PDIA6;>sp|Q15084|PDIA6_HUMAN Protein disulfide-isomerase A6 OS=Homo sapiens OX=9606 GN=PDIA6 PE=1 SV=1;>sp|Q15084-4|PDIA6_HUMAN Isoform 4 of Protein disulfide-i	5	4	4	4	16	16	16	47837	437	437;440;445;488;492	0	11539000	12008500	25
tr|E7EQ72|E7EQ72_HUMAN;sp|Q15363|TMED2_HUMAN;tr|F5GX39|F5GX39_HUMAN	tr|E7EQ72|E7EQ72_HUMAN;sp|Q15363|TMED2_HUMAN;tr|F5GX39|F5GX39_HUMAN	>tr|E7EQ72|E7EQ72_HUMAN Transmembrane emp24 domain-containing protein 2 (Fragment) OS=Homo sapiens OX=9606 GN=TMED2 PE=1 SV=2;>sp|Q15363|TMED2_HUMAN Transmembrane emp24 domain-containing protein 2 OS=Homo sapiens OX=9606 GN=TMED2 PE=1 SV=1;>tr|F5GX39|F5GX3	3	4	4	4	30.1	30.1	30.1	18488	166	166;201;116	0	2.55617e+06	2757650	15
sp|Q3ZCQ8|TIM50_HUMAN;sp|Q3ZCQ8-2|TIM50_HUMAN;tr|M0R0C3|M0R0C3_HUMAN;tr|M0R2F8|M0R2F8_HUMAN;sp|Q3ZCQ8-3|TIM50_HUMAN;tr|M0R047|M0R047_HUMAN;tr|M0R003|M0R003_HUMAN	sp|Q3ZCQ8|TIM50_HUMAN;sp|Q3ZCQ8-2|TIM50_HUMAN;tr|M0R0C3|M0R0C3_HUMAN;tr|M0R2F8|M0R2F8_HUMAN;sp|Q3ZCQ8-3|TIM50_HUMAN	>sp|Q3ZCQ8|TIM50_HUMAN Mitochondrial import inner membrane translocase subunit TIM50 OS=Homo sapiens OX=9606 GN=TIMM50 PE=1 SV=2;>sp|Q3ZCQ8-2|TIM50_HUMAN Isoform 2 of Mitochondrial import inner membrane translocase subunit TIM50 OS=Homo sapiens OX=9606 GN=	7	4	4	4	15.3	15.3	15.3	39646	353	353;456;104;157;240;227;257	0	7.32037e+06	5523500	14
sp|Q7L0J3-2|SV2A_HUMAN;sp|Q7L0J3|SV2A_HUMAN	sp|Q7L0J3-2|SV2A_HUMAN;sp|Q7L0J3|SV2A_HUMAN	>sp|Q7L0J3-2|SV2A_HUMAN Isoform 2 of Synaptic vesicle glycoprotein 2A OS=Homo sapiens OX=9606 GN=SV2A;>sp|Q7L0J3|SV2A_HUMAN Synaptic vesicle glycoprotein 2A OS=Homo sapiens OX=9606 GN=SV2A PE=1 SV=1	2	4	4	4	6.7	6.7	6.7	76618	682	682;742	0	6.71603e+06	10097500	17
sp|Q8IV08|PLD3_HUMAN;tr|M0R3G9|M0R3G9_HUMAN	sp|Q8IV08|PLD3_HUMAN	>sp|Q8IV08|PLD3_HUMAN Phospholipase D3 OS=Homo sapiens OX=9606 GN=PLD3 PE=1 SV=1	2	4	4	4	8.4	8.4	8.4	54705	490	490;71	0	1.42933e+07	7733600	13
sp|Q8IWA5-3|CTL2_HUMAN;sp|Q8IWA5|CTL2_HUMAN;sp|Q8IWA5-2|CTL2_HUMAN;tr|K7EPV6|K7EPV6_HUMAN;tr|K7ESF5|K7ESF5_HUMAN	sp|Q8IWA5-3|CTL2_HUMAN;sp|Q8IWA5|CTL2_HUMAN;sp|Q8IWA5-2|CTL2_HUMAN	>sp|Q8IWA5-3|CTL2_HUMAN Isoform 3 of Choline transporter-like protein 2 OS=Homo sapiens OX=9606 GN=SLC44A2;>sp|Q8IWA5|CTL2_HUMAN Choline transporter-like protein 2 OS=Homo sapiens OX=9606 GN=SLC44A2 PE=1 SV=3;>sp|Q8IWA5-2|CTL2_HUMAN Isoform 2 of Choline tr	5	4	4	4	8.7	8.7	8.7	79845	704	704;706;711;146;170	0	7.60287e+06	7005550	12
sp|Q8NFJ5|RAI3_HUMAN;tr|F5GWG3|F5GWG3_HUMAN	sp|Q8NFJ5|RAI3_HUMAN	>sp|Q8NFJ5|RAI3_HUMAN Retinoic acid-induced protein 3 OS=Homo sapiens OX=9606 GN=GPRC5A PE=1 SV=2	2	4	4	4	21	21	21	40251	357	357;273	0	2.13603e+07	17845000	17
sp|Q92616|GCN1_HUMAN	sp|Q92616|GCN1_HUMAN	>sp|Q92616|GCN1_HUMAN eIF-2-alpha kinase activator GCN1 OS=Homo sapiens OX=9606 GN=GCN1 PE=1 SV=6	1	4	4	4	2.8	2.8	2.8	292.75	2671	2671	0	2811300	2775800	7
sp|Q9BTV4|TMM43_HUMAN	sp|Q9BTV4|TMM43_HUMAN	>sp|Q9BTV4|TMM43_HUMAN Transmembrane protein 43 OS=Homo sapiens OX=9606 GN=TMEM43 PE=1 SV=1	1	4	4	4	13.8	13.8	13.8	44875	400	400	0	9535000	7880400	14
tr|A0A0A0MS41|A0A0A0MS41_HUMAN;sp|Q9BWM7|SFXN3_HUMAN;tr|A0A1P0AYU5|A0A1P0AYU5_HUMAN;tr|S4R3N9|S4R3N9_HUMAN	tr|A0A0A0MS41|A0A0A0MS41_HUMAN;sp|Q9BWM7|SFXN3_HUMAN;tr|A0A1P0AYU5|A0A1P0AYU5_HUMAN;tr|S4R3N9|S4R3N9_HUMAN	>tr|A0A0A0MS41|A0A0A0MS41_HUMAN Sideroflexin OS=Homo sapiens OX=9606 GN=SFXN3 PE=1 SV=1;>sp|Q9BWM7|SFXN3_HUMAN Sideroflexin-3 OS=Homo sapiens OX=9606 GN=SFXN3 PE=1 SV=3;>tr|A0A1P0AYU5|A0A1P0AYU5_HUMAN Sideroflexin OS=Homo sapiens OX=9606 GN=SFXN3 PE=1 SV=1	4	4	3	3	17.4	11.5	11.5	35503	321	321;321;325;177	0	7.09457e+06	3916950	3
sp|Q9BY67-2|CADM1_HUMAN;tr|A0A087X0T8|A0A087X0T8_HUMAN;tr|A0A087X1W8|A0A087X1W8_HUMAN;tr|A0A0A0MTJ8|A0A0A0MTJ8_HUMAN;sp|Q9BY67-5|CADM1_HUMAN;sp|Q9BY67|CADM1_HUMAN;tr|X5DQS5|X5DQS5_HUMAN;sp|Q9BY67-4|CADM1_HUMAN;sp|Q9BY67-3|CADM1_HUMAN;tr|F5H125|F5H125_HUMAN;tr|H0YG94|H0YG94_HUMAN;tr|F5H8J9|F5H8J9_HUMAN	sp|Q9BY67-2|CADM1_HUMAN;tr|A0A087X0T8|A0A087X0T8_HUMAN;tr|A0A087X1W8|A0A087X1W8_HUMAN;tr|A0A0A0MTJ8|A0A0A0MTJ8_HUMAN;sp|Q9BY67-5|CADM1_HUMAN;sp|Q9BY67|CADM1_HUMAN;tr|X5DQS5|X5DQS5_HUMAN;sp|Q9BY67-4|CADM1_HUMAN;sp|Q9BY67-3|CADM1_HUMAN;tr|F5H125|F5H125_HUMAN;tr|H0YG94|H0YG94_HUMAN	>sp|Q9BY67-2|CADM1_HUMAN Isoform 2 of Cell adhesion molecule 1 OS=Homo sapiens OX=9606 GN=CADM1;>tr|A0A087X0T8|A0A087X0T8_HUMAN Cell adhesion molecule 1 OS=Homo sapiens OX=9606 GN=CADM1 PE=1 SV=1;>tr|A0A087X1W8|A0A087X1W8_HUMAN Cell adhesion molecule 1 OS=	12	4	4	4	26.4	26.4	26.4	36915	333	333;346;412;413;414;442;443;453;471;182;188;110	0	6.59437e+06	7430200	15
sp|Q9H9B4|SFXN1_HUMAN;tr|S4R2X2|S4R2X2_HUMAN;tr|D6RFI0|D6RFI0_HUMAN;tr|D6RAE9|D6RAE9_HUMAN;tr|D6RDG7|D6RDG7_HUMAN	sp|Q9H9B4|SFXN1_HUMAN;tr|S4R2X2|S4R2X2_HUMAN;tr|D6RFI0|D6RFI0_HUMAN	>sp|Q9H9B4|SFXN1_HUMAN Sideroflexin-1 OS=Homo sapiens OX=9606 GN=SFXN1 PE=1 SV=4;>tr|S4R2X2|S4R2X2_HUMAN Sideroflexin-1 OS=Homo sapiens OX=9606 GN=SFXN1 PE=1 SV=1;>tr|D6RFI0|D6RFI0_HUMAN Sideroflexin-1 (Fragment) OS=Homo sapiens OX=9606 GN=SFXN1 PE=1 SV=8	5	4	4	3	24.2	24.2	18.3	35619	322	322;177;193;56;144	0	8.55103e+06	2545700	16
sp|Q9UGH3-2|S23A2_HUMAN;sp|Q9UGH3|S23A2_HUMAN;tr|H0Y544|H0Y544_HUMAN	sp|Q9UGH3-2|S23A2_HUMAN;sp|Q9UGH3|S23A2_HUMAN;tr|H0Y544|H0Y544_HUMAN	>sp|Q9UGH3-2|S23A2_HUMAN Isoform 2 of Solute carrier family 23 member 2 OS=Homo sapiens OX=9606 GN=SLC23A2;>sp|Q9UGH3|S23A2_HUMAN Solute carrier family 23 member 2 OS=Homo sapiens OX=9606 GN=SLC23A2 PE=1 SV=1;>tr|H0Y544|H0Y544_HUMAN Solute carrier family 2	3	4	4	4	11.2	11.2	11.2	58176	536	536;650;304	0	6.93257e+06	8265000	12
sp|Q9UJS0|CMC2_HUMAN;sp|Q9UJS0-2|CMC2_HUMAN;sp|O75746-2|CMC1_HUMAN;sp|O75746|CMC1_HUMAN	sp|Q9UJS0|CMC2_HUMAN;sp|Q9UJS0-2|CMC2_HUMAN;sp|O75746-2|CMC1_HUMAN;sp|O75746|CMC1_HUMAN	>sp|Q9UJS0|CMC2_HUMAN Calcium-binding mitochondrial carrier protein Aralar2 OS=Homo sapiens OX=9606 GN=SLC25A13 PE=1 SV=2;>sp|Q9UJS0-2|CMC2_HUMAN Isoform 2 of Calcium-binding mitochondrial carrier protein Aralar2 OS=Homo sapiens OX=9606 GN=SLC25A13;>sp|O75	4	4	4	4	8.4	8.4	8.4	74175	675	675;676;571;678	0	8762300	3995900	11
sp|Q9UJZ1-2|STML2_HUMAN;sp|Q9UJZ1|STML2_HUMAN;tr|A0A087WYB4|A0A087WYB4_HUMAN	sp|Q9UJZ1-2|STML2_HUMAN;sp|Q9UJZ1|STML2_HUMAN;tr|A0A087WYB4|A0A087WYB4_HUMAN	>sp|Q9UJZ1-2|STML2_HUMAN Isoform 2 of Stomatin-like protein 2, mitochondrial OS=Homo sapiens OX=9606 GN=STOML2;>sp|Q9UJZ1|STML2_HUMAN Stomatin-like protein 2, mitochondrial OS=Homo sapiens OX=9606 GN=STOML2 PE=1 SV=1;>tr|A0A087WYB4|A0A087WYB4_HUMAN Stomati	3	4	4	4	25.1	25.1	25.1	33337	311	311;356;310	0	6403500	5876700	15
sp|Q9UNN8|EPCR_HUMAN;tr|A0A0U1RQQ4|A0A0U1RQQ4_HUMAN;tr|A0A0U1RRC4|A0A0U1RRC4_HUMAN	sp|Q9UNN8|EPCR_HUMAN;tr|A0A0U1RQQ4|A0A0U1RQQ4_HUMAN	>sp|Q9UNN8|EPCR_HUMAN Endothelial protein C receptor OS=Homo sapiens OX=9606 GN=PROCR PE=1 SV=1;>tr|A0A0U1RQQ4|A0A0U1RQQ4_HUMAN Endothelial protein C receptor (Fragment) OS=Homo sapiens OX=9606 GN=PROCR PE=1 SV=1	3	4	4	4	20.6	20.6	20.6	26671	238	238;213;34	0	22854000	20661000	20
sp|Q9Y265-2|RUVB1_HUMAN;sp|Q9Y265|RUVB1_HUMAN;tr|E7ETR0|E7ETR0_HUMAN;tr|J3QLR1|J3QLR1_HUMAN;tr|H7C4I3|H7C4I3_HUMAN;tr|H7C4G5|H7C4G5_HUMAN	sp|Q9Y265-2|RUVB1_HUMAN;sp|Q9Y265|RUVB1_HUMAN;tr|E7ETR0|E7ETR0_HUMAN	>sp|Q9Y265-2|RUVB1_HUMAN Isoform 2 of RuvB-like 1 OS=Homo sapiens OX=9606 GN=RUVBL1;>sp|Q9Y265|RUVB1_HUMAN RuvB-like 1 OS=Homo sapiens OX=9606 GN=RUVBL1 PE=1 SV=1;>tr|E7ETR0|E7ETR0_HUMAN RuvB-like helicase OS=Homo sapiens OX=9606 GN=RUVBL1 PE=1 SV=1	6	4	4	4	13.7	13.7	13.7	42126	386	386;456;315;131;222;267	0	6.63253e+06	6154700	13
CON__P02662	CON__P02662	>P02662 SWISS-PROT:P02662 Alpha-S1-casein - Bos taurus (Bovine).	1	5	5	5	33.7	33.7	33.7	22975	199	199	0	9.58507e+07	101675000	24			+
sp|O43493-4|TGON2_HUMAN;sp|O43493-2|TGON2_HUMAN;sp|O43493-5|TGON2_HUMAN;sp|O43493-3|TGON2_HUMAN;sp|O43493|TGON2_HUMAN;sp|O43493-6|TGON2_HUMAN	sp|O43493-4|TGON2_HUMAN;sp|O43493-2|TGON2_HUMAN;sp|O43493-5|TGON2_HUMAN;sp|O43493-3|TGON2_HUMAN;sp|O43493|TGON2_HUMAN;sp|O43493-6|TGON2_HUMAN	>sp|O43493-4|TGON2_HUMAN Isoform 4 of Trans-Golgi network integral membrane protein 2 OS=Homo sapiens OX=9606 GN=TGOLN2;>sp|O43493-2|TGON2_HUMAN Isoform TGN46 of Trans-Golgi network integral membrane protein 2 OS=Homo sapiens OX=9606 GN=TGOLN2;>sp|O43493-5	6	5	5	5	18.5	18.5	18.5	39562	379	379;437;447;453;479;281	0	5943500	7685600	15
sp|P04156-2|PRIO_HUMAN;tr|A2A2V1|A2A2V1_HUMAN;sp|P04156|PRIO_HUMAN;tr|X6RKS3|X6RKS3_HUMAN	sp|P04156-2|PRIO_HUMAN;tr|A2A2V1|A2A2V1_HUMAN;sp|P04156|PRIO_HUMAN;tr|X6RKS3|X6RKS3_HUMAN	>sp|P04156-2|PRIO_HUMAN Isoform 2 of Major prion protein OS=Homo sapiens OX=9606 GN=PRNP;>tr|A2A2V1|A2A2V1_HUMAN Major prion protein (Fragment) OS=Homo sapiens OX=9606 GN=PRNP PE=1 SV=1;>sp|P04156|PRIO_HUMAN Major prion protein OS=Homo sapiens OX=9606 GN=P	4	5	5	5	20.7	20.7	20.7	26885	246	246;249;253;217	0	8.78843e+07	116615000	28
sp|P14923|PLAK_HUMAN;tr|C9JTX4|C9JTX4_HUMAN;tr|C9J826|C9J826_HUMAN;tr|C9JK18|C9JK18_HUMAN;tr|C9JKY1|C9JKY1_HUMAN	sp|P14923|PLAK_HUMAN	>sp|P14923|PLAK_HUMAN Junction plakoglobin OS=Homo sapiens OX=9606 GN=JUP PE=1 SV=3	5	5	3	3	10.1	7	7	81744	745	745;235;276;295;297	0	3.06237e+07	44338000	12
sp|P15151-3|PVR_HUMAN;sp|P15151-2|PVR_HUMAN;tr|A0A0A0MSA9|A0A0A0MSA9_HUMAN;sp|P15151-4|PVR_HUMAN;tr|A0A0C4DG49|A0A0C4DG49_HUMAN;sp|P15151|PVR_HUMAN	sp|P15151-3|PVR_HUMAN;sp|P15151-2|PVR_HUMAN;tr|A0A0A0MSA9|A0A0A0MSA9_HUMAN;sp|P15151-4|PVR_HUMAN;tr|A0A0C4DG49|A0A0C4DG49_HUMAN;sp|P15151|PVR_HUMAN	>sp|P15151-3|PVR_HUMAN Isoform Gamma of Poliovirus receptor OS=Homo sapiens OX=9606 GN=PVR;>sp|P15151-2|PVR_HUMAN Isoform Beta of Poliovirus receptor OS=Homo sapiens OX=9606 GN=PVR;>tr|A0A0A0MSA9|A0A0A0MSA9_HUMAN Poliovirus receptor OS=Homo sapiens OX=9606	6	5	5	5	17	17	17	39304	364	364;372;392;392;417;417	0	25860000	24247500	22
sp|P17931|LEG3_HUMAN;tr|G3V3R6|G3V3R6_HUMAN	sp|P17931|LEG3_HUMAN;tr|G3V3R6|G3V3R6_HUMAN	>sp|P17931|LEG3_HUMAN Galectin-3 OS=Homo sapiens OX=9606 GN=LGALS3 PE=1 SV=5;>tr|G3V3R6|G3V3R6_HUMAN Galectin OS=Homo sapiens OX=9606 GN=LGALS3 PE=1 SV=1	2	5	5	5	25.6	25.6	25.6	26152	250	250;233	0	1.18443e+08	104455000	48
sp|P27105|STOM_HUMAN;sp|P27105-2|STOM_HUMAN;tr|F8VSL7|F8VSL7_HUMAN	sp|P27105|STOM_HUMAN;sp|P27105-2|STOM_HUMAN	>sp|P27105|STOM_HUMAN Erythrocyte band 7 integral membrane protein OS=Homo sapiens OX=9606 GN=STOM PE=1 SV=3;>sp|P27105-2|STOM_HUMAN Isoform 2 of Erythrocyte band 7 integral membrane protein OS=Homo sapiens OX=9606 GN=STOM	3	5	5	5	25	25	25	31.73	288	288;123;168	0	1.56817e+07	10856500	34
sp|P50990-2|TCPQ_HUMAN;sp|P50990|TCPQ_HUMAN;sp|P50990-3|TCPQ_HUMAN;tr|H7C2U0|H7C2U0_HUMAN;tr|H7C4C8|H7C4C8_HUMAN	sp|P50990-2|TCPQ_HUMAN;sp|P50990|TCPQ_HUMAN;sp|P50990-3|TCPQ_HUMAN	>sp|P50990-2|TCPQ_HUMAN Isoform 2 of T-complex protein 1 subunit theta OS=Homo sapiens OX=9606 GN=CCT8;>sp|P50990|TCPQ_HUMAN T-complex protein 1 subunit theta OS=Homo sapiens OX=9606 GN=CCT8 PE=1 SV=4;>sp|P50990-3|TCPQ_HUMAN Isoform 3 of T-complex protein	5	5	5	5	11	11	11	57645	529	529;548;475;107;323	0	12164000	12747000	18
tr|A0A087WU31|A0A087WU31_HUMAN;sp|P51790-4|CLCN3_HUMAN;tr|A0A0A0MTB7|A0A0A0MTB7_HUMAN;sp|P51790-5|CLCN3_HUMAN;sp|P51790|CLCN3_HUMAN;sp|P51790-2|CLCN3_HUMAN;tr|E9PE15|E9PE15_HUMAN;tr|H0Y8Z8|H0Y8Z8_HUMAN;tr|A0A2R8YGW0|A0A2R8YGW0_HUMAN;sp|P51793-2|CLCN4_HUMAN;tr|G3XAG5|G3XAG5_HUMAN;sp|P51795|CLCN5_HUMAN;sp|P51793|CLCN4_HUMAN;sp|P51795-2|CLCN5_HUMAN	tr|A0A087WU31|A0A087WU31_HUMAN;sp|P51790-4|CLCN3_HUMAN;tr|A0A0A0MTB7|A0A0A0MTB7_HUMAN;sp|P51790-5|CLCN3_HUMAN;sp|P51790|CLCN3_HUMAN;sp|P51790-2|CLCN3_HUMAN;tr|E9PE15|E9PE15_HUMAN	>tr|A0A087WU31|A0A087WU31_HUMAN Chloride channel protein OS=Homo sapiens OX=9606 GN=CLCN3 PE=1 SV=1;>sp|P51790-4|CLCN3_HUMAN Isoform 3 of H(+)/Cl(-) exchange transporter 3 OS=Homo sapiens OX=9606 GN=CLCN3;>tr|A0A0A0MTB7|A0A0A0MTB7_HUMAN Chloride channel pr	14	5	5	5	8.6	8.6	8.6	87947	791	791;791;801;801;818;866;725;245;590;666;729;746;760;816	0	1.18027e+07	10979500	22
sp|P53621|COPA_HUMAN;sp|P53621-2|COPA_HUMAN	sp|P53621|COPA_HUMAN;sp|P53621-2|COPA_HUMAN	>sp|P53621|COPA_HUMAN Coatomer subunit alpha OS=Homo sapiens OX=9606 GN=COPA PE=1 SV=2;>sp|P53621-2|COPA_HUMAN Isoform 2 of Coatomer subunit alpha OS=Homo sapiens OX=9606 GN=COPA	2	5	5	5	5.3	5.3	5.3	138.34	1224	1224;1233	0	8.08133e+06	8289100	8
sp|P61981|1433G_HUMAN	sp|P61981|1433G_HUMAN	>sp|P61981|1433G_HUMAN 14-3-3 protein gamma OS=Homo sapiens OX=9606 GN=YWHAG PE=1 SV=2	1	5	3	3	28.3	21.1	21.1	28302	247	247	0	1.74377e+07	22012500	26
tr|A0A1W2PP35|A0A1W2PP35_HUMAN;tr|A0A1X7SBS1|A0A1X7SBS1_HUMAN;tr|A0A1W2PPS1|A0A1W2PPS1_HUMAN;sp|Q00839-2|HNRPU_HUMAN;sp|Q00839|HNRPU_HUMAN;tr|A0A1W2PRZ7|A0A1W2PRZ7_HUMAN;tr|A0A1W2PQ74|A0A1W2PQ74_HUMAN;tr|A0A1W2PQL0|A0A1W2PQL0_HUMAN;tr|A0A1W2PP34|A0A1W2PP34_HUMAN;tr|A0A1W2PPL4|A0A1W2PPL4_HUMAN;tr|A0A1W2PPH7|A0A1W2PPH7_HUMAN;tr|Q5RI18|Q5RI18_HUMAN;tr|A0A1W2PQD4|A0A1W2PQD4_HUMAN;tr|A0A1W2PP22|A0A1W2…	tr|A0A1W2PP35|A0A1W2PP35_HUMAN;tr|A0A1X7SBS1|A0A1X7SBS1_HUMAN;tr|A0A1W2PPS1|A0A1W2PPS1_HUMAN;sp|Q00839-2|HNRPU_HUMAN;sp|Q00839|HNRPU_HUMAN;tr|A0A1W2PRZ7|A0A1W2PRZ7_HUMAN;tr|A0A1W2PQ74|A0A1W2PQ74_HUMAN;tr|A0A1W2PQL0|A0A1W2PQL0_HUMAN;tr|A0A1W2PP34|A0A1W2PP34_HUMAN;tr|A0A1W2PPL4|A0A1W2PPL4_HUMAN;tr|A0A1W2PPH7|A0A1W2PPH7_HUMAN;tr|Q5RI18|Q5RI18_HUMAN	>tr|A0A1W2PP35|A0A1W2PP35_HUMAN Heterogeneous nuclear ribonucleoprotein U (Fragment) OS=Homo sapiens OX=9606 GN=HNRNPU PE=1 SV=1;>tr|A0A1X7SBS1|A0A1X7SBS1_HUMAN Heterogeneous nuclear ribonucleoprotein U OS=Homo sapiens OX=9606 GN=HNRNPU PE=1 SV=1;>tr|A0A1W	14	5	5	5	12	12	12	80648	728	728;744;804;806;825;302;372;527;546;547;549;602;327;181	0	17811000	11727000	15
sp|Q08380|LG3BP_HUMAN;tr|K7ESM3|K7ESM3_HUMAN;tr|K7EKQ5|K7EKQ5_HUMAN;tr|K7EP36|K7EP36_HUMAN;tr|K7ES75|K7ES75_HUMAN;tr|K7EN99|K7EN99_HUMAN;tr|K7ERZ6|K7ERZ6_HUMAN;tr|K7EJY8|K7EJY8_HUMAN;tr|K7EJD3|K7EJD3_HUMAN	sp|Q08380|LG3BP_HUMAN	>sp|Q08380|LG3BP_HUMAN Galectin-3-binding protein OS=Homo sapiens OX=9606 GN=LGALS3BP PE=1 SV=1	9	5	5	5	13.2	13.2	13.2	65.33	585	585;209;210;259;88;113;131;144;205	0	1.15653e+07	13125000	19
sp|Q12907|LMAN2_HUMAN;tr|D6RBV2|D6RBV2_HUMAN;tr|D6RIU4|D6RIU4_HUMAN;tr|D6RDX1|D6RDX1_HUMAN;tr|D6RBH1|D6RBH1_HUMAN	sp|Q12907|LMAN2_HUMAN;tr|D6RBV2|D6RBV2_HUMAN;tr|D6RIU4|D6RIU4_HUMAN;tr|D6RDX1|D6RDX1_HUMAN	>sp|Q12907|LMAN2_HUMAN Vesicular integral-membrane protein VIP36 OS=Homo sapiens OX=9606 GN=LMAN2 PE=1 SV=1;>tr|D6RBV2|D6RBV2_HUMAN Vesicular integral-membrane protein VIP36 OS=Homo sapiens OX=9606 GN=LMAN2 PE=1 SV=1;>tr|D6RIU4|D6RIU4_HUMAN Vesicular integ	5	5	5	5	21.3	21.3	21.3	40228	356	356;325;191;288;203	0	7568600	15283500	7
sp|Q13488|VPP3_HUMAN;tr|E9PMC5|E9PMC5_HUMAN;tr|E9PM12|E9PM12_HUMAN;tr|E9PNA6|E9PNA6_HUMAN;tr|H0YCE3|H0YCE3_HUMAN;sp|Q13488-2|VPP3_HUMAN	sp|Q13488|VPP3_HUMAN;tr|E9PMC5|E9PMC5_HUMAN;tr|E9PM12|E9PM12_HUMAN;tr|E9PNA6|E9PNA6_HUMAN	>sp|Q13488|VPP3_HUMAN V-type proton ATPase 116 kDa subunit a isoform 3 OS=Homo sapiens OX=9606 GN=TCIRG1 PE=1 SV=3;>tr|E9PMC5|E9PMC5_HUMAN V-type proton ATPase subunit a OS=Homo sapiens OX=9606 GN=TCIRG1 PE=1 SV=1;>tr|E9PM12|E9PM12_HUMAN V-type proton ATPa	6	5	5	5	9.6	9.6	9.6	92967	830	830;174;217;299;290;614	0	11513000	10170500	16
sp|Q13641|TPBG_HUMAN	sp|Q13641|TPBG_HUMAN	>sp|Q13641|TPBG_HUMAN Trophoblast glycoprotein OS=Homo sapiens OX=9606 GN=TPBG PE=1 SV=1	1	5	5	5	16.2	16.2	16.2	46031	420	420	0	9.24363e+06	12522500	16
sp|Q14126|DSG2_HUMAN;tr|J3KSI6|J3KSI6_HUMAN	sp|Q14126|DSG2_HUMAN	>sp|Q14126|DSG2_HUMAN Desmoglein-2 OS=Homo sapiens OX=9606 GN=DSG2 PE=1 SV=2	2	5	5	5	6.4	6.4	6.4	122.29	1118	1118;232	0	1.05137e+07	8117250	14
sp|Q16832|DDR2_HUMAN;tr|H0Y570|H0Y570_HUMAN	sp|Q16832|DDR2_HUMAN	>sp|Q16832|DDR2_HUMAN Discoidin domain-containing receptor 2 OS=Homo sapiens OX=9606 GN=DDR2 PE=1 SV=2	2	5	5	5	9	9	9	96735	855	855;171	0	6836500	7364900	12
sp|Q30134|2B18_HUMAN	sp|Q30134|2B18_HUMAN	>sp|Q30134|2B18_HUMAN HLA class II histocompatibility antigen, DRB1-8 beta chain OS=Homo sapiens OX=9606 GN=HLA-DRB1 PE=1 SV=2	1	5	1	1	25.9	3.8	3.8	30004	266	266	0.0018349	28371000	58089000	26
tr|F5H6I7|F5H6I7_HUMAN;sp|Q6DD88|ATLA3_HUMAN;tr|F5GWF8|F5GWF8_HUMAN	tr|F5H6I7|F5H6I7_HUMAN;sp|Q6DD88|ATLA3_HUMAN	>tr|F5H6I7|F5H6I7_HUMAN Atlastin-3 OS=Homo sapiens OX=9606 GN=ATL3 PE=1 SV=1;>sp|Q6DD88|ATLA3_HUMAN Atlastin-3 OS=Homo sapiens OX=9606 GN=ATL3 PE=1 SV=1	3	5	5	5	17.6	17.6	17.6	58772	523	523;541;169	0	6765200	3807550	13
sp|Q7Z7H5-3|TMED4_HUMAN;sp|Q7Z7H5|TMED4_HUMAN;sp|Q7Z7H5-2|TMED4_HUMAN;tr|F8W7F7|F8W7F7_HUMAN	sp|Q7Z7H5-3|TMED4_HUMAN;sp|Q7Z7H5|TMED4_HUMAN;sp|Q7Z7H5-2|TMED4_HUMAN	>sp|Q7Z7H5-3|TMED4_HUMAN Isoform 3 of Transmembrane emp24 domain-containing protein 4 OS=Homo sapiens OX=9606 GN=TMED4;>sp|Q7Z7H5|TMED4_HUMAN Transmembrane emp24 domain-containing protein 4 OS=Homo sapiens OX=9606 GN=TMED4 PE=1 SV=1;>sp|Q7Z7H5-2|TMED4_HUMA	4	5	4	4	39.8	30.6	30.6	20781	186	186;227;211;178	0	25278000	35514500	20
sp|Q86SJ2|AMGO2_HUMAN	sp|Q86SJ2|AMGO2_HUMAN	>sp|Q86SJ2|AMGO2_HUMAN Amphoterin-induced protein 2 OS=Homo sapiens OX=9606 GN=AMIGO2 PE=1 SV=1	1	5	5	5	12.5	12.5	12.5	57933	522	522	0	1.75533e+07	15293000	23
sp|Q96TA1-2|NIBL1_HUMAN;sp|Q96TA1|NIBL1_HUMAN	sp|Q96TA1-2|NIBL1_HUMAN;sp|Q96TA1|NIBL1_HUMAN	>sp|Q96TA1-2|NIBL1_HUMAN Isoform 2 of Niban-like protein 1 OS=Homo sapiens OX=9606 GN=FAM129B;>sp|Q96TA1|NIBL1_HUMAN Niban-like protein 1 OS=Homo sapiens OX=9606 GN=FAM129B PE=1 SV=3	2	5	5	5	10.2	10.2	10.2	82682	733	733;746	0	6.28713e+06	6892550	11
sp|Q9BVK6|TMED9_HUMAN	sp|Q9BVK6|TMED9_HUMAN	>sp|Q9BVK6|TMED9_HUMAN Transmembrane emp24 domain-containing protein 9 OS=Homo sapiens OX=9606 GN=TMED9 PE=1 SV=2	1	5	5	4	29.4	29.4	22.1	27277	235	235	0	30803000	42241000	9
sp|Q9H0X4|F234A_HUMAN;sp|Q9H0X4-2|F234A_HUMAN;tr|H7C2U8|H7C2U8_HUMAN;tr|B4DGG1|B4DGG1_HUMAN;tr|C9J3Y6|C9J3Y6_HUMAN;tr|H7C3L6|H7C3L6_HUMAN;tr|C9IYB9|C9IYB9_HUMAN;tr|C9K0C5|C9K0C5_HUMAN	sp|Q9H0X4|F234A_HUMAN;sp|Q9H0X4-2|F234A_HUMAN;tr|H7C2U8|H7C2U8_HUMAN;tr|B4DGG1|B4DGG1_HUMAN	>sp|Q9H0X4|F234A_HUMAN Protein FAM234A OS=Homo sapiens OX=9606 GN=FAM234A PE=1 SV=1;>sp|Q9H0X4-2|F234A_HUMAN Isoform 2 of Protein FAM234A OS=Homo sapiens OX=9606 GN=FAM234A;>tr|H7C2U8|H7C2U8_HUMAN Protein FAM234A (Fragment) OS=Homo sapiens OX=9606 GN=FAM23	8	5	5	5	21.2	21.2	21.2	59659	552	552;540;192;531;233;234;236;242	0	5.09133e+06	5404550	13
sp|Q9UKU6|TRHDE_HUMAN	sp|Q9UKU6|TRHDE_HUMAN	>sp|Q9UKU6|TRHDE_HUMAN Thyrotropin-releasing hormone-degrading ectoenzyme OS=Homo sapiens OX=9606 GN=TRHDE PE=2 SV=1	1	5	5	5	6.3	6.3	6.3	117	1024	1024	0	1.46887e+07	12244500	20
sp|Q9Y570|PPME1_HUMAN;sp|Q9Y570-4|PPME1_HUMAN;sp|Q9Y570-2|PPME1_HUMAN;sp|Q9Y570-3|PPME1_HUMAN	sp|Q9Y570|PPME1_HUMAN;sp|Q9Y570-4|PPME1_HUMAN;sp|Q9Y570-2|PPME1_HUMAN	>sp|Q9Y570|PPME1_HUMAN Protein phosphatase methylesterase 1 OS=Homo sapiens OX=9606 GN=PPME1 PE=1 SV=3;>sp|Q9Y570-4|PPME1_HUMAN Isoform 4 of Protein phosphatase methylesterase 1 OS=Homo sapiens OX=9606 GN=PPME1;>sp|Q9Y570-2|PPME1_HUMAN Isoform 2 of Protein	4	5	5	5	16.1	16.1	16.1	42315	386	386;400;199;161	0	15224000	11189000	17
sp|Q9Y5M8|SRPRB_HUMAN;tr|H7C4H2|H7C4H2_HUMAN;tr|C9J5Z8|C9J5Z8_HUMAN	sp|Q9Y5M8|SRPRB_HUMAN;tr|H7C4H2|H7C4H2_HUMAN	>sp|Q9Y5M8|SRPRB_HUMAN Signal recognition particle receptor subunit beta OS=Homo sapiens OX=9606 GN=SRPRB PE=1 SV=3;>tr|H7C4H2|H7C4H2_HUMAN Signal recognition particle receptor subunit beta (Fragment) OS=Homo sapiens OX=9606 GN=SRPRB PE=1 SV=1	3	5	5	5	24.4	24.4	24.4	29702	271	271;160;92	0	9.36437e+06	8263900	9
sp|Q9Y639-3|NPTN_HUMAN;sp|Q9Y639-1|NPTN_HUMAN;tr|Q9UFM8|Q9UFM8_HUMAN;sp|Q9Y639-4|NPTN_HUMAN;sp|Q9Y639-5|NPTN_HUMAN;sp|Q9Y639|NPTN_HUMAN;tr|H3BU51|H3BU51_HUMAN;tr|H3BQ94|H3BQ94_HUMAN	sp|Q9Y639-3|NPTN_HUMAN;sp|Q9Y639-1|NPTN_HUMAN;tr|Q9UFM8|Q9UFM8_HUMAN;sp|Q9Y639-4|NPTN_HUMAN;sp|Q9Y639-5|NPTN_HUMAN;sp|Q9Y639|NPTN_HUMAN	>sp|Q9Y639-3|NPTN_HUMAN Isoform 3 of Neuroplastin OS=Homo sapiens OX=9606 GN=NPTN;>sp|Q9Y639-1|NPTN_HUMAN Isoform 1 of Neuroplastin OS=Homo sapiens OX=9606 GN=NPTN;>tr|Q9UFM8|Q9UFM8_HUMAN Neuroplastin (Fragment) OS=Homo sapiens OX=9606 GN=NPTN PE=1 SV=2;>s	8	5	5	5	23	23	23	30835	278	278;282;308;337;394;398;184;152	0	4.35903e+07	50303500	29
sp|Q9Y653-2|AGRG1_HUMAN;sp|Q9Y653-3|AGRG1_HUMAN;sp|Q9Y653|AGRG1_HUMAN;sp|Q9Y653-5|AGRG1_HUMAN;tr|H3BRH0|H3BRH0_HUMAN;tr|H3BSJ6|H3BSJ6_HUMAN;tr|H3BNH4|H3BNH4_HUMAN;tr|H3BV52|H3BV52_HUMAN;sp|Q9Y653-4|AGRG1_HUMAN;tr|H3BTD2|H3BTD2_HUMAN;tr|H3BRB4|H3BRB4_HUMAN;tr|H3BSR1|H3BSR1_HUMAN;tr|H3BVE9|H3BVE9_HUMAN;tr|H3BQJ9|H3BQJ9_HUMAN;tr|H3BNN3|H3BNN3_HUMAN;tr|H3BPA6|H3BPA6_HUMAN;tr|H3BTK9|H3BTK9_HUMAN;tr|H3…	sp|Q9Y653-2|AGRG1_HUMAN;sp|Q9Y653-3|AGRG1_HUMAN;sp|Q9Y653|AGRG1_HUMAN;sp|Q9Y653-5|AGRG1_HUMAN;tr|H3BRH0|H3BRH0_HUMAN	>sp|Q9Y653-2|AGRG1_HUMAN Isoform 2 of Adhesion G-protein coupled receptor G1 OS=Homo sapiens OX=9606 GN=ADGRG1;>sp|Q9Y653-3|AGRG1_HUMAN Isoform 3 of Adhesion G-protein coupled receptor G1 OS=Homo sapiens OX=9606 GN=ADGRG1;>sp|Q9Y653|AGRG1_HUMAN Adhesion G-	40	5	5	5	8.9	8.9	8.9	77071	687	687;692;693;518;256;187;198;199;523;56;70;77;84;90;94;98;100;103;107;110;111;113;114;116;118;118;119;122;125;131;140;144;146;153;154;159;162;164;167;168	0	5.89093e+06	12631000	8
tr|A0A0G2JNW7|A0A0G2JNW7_HUMAN;sp|Q9Y666|S12A7_HUMAN;tr|A0A0U1RR18|A0A0U1RR18_HUMAN;tr|A0A0G2JQE3|A0A0G2JQE3_HUMAN;tr|H0YB78|H0YB78_HUMAN;sp|Q9Y666-2|S12A7_HUMAN	tr|A0A0G2JNW7|A0A0G2JNW7_HUMAN;sp|Q9Y666|S12A7_HUMAN;tr|A0A0U1RR18|A0A0U1RR18_HUMAN	>tr|A0A0G2JNW7|A0A0G2JNW7_HUMAN Solute carrier family 12 member 7 OS=Homo sapiens OX=9606 GN=SLC12A7 PE=1 SV=1;>sp|Q9Y666|S12A7_HUMAN Solute carrier family 12 member 7 OS=Homo sapiens OX=9606 GN=SLC12A7 PE=1 SV=3;>tr|A0A0U1RR18|A0A0U1RR18_HUMAN Solute carr	6	5	5	5	7.4	7.4	7.4	119.13	1083	1083;1083;989;347;355;266	0	8343900	11846850	5
tr|K7EJE8|K7EJE8_HUMAN;tr|K7EKE6|K7EKE6_HUMAN;sp|P36776-3|LONM_HUMAN;sp|P36776-2|LONM_HUMAN;sp|P36776|LONM_HUMAN;tr|K7ER27|K7ER27_HUMAN;tr|K7ERR6|K7ERR6_HUMAN	tr|K7EJE8|K7EJE8_HUMAN;tr|K7EKE6|K7EKE6_HUMAN;sp|P36776-3|LONM_HUMAN;sp|P36776-2|LONM_HUMAN;sp|P36776|LONM_HUMAN	>tr|K7EJE8|K7EJE8_HUMAN Lon protease homolog, mitochondrial OS=Homo sapiens OX=9606 GN=LONP1 PE=1 SV=1;>tr|K7EKE6|K7EKE6_HUMAN Lon protease homolog, mitochondrial OS=Homo sapiens OX=9606 GN=LONP1 PE=1 SV=1;>sp|P36776-3|LONM_HUMAN Isoform 3 of Lon protease	7	5	5	5	12.3	12.3	12.3	93296	829	829;845;763;895;959;242;264	0	4.93713e+06	3774550	17
sp|O75131|CPNE3_HUMAN;tr|E5RFT7|E5RFT7_HUMAN;tr|A0A087WUS8|A0A087WUS8_HUMAN;tr|A0A087WXR6|A0A087WXR6_HUMAN;tr|E5RHZ0|E5RHZ0_HUMAN;sp|Q86YQ8-2|CPNE8_HUMAN;tr|A0A087WYQ3|A0A087WYQ3_HUMAN;tr|H0YB26|H0YB26_HUMAN;sp|Q9HCH3-2|CPNE5_HUMAN;sp|Q96FN4-2|CPNE2_HUMAN;sp|Q96FN4|CPNE2_HUMAN;tr|E7ENV7|E7ENV7_HUMAN;sp|Q8IYJ1|CPNE9_HUMAN;sp|Q96A23|CPNE4_HUMAN;sp|O95741|CPNE6_HUMAN;sp|Q9UBL6-2|CPNE7_HUMAN;sp|Q86YQ…	sp|O75131|CPNE3_HUMAN	>sp|O75131|CPNE3_HUMAN Copine-3 OS=Homo sapiens OX=9606 GN=CPNE3 PE=1 SV=1	21	6	6	6	15.3	15.3	15.3	60.13	537	537;79;135;139;153;233;234;262;301;446;548;552;553;557;557;558;564;575;593;612;633	0	1.40373e+07	14607000	29
tr|A0A2R8Y6G6|A0A2R8Y6G6_HUMAN;sp|P06733|ENOA_HUMAN;sp|P06733-2|ENOA_HUMAN;tr|K7EM90|K7EM90_HUMAN;tr|A0A2R8Y798|A0A2R8Y798_HUMAN;tr|K7ERS8|K7ERS8_HUMAN;tr|A0A2R8YEG5|A0A2R8YEG5_HUMAN;tr|F5H1C3|F5H1C3_HUMAN;tr|A0A2R8Y879|A0A2R8Y879_HUMAN;tr|E5RI09|E5RI09_HUMAN;tr|E5RG95|E5RG95_HUMAN;tr|A0A2R8YEM5|A0A2R8YEM5_HUMAN;tr|K7EPM1|K7EPM1_HUMAN;tr|K7EKN2|K7EKN2_HUMAN;tr|E5RGZ4|E5RGZ4_HUMAN;tr|F5H0C8|F5H0C8…	tr|A0A2R8Y6G6|A0A2R8Y6G6_HUMAN;sp|P06733|ENOA_HUMAN;sp|P06733-2|ENOA_HUMAN;tr|K7EM90|K7EM90_HUMAN	>tr|A0A2R8Y6G6|A0A2R8Y6G6_HUMAN Alpha-enolase OS=Homo sapiens OX=9606 GN=ENO1 PE=4 SV=1;>sp|P06733|ENOA_HUMAN Alpha-enolase OS=Homo sapiens OX=9606 GN=ENO1 PE=1 SV=2;>sp|P06733-2|ENOA_HUMAN Isoform MBP-1 of Alpha-enolase OS=Homo sapiens OX=9606 GN=ENO1;>tr	21	6	6	6	21.4	21.4	21.4	47327	434	434;434;341;195;70;83;101;103;125;148;154;171;196;212;283;315;391;391;406;434;434	0	9.85367e+06	16299000	16
sp|P09486|SPRC_HUMAN;tr|F5GY03|F5GY03_HUMAN;tr|E5RK62|E5RK62_HUMAN	sp|P09486|SPRC_HUMAN;tr|F5GY03|F5GY03_HUMAN;tr|E5RK62|E5RK62_HUMAN	>sp|P09486|SPRC_HUMAN SPARC OS=Homo sapiens OX=9606 GN=SPARC PE=1 SV=1;>tr|F5GY03|F5GY03_HUMAN SPARC (Fragment) OS=Homo sapiens OX=9606 GN=SPARC PE=1 SV=1;>tr|E5RK62|E5RK62_HUMAN SPARC (Fragment) OS=Homo sapiens OX=9606 GN=SPARC PE=1 SV=1	3	6	6	6	28.4	28.4	28.4	34632	303	303;149;115	0	16178000	17943000	17
sp|P10809|CH60_HUMAN;tr|C9J0S9|C9J0S9_HUMAN;tr|C9JL19|C9JL19_HUMAN;tr|C9JCQ4|C9JCQ4_HUMAN;sp|P10809-2|CH60_HUMAN;tr|C9JL25|C9JL25_HUMAN;tr|E7EXB4|E7EXB4_HUMAN;tr|E7ESH4|E7ESH4_HUMAN	sp|P10809|CH60_HUMAN	>sp|P10809|CH60_HUMAN 60 kDa heat shock protein, mitochondrial OS=Homo sapiens OX=9606 GN=HSPD1 PE=1 SV=2	8	6	6	6	15.5	15.5	15.5	61054	573	573;58;83;94;158;175;221;234	0	7058600	6059150	40
sp|P17066|HSP76_HUMAN;sp|P48741|HSP77_HUMAN	sp|P17066|HSP76_HUMAN;sp|P48741|HSP77_HUMAN	>sp|P17066|HSP76_HUMAN Heat shock 70 kDa protein 6 OS=Homo sapiens OX=9606 GN=HSPA6 PE=1 SV=2;>sp|P48741|HSP77_HUMAN Putative heat shock 70 kDa protein 7 OS=Homo sapiens OX=9606 GN=HSPA7 PE=5 SV=2	2	6	1	1	11.7	1.7	1.7	71027	643	643;367	0	4.65547e+07	66948500	20
sp|P17655|CAN2_HUMAN;sp|P17655-2|CAN2_HUMAN	sp|P17655|CAN2_HUMAN;sp|P17655-2|CAN2_HUMAN	>sp|P17655|CAN2_HUMAN Calpain-2 catalytic subunit OS=Homo sapiens OX=9606 GN=CAPN2 PE=1 SV=6;>sp|P17655-2|CAN2_HUMAN Isoform 2 of Calpain-2 catalytic subunit OS=Homo sapiens OX=9606 GN=CAPN2	2	6	6	6	14.4	14.4	14.4	79994	700	700;622	0	1.07647e+07	11911500	18
sp|P25445-6|TNR6_HUMAN;sp|P25445|TNR6_HUMAN	sp|P25445-6|TNR6_HUMAN;sp|P25445|TNR6_HUMAN	>sp|P25445-6|TNR6_HUMAN Isoform 6 of Tumor necrosis factor receptor superfamily member 6 OS=Homo sapiens OX=9606 GN=FAS;>sp|P25445|TNR6_HUMAN Tumor necrosis factor receptor superfamily member 6 OS=Homo sapiens OX=9606 GN=FAS PE=1 SV=1	2	6	6	6	24.5	24.5	24.5	35386	314	314;335	0	2.87743e+07	12198000	23
sp|P30825|CTR1_HUMAN;tr|Q5JR49|Q5JR49_HUMAN;sp|P52569|CTR2_HUMAN;tr|A0A1W2PR06|A0A1W2PR06_HUMAN;sp|P52569-3|CTR2_HUMAN	sp|P30825|CTR1_HUMAN	>sp|P30825|CTR1_HUMAN High affinity cationic amino acid transporter 1 OS=Homo sapiens OX=9606 GN=SLC7A1 PE=1 SV=1	5	6	6	6	9.7	9.7	9.7	67638	629	629;121;658;683;698	0	33288000	44326500	26
tr|A0A0A0MR02|A0A0A0MR02_HUMAN;sp|P45880-2|VDAC2_HUMAN;sp|P45880|VDAC2_HUMAN;sp|P45880-1|VDAC2_HUMAN;tr|Q5JSD2|Q5JSD2_HUMAN;tr|Q5JSD1|Q5JSD1_HUMAN;tr|A2A3S1|A2A3S1_HUMAN	tr|A0A0A0MR02|A0A0A0MR02_HUMAN;sp|P45880-2|VDAC2_HUMAN;sp|P45880|VDAC2_HUMAN;sp|P45880-1|VDAC2_HUMAN;tr|Q5JSD2|Q5JSD2_HUMAN;tr|Q5JSD1|Q5JSD1_HUMAN	>tr|A0A0A0MR02|A0A0A0MR02_HUMAN Voltage-dependent anion-selective channel protein 2 (Fragment) OS=Homo sapiens OX=9606 GN=VDAC2 PE=1 SV=1;>sp|P45880-2|VDAC2_HUMAN Isoform 2 of Voltage-dependent anion-selective channel protein 2 OS=Homo sapiens OX=9606 GN=V	7	6	6	6	26.2	26.2	26.2	30348	282	282;283;294;309;194;204;109	0	19486000	13242000	21
sp|P48643-2|TCPE_HUMAN;tr|E7ENZ3|E7ENZ3_HUMAN;tr|B7ZAR1|B7ZAR1_HUMAN;tr|E9PCA1|E9PCA1_HUMAN;sp|P48643|TCPE_HUMAN	sp|P48643-2|TCPE_HUMAN;tr|E7ENZ3|E7ENZ3_HUMAN;tr|B7ZAR1|B7ZAR1_HUMAN;tr|E9PCA1|E9PCA1_HUMAN;sp|P48643|TCPE_HUMAN	>sp|P48643-2|TCPE_HUMAN Isoform 2 of T-complex protein 1 subunit epsilon OS=Homo sapiens OX=9606 GN=CCT5;>tr|E7ENZ3|E7ENZ3_HUMAN T-complex protein 1 subunit epsilon OS=Homo sapiens OX=9606 GN=CCT5 PE=1 SV=1;>tr|B7ZAR1|B7ZAR1_HUMAN cDNA, FLJ79275, highly si	5	6	6	6	23	23	23	49526	448	448;486;503;520;541	0	1.25993e+07	12928000	20
sp|P61221|ABCE1_HUMAN;tr|D6R9I9|D6R9I9_HUMAN;tr|D6RGF4|D6RGF4_HUMAN	sp|P61221|ABCE1_HUMAN;tr|D6R9I9|D6R9I9_HUMAN	>sp|P61221|ABCE1_HUMAN ATP-binding cassette sub-family E member 1 OS=Homo sapiens OX=9606 GN=ABCE1 PE=1 SV=1;>tr|D6R9I9|D6R9I9_HUMAN ATP-binding cassette sub-family E member 1 OS=Homo sapiens OX=9606 GN=ABCE1 PE=1 SV=1	3	6	6	6	18.5	18.5	18.5	67314	599	599;421;210	0	6.30117e+06	7142000	7
sp|P61421|VA0D1_HUMAN;tr|F5GYQ1|F5GYQ1_HUMAN;tr|J3QL14|J3QL14_HUMAN;tr|R4GN72|R4GN72_HUMAN;tr|H3BQB4|H3BQB4_HUMAN;tr|H3BSG7|H3BSG7_HUMAN;tr|H3BQJ1|H3BQJ1_HUMAN	sp|P61421|VA0D1_HUMAN;tr|F5GYQ1|F5GYQ1_HUMAN;tr|J3QL14|J3QL14_HUMAN;tr|R4GN72|R4GN72_HUMAN	>sp|P61421|VA0D1_HUMAN V-type proton ATPase subunit d 1 OS=Homo sapiens OX=9606 GN=ATP6V0D1 PE=1 SV=1;>tr|F5GYQ1|F5GYQ1_HUMAN V-type proton ATPase subunit OS=Homo sapiens OX=9606 GN=ATP6V0D1 PE=1 SV=1;>tr|J3QL14|J3QL14_HUMAN V-type proton ATPase subunit d	7	6	6	6	27.1	27.1	27.1	40329	351	351;392;232;274;113;115;227	0	3.10957e+07	37241000	36
sp|P62258-2|1433E_HUMAN;sp|P62258|1433E_HUMAN;tr|K7EM20|K7EM20_HUMAN;tr|K7EIT4|K7EIT4_HUMAN	sp|P62258-2|1433E_HUMAN;sp|P62258|1433E_HUMAN;tr|K7EM20|K7EM20_HUMAN	>sp|P62258-2|1433E_HUMAN Isoform SV of 14-3-3 protein epsilon OS=Homo sapiens OX=9606 GN=YWHAE;>sp|P62258|1433E_HUMAN 14-3-3 protein epsilon OS=Homo sapiens OX=9606 GN=YWHAE PE=1 SV=1;>tr|K7EM20|K7EM20_HUMAN 14-3-3 protein epsilon (Fragment) OS=Homo sapien	4	6	4	4	30.9	23.2	23.2	26504	233	233;255;115;109	0	2.34697e+07	27655500	26
sp|P63104|1433Z_HUMAN;tr|E7EX29|E7EX29_HUMAN;tr|B0AZS6|B0AZS6_HUMAN;tr|B7Z2E6|B7Z2E6_HUMAN;tr|H0YB80|H0YB80_HUMAN;tr|E7ESK7|E7ESK7_HUMAN;sp|P63104-2|1433Z_HUMAN;tr|E5RGE1|E5RGE1_HUMAN;tr|E5RIR4|E5RIR4_HUMAN;tr|E9PD24|E9PD24_HUMAN;tr|E7EVZ2|E7EVZ2_HUMAN;sp|P31947-2|1433S_HUMAN;sp|Q04917|1433F_HUMAN;sp|P31947|1433S_HUMAN;tr|B4DJF2|B4DJF2_HUMAN;tr|I3L3T1|I3L3T1_HUMAN;tr|A2IDB2|A2IDB2_HUMAN	sp|P63104|1433Z_HUMAN;tr|E7EX29|E7EX29_HUMAN;tr|B0AZS6|B0AZS6_HUMAN;tr|B7Z2E6|B7Z2E6_HUMAN;tr|H0YB80|H0YB80_HUMAN;tr|E7ESK7|E7ESK7_HUMAN;sp|P63104-2|1433Z_HUMAN	>sp|P63104|1433Z_HUMAN 14-3-3 protein zeta/delta OS=Homo sapiens OX=9606 GN=YWHAZ PE=1 SV=1;>tr|E7EX29|E7EX29_HUMAN 14-3-3 protein zeta/delta (Fragment) OS=Homo sapiens OX=9606 GN=YWHAZ PE=1 SV=1;>tr|B0AZS6|B0AZS6_HUMAN cDNA, FLJ79516, highly similar to 14	17	6	6	4	33.1	33.1	25.7	27745	245	245;246;168;125;130;137;170;51;75;92;98;216;246;248;94;107;162	0	2.16377e+07	28121000	27
sp|Q07954|LRP1_HUMAN;tr|Q6PJ72|Q6PJ72_HUMAN	sp|Q07954|LRP1_HUMAN	>sp|Q07954|LRP1_HUMAN Prolow-density lipoprotein receptor-related protein 1 OS=Homo sapiens OX=9606 GN=LRP1 PE=1 SV=2	2	6	6	6	1.7	1.7	1.7	504.6	4544	4544;439	0	7278900	8767500	6
sp|Q96QD8|S38A2_HUMAN;sp|Q96QD8-2|S38A2_HUMAN;tr|F8VUY8|F8VUY8_HUMAN;tr|F8VQW8|F8VQW8_HUMAN	sp|Q96QD8|S38A2_HUMAN;sp|Q96QD8-2|S38A2_HUMAN	>sp|Q96QD8|S38A2_HUMAN Sodium-coupled neutral amino acid transporter 2 OS=Homo sapiens OX=9606 GN=SLC38A2 PE=1 SV=2;>sp|Q96QD8-2|S38A2_HUMAN Isoform 2 of Sodium-coupled neutral amino acid transporter 2 OS=Homo sapiens OX=9606 GN=SLC38A2	4	6	6	6	19	19	19	56025	506	506;406;88;344	0	97159000	149675000	43
sp|Q9BXP2|S12A9_HUMAN;sp|Q9BXP2-2|S12A9_HUMAN;sp|Q9BXP2-3|S12A9_HUMAN;sp|Q9BXP2-4|S12A9_HUMAN;tr|C9J0I5|C9J0I5_HUMAN;tr|C9JBD8|C9JBD8_HUMAN	sp|Q9BXP2|S12A9_HUMAN;sp|Q9BXP2-2|S12A9_HUMAN;sp|Q9BXP2-3|S12A9_HUMAN;sp|Q9BXP2-4|S12A9_HUMAN	>sp|Q9BXP2|S12A9_HUMAN Solute carrier family 12 member 9 OS=Homo sapiens OX=9606 GN=SLC12A9 PE=1 SV=1;>sp|Q9BXP2-2|S12A9_HUMAN Isoform 2 of Solute carrier family 12 member 9 OS=Homo sapiens OX=9606 GN=SLC12A9;>sp|Q9BXP2-3|S12A9_HUMAN Isoform 3 of Solute ca	6	6	6	6	10.5	10.5	10.5	96109	914	914;538;627;631;156;245	0	1.10287e+07	8407600	28
tr|C9JC03|C9JC03_HUMAN;sp|Q9H4M9|EHD1_HUMAN;tr|A0A024R571|A0A024R571_HUMAN;tr|C9J2Z4|C9J2Z4_HUMAN;tr|C9JIJ3|C9JIJ3_HUMAN;tr|C9IZH1|C9IZH1_HUMAN;tr|C9JDQ8|C9JDQ8_HUMAN	tr|C9JC03|C9JC03_HUMAN;sp|Q9H4M9|EHD1_HUMAN;tr|A0A024R571|A0A024R571_HUMAN;tr|C9J2Z4|C9J2Z4_HUMAN	>tr|C9JC03|C9JC03_HUMAN EH domain-containing protein 1 (Fragment) OS=Homo sapiens OX=9606 GN=EHD1 PE=1 SV=1;>sp|Q9H4M9|EHD1_HUMAN EH domain-containing protein 1 OS=Homo sapiens OX=9606 GN=EHD1 PE=1 SV=2;>tr|A0A024R571|A0A024R571_HUMAN EH domain-containing	7	6	5	4	27.3	24.9	22.5	42737	374	374;534;548;306;145;148;162	0	1.20427e+07	9411900	19
sp|Q9Y678|COPG1_HUMAN;tr|H0Y8X7|H0Y8X7_HUMAN	sp|Q9Y678|COPG1_HUMAN	>sp|Q9Y678|COPG1_HUMAN Coatomer subunit gamma-1 OS=Homo sapiens OX=9606 GN=COPG1 PE=1 SV=1	2	6	6	5	12	12	10.6	97717	874	874;188	0	6.12293e+06	5847250	24
sp|O75396|SC22B_HUMAN;tr|A0A087X1A9|A0A087X1A9_HUMAN	sp|O75396|SC22B_HUMAN	>sp|O75396|SC22B_HUMAN Vesicle-trafficking protein SEC22b OS=Homo sapiens OX=9606 GN=SEC22B PE=1 SV=4	2	7	7	7	34	34	34	24593	215	215;79	0	14544000	11060500	16
tr|A0A0G2JMH6|A0A0G2JMH6_HUMAN;sp|P01903|DRA_HUMAN;tr|Q30118|Q30118_HUMAN;tr|A0A0G2JH46|A0A0G2JH46_HUMAN;tr|A0A1W2PP70|A0A1W2PP70_HUMAN;tr|Q08AS3|Q08AS3_HUMAN;tr|Q5Y7H0|Q5Y7H0_HUMAN;tr|A0A140TA34|A0A140TA34_HUMAN;sp|P01906|DQA2_HUMAN	tr|A0A0G2JMH6|A0A0G2JMH6_HUMAN;sp|P01903|DRA_HUMAN;tr|Q30118|Q30118_HUMAN;tr|A0A0G2JH46|A0A0G2JH46_HUMAN	>tr|A0A0G2JMH6|A0A0G2JMH6_HUMAN HLA class II histocompatibility antigen, DR alpha chain OS=Homo sapiens OX=9606 GN=HLA-DRA PE=1 SV=1;>sp|P01903|DRA_HUMAN HLA class II histocompatibility antigen, DR alpha chain OS=Homo sapiens OX=9606 GN=HLA-DRA PE=1 SV=1;>	9	7	7	7	32.7	32.7	32.7	28621	254	254;254;229;229;190;254;255;255;255	0	63663000	115150000	42
sp|P04406-2|G3P_HUMAN;sp|P04406|G3P_HUMAN;tr|E7EUT5|E7EUT5_HUMAN	sp|P04406-2|G3P_HUMAN;sp|P04406|G3P_HUMAN;tr|E7EUT5|E7EUT5_HUMAN	>sp|P04406-2|G3P_HUMAN Isoform 2 of Glyceraldehyde-3-phosphate dehydrogenase OS=Homo sapiens OX=9606 GN=GAPDH;>sp|P04406|G3P_HUMAN Glyceraldehyde-3-phosphate dehydrogenase OS=Homo sapiens OX=9606 GN=GAPDH PE=1 SV=3;>tr|E7EUT5|E7EUT5_HUMAN Glyceraldehyde-3-	3	7	7	7	40.6	40.6	40.6	31548	293	293;335;260	0	30629000	48456000	33
sp|P05026-2|AT1B1_HUMAN;sp|P05026|AT1B1_HUMAN;tr|V9GYR2|V9GYR2_HUMAN	sp|P05026-2|AT1B1_HUMAN;sp|P05026|AT1B1_HUMAN;tr|V9GYR2|V9GYR2_HUMAN	>sp|P05026-2|AT1B1_HUMAN Isoform 2 of Sodium/potassium-transporting ATPase subunit beta-1 OS=Homo sapiens OX=9606 GN=ATP1B1;>sp|P05026|AT1B1_HUMAN Sodium/potassium-transporting ATPase subunit beta-1 OS=Homo sapiens OX=9606 GN=ATP1B1 PE=1 SV=1;>tr|V9GYR2|V9	3	7	7	7	32.9	32.9	32.9	34893	301	301;303;130	0	94432000	91070000	43
sp|P08581|MET_HUMAN;sp|P08581-2|MET_HUMAN;tr|H7C174|H7C174_HUMAN;sp|P08581-3|MET_HUMAN	sp|P08581|MET_HUMAN;sp|P08581-2|MET_HUMAN	>sp|P08581|MET_HUMAN Hepatocyte growth factor receptor OS=Homo sapiens OX=9606 GN=MET PE=1 SV=4;>sp|P08581-2|MET_HUMAN Isoform 2 of Hepatocyte growth factor receptor OS=Homo sapiens OX=9606 GN=MET	4	7	7	7	8.6	8.6	8.6	155.54	1390	1390;1408;214;764	0	1.094e+07	8072850	8
sp|P11279|LAMP1_HUMAN;sp|P11279-2|LAMP1_HUMAN	sp|P11279|LAMP1_HUMAN;sp|P11279-2|LAMP1_HUMAN	>sp|P11279|LAMP1_HUMAN Lysosome-associated membrane glycoprotein 1 OS=Homo sapiens OX=9606 GN=LAMP1 PE=1 SV=3;>sp|P11279-2|LAMP1_HUMAN Isoform 2 of Lysosome-associated membrane glycoprotein 1 OS=Homo sapiens OX=9606 GN=LAMP1	2	7	7	7	17.5	17.5	17.5	44882	417	417;364	0	382890000	349310000	49
sp|P13473-2|LAMP2_HUMAN;sp|P13473|LAMP2_HUMAN;sp|P13473-3|LAMP2_HUMAN;tr|H0YCG2|H0YCG2_HUMAN	sp|P13473-2|LAMP2_HUMAN;sp|P13473|LAMP2_HUMAN;sp|P13473-3|LAMP2_HUMAN;tr|H0YCG2|H0YCG2_HUMAN	>sp|P13473-2|LAMP2_HUMAN Isoform LAMP-2B of Lysosome-associated membrane glycoprotein 2 OS=Homo sapiens OX=9606 GN=LAMP2;>sp|P13473|LAMP2_HUMAN Lysosome-associated membrane glycoprotein 2 OS=Homo sapiens OX=9606 GN=LAMP2 PE=1 SV=2;>sp|P13473-3|LAMP2_HUMAN	4	7	7	7	17.3	17.3	17.3	44955	410	410;410;411;258	0	235590000	186265000	41
sp|P13760|2B14_HUMAN	sp|P13760|2B14_HUMAN	>sp|P13760|2B14_HUMAN HLA class II histocompatibility antigen, DRB1-4 beta chain OS=Homo sapiens OX=9606 GN=HLA-DRB1 PE=1 SV=1	1	7	4	4	29.7	16.9	16.9	30112	266	266	0	4.93867e+07	99586000	34
sp|P15529-7|MCP_HUMAN;sp|P15529-4|MCP_HUMAN;sp|P15529-6|MCP_HUMAN;sp|P15529-3|MCP_HUMAN;sp|P15529-5|MCP_HUMAN;sp|P15529-2|MCP_HUMAN;sp|P15529-16|MCP_HUMAN;tr|R4GN18|R4GN18_HUMAN	sp|P15529-7|MCP_HUMAN;sp|P15529-4|MCP_HUMAN;sp|P15529-6|MCP_HUMAN;sp|P15529-3|MCP_HUMAN;sp|P15529-5|MCP_HUMAN;sp|P15529-2|MCP_HUMAN;sp|P15529-16|MCP_HUMAN	>sp|P15529-7|MCP_HUMAN Isoform L of Membrane cofactor protein OS=Homo sapiens OX=9606 GN=CD46;>sp|P15529-4|MCP_HUMAN Isoform F of Membrane cofactor protein OS=Homo sapiens OX=9606 GN=CD46;>sp|P15529-6|MCP_HUMAN Isoform J of Membrane cofactor protein OS=Hom	8	7	1	1	18.3	3.7	3.7	39803	355	355;369;370;384;385;399;336;78	0	41660000	46631000	31
sp|P22061|PIMT_HUMAN;sp|P22061-2|PIMT_HUMAN;tr|A0A0A0MRJ6|A0A0A0MRJ6_HUMAN;tr|H7BY58|H7BY58_HUMAN;tr|F6S8N6|F6S8N6_HUMAN;tr|C9J0F2|C9J0F2_HUMAN;tr|F8WDT3|F8WDT3_HUMAN;tr|F8WAV5|F8WAV5_HUMAN;tr|F8WAX2|F8WAX2_HUMAN;tr|H7C4X2|H7C4X2_HUMAN	sp|P22061|PIMT_HUMAN;sp|P22061-2|PIMT_HUMAN;tr|A0A0A0MRJ6|A0A0A0MRJ6_HUMAN;tr|H7BY58|H7BY58_HUMAN;tr|F6S8N6|F6S8N6_HUMAN	>sp|P22061|PIMT_HUMAN Protein-L-isoaspartate(D-aspartate) O-methyltransferase OS=Homo sapiens OX=9606 GN=PCMT1 PE=1 SV=4;>sp|P22061-2|PIMT_HUMAN Isoform 2 of Protein-L-isoaspartate(D-aspartate) O-methyltransferase OS=Homo sapiens OX=9606 GN=PCMT1;>tr|A0A0A	10	7	7	7	50.2	50.2	50.2	24636	227	227;228;285;286;250;96;120;124;130;67	0	1.77813e+07	25133500	25
tr|B1AKC9|B1AKC9_HUMAN;sp|P29323-2|EPHB2_HUMAN;sp|P29323-3|EPHB2_HUMAN;sp|P29323|EPHB2_HUMAN;sp|P54762-5|EPHB1_HUMAN;sp|P54762|EPHB1_HUMAN;sp|Q15375-2|EPHA7_HUMAN;sp|Q15375-4|EPHA7_HUMAN;sp|Q15375|EPHA7_HUMAN;sp|Q9UF33-2|EPHA6_HUMAN;tr|J3KR66|J3KR66_HUMAN;sp|Q9UF33-3|EPHA6_HUMAN;tr|Q6NVW1|Q6NVW1_HUMAN;sp|P54753|EPHB3_HUMAN;sp|Q9UF33|EPHA6_HUMAN;tr|A0A0B4J1T8|A0A0B4J1T8_HUMAN;tr|Q5JY90|Q5JY90_HUMA…	tr|B1AKC9|B1AKC9_HUMAN;sp|P29323-2|EPHB2_HUMAN;sp|P29323-3|EPHB2_HUMAN;sp|P29323|EPHB2_HUMAN	>tr|B1AKC9|B1AKC9_HUMAN Ephrin type-B receptor 2 OS=Homo sapiens OX=9606 GN=EPHB2 PE=1 SV=1;>sp|P29323-2|EPHB2_HUMAN Isoform 2 of Ephrin type-B receptor 2 OS=Homo sapiens OX=9606 GN=EPHB2;>sp|P29323-3|EPHB2_HUMAN Isoform 3 of Ephrin type-B receptor 2 OS=Ho	33	7	5	5	9.1	7.1	7.1	105.56	946	946;986;987;1055;545;984;993;994;998;334;373;398;482;998;1036;1130;483;568;659;693;874;918;935;949;969;983;986;1004;1005;1015;1016;1037;1038	0	35736000	33098500	21
sp|P49755|TMEDA_HUMAN;tr|G3V2K7|G3V2K7_HUMAN	sp|P49755|TMEDA_HUMAN	>sp|P49755|TMEDA_HUMAN Transmembrane emp24 domain-containing protein 10 OS=Homo sapiens OX=9606 GN=TMED10 PE=1 SV=2	2	7	7	7	35.2	35.2	35.2	24976	219	219;153	0	3.74913e+07	57393000	23
sp|P50991-2|TCPD_HUMAN;sp|P50991|TCPD_HUMAN	sp|P50991-2|TCPD_HUMAN;sp|P50991|TCPD_HUMAN	>sp|P50991-2|TCPD_HUMAN Isoform 2 of T-complex protein 1 subunit delta OS=Homo sapiens OX=9606 GN=CCT4;>sp|P50991|TCPD_HUMAN T-complex protein 1 subunit delta OS=Homo sapiens OX=9606 GN=CCT4 PE=1 SV=4	2	7	7	7	21.4	21.4	21.4	54719	509	509;539	0	1.84017e+07	21547500	33
sp|P60842|IF4A1_HUMAN;tr|J3QLN6|J3QLN6_HUMAN;tr|J3QR64|J3QR64_HUMAN;tr|J3KTB5|J3KTB5_HUMAN;tr|J3QL43|J3QL43_HUMAN;tr|J3QS69|J3QS69_HUMAN;tr|J3KT12|J3KT12_HUMAN;sp|P60842-2|IF4A1_HUMAN;tr|E7EQG2|E7EQG2_HUMAN;sp|Q14240|IF4A2_HUMAN;sp|Q14240-2|IF4A2_HUMAN;tr|J3QKZ9|J3QKZ9_HUMAN;tr|J3KS25|J3KS25_HUMAN;tr|J3KT04|J3KT04_HUMAN;tr|J3KS93|J3KS93_HUMAN;tr|E7EMV8|E7EMV8_HUMAN;tr|J3KSN7|J3KSN7_HUMAN;tr|J3KSZ…	sp|P60842|IF4A1_HUMAN;tr|J3QLN6|J3QLN6_HUMAN;tr|J3QR64|J3QR64_HUMAN;tr|J3KTB5|J3KTB5_HUMAN;tr|J3QL43|J3QL43_HUMAN;tr|J3QS69|J3QS69_HUMAN;tr|J3KT12|J3KT12_HUMAN;sp|P60842-2|IF4A1_HUMAN;tr|E7EQG2|E7EQG2_HUMAN;sp|Q14240|IF4A2_HUMAN;sp|Q14240-2|IF4A2_HUMAN	>sp|P60842|IF4A1_HUMAN Eukaryotic initiation factor 4A-I OS=Homo sapiens OX=9606 GN=EIF4A1 PE=1 SV=1;>tr|J3QLN6|J3QLN6_HUMAN Eukaryotic initiation factor 4A-I (Fragment) OS=Homo sapiens OX=9606 GN=EIF4A1 PE=1 SV=1;>tr|J3QR64|J3QR64_HUMAN Eukaryotic initiat	24	7	7	7	25.4	25.4	25.4	46153	406	406;163;214;257;271;300;341;347;362;407;408;134;187;85;85;98;109;230;95;96;97;117;125;411	0	17364000	19110500	28
tr|F8VVM2|F8VVM2_HUMAN;sp|Q00325-2|MPCP_HUMAN;sp|Q00325|MPCP_HUMAN;tr|F8VWQ0|F8VWQ0_HUMAN;tr|F8VZL5|F8VZL5_HUMAN;tr|F8VWR4|F8VWR4_HUMAN	tr|F8VVM2|F8VVM2_HUMAN;sp|Q00325-2|MPCP_HUMAN;sp|Q00325|MPCP_HUMAN	>tr|F8VVM2|F8VVM2_HUMAN Phosphate carrier protein, mitochondrial OS=Homo sapiens OX=9606 GN=SLC25A3 PE=1 SV=1;>sp|Q00325-2|MPCP_HUMAN Isoform B of Phosphate carrier protein, mitochondrial OS=Homo sapiens OX=9606 GN=SLC25A3;>sp|Q00325|MPCP_HUMAN Phosphate c	6	7	7	7	28.4	28.4	28.4	36161	324	324;361;362;156;153;154	0	6.24577e+07	40303500	24
sp|Q03135|CAV1_HUMAN;tr|E9PCT5|E9PCT5_HUMAN;tr|C9JKI3|C9JKI3_HUMAN;sp|Q03135-2|CAV1_HUMAN;sp|P56539|CAV3_HUMAN	sp|Q03135|CAV1_HUMAN;tr|E9PCT5|E9PCT5_HUMAN;tr|C9JKI3|C9JKI3_HUMAN;sp|Q03135-2|CAV1_HUMAN	>sp|Q03135|CAV1_HUMAN Caveolin-1 OS=Homo sapiens OX=9606 GN=CAV1 PE=1 SV=4;>tr|E9PCT5|E9PCT5_HUMAN Caveolin OS=Homo sapiens OX=9606 GN=CAV1 PE=1 SV=1;>tr|C9JKI3|C9JKI3_HUMAN Caveolin (Fragment) OS=Homo sapiens OX=9606 GN=CAV1 PE=1 SV=1;>sp|Q03135-2|CAV1_HU	5	7	7	7	51.7	51.7	51.7	20471	178	178;167;138;147;151	0	4.93093e+07	50615500	33
sp|Q11206-7|SIA4C_HUMAN;sp|Q11206-3|SIA4C_HUMAN;sp|Q11206-6|SIA4C_HUMAN;sp|Q11206-5|SIA4C_HUMAN;sp|Q11206-2|SIA4C_HUMAN;sp|Q11206|SIA4C_HUMAN;sp|Q11206-4|SIA4C_HUMAN;tr|E9PQZ2|E9PQZ2_HUMAN;tr|E9PPJ6|E9PPJ6_HUMAN;tr|E9PMC7|E9PMC7_HUMAN;tr|E9PNJ9|E9PNJ9_HUMAN;tr|E9PN64|E9PN64_HUMAN	sp|Q11206-7|SIA4C_HUMAN;sp|Q11206-3|SIA4C_HUMAN;sp|Q11206-6|SIA4C_HUMAN;sp|Q11206-5|SIA4C_HUMAN;sp|Q11206-2|SIA4C_HUMAN;sp|Q11206|SIA4C_HUMAN;sp|Q11206-4|SIA4C_HUMAN;tr|E9PQZ2|E9PQZ2_HUMAN	>sp|Q11206-7|SIA4C_HUMAN Isoform 7 of CMP-N-acetylneuraminate-beta-galactosamide-alpha-2,3-sialyltransferase 4 OS=Homo sapiens OX=9606 GN=ST3GAL4;>sp|Q11206-3|SIA4C_HUMAN Isoform 3 of CMP-N-acetylneuraminate-beta-galactosamide-alpha-2,3-sialyltransferase 4	12	7	7	7	25.8	25.8	25.8	36157	318	318;322;328;329;332;333;339;209;111;153;93;126	0	1.36823e+07	30394500	13
sp|Q14697|GANAB_HUMAN;sp|Q14697-2|GANAB_HUMAN;tr|F5H6X6|F5H6X6_HUMAN;tr|E9PKU7|E9PKU7_HUMAN;tr|E9PNH1|E9PNH1_HUMAN	sp|Q14697|GANAB_HUMAN;sp|Q14697-2|GANAB_HUMAN;tr|F5H6X6|F5H6X6_HUMAN	>sp|Q14697|GANAB_HUMAN Neutral alpha-glucosidase AB OS=Homo sapiens OX=9606 GN=GANAB PE=1 SV=3;>sp|Q14697-2|GANAB_HUMAN Isoform 2 of Neutral alpha-glucosidase AB OS=Homo sapiens OX=9606 GN=GANAB;>tr|F5H6X6|F5H6X6_HUMAN Neutral alpha-glucosidase AB OS=Homo	5	7	7	7	9.9	9.9	9.9	106.87	944	944;966;847;852;119	0	9.23247e+06	11501500	21
tr|F8VZX2|F8VZX2_HUMAN;sp|Q15366-4|PCBP2_HUMAN;sp|Q15366-5|PCBP2_HUMAN;sp|Q15366-3|PCBP2_HUMAN;sp|Q15366-2|PCBP2_HUMAN;tr|H3BRU6|H3BRU6_HUMAN;sp|Q15366-7|PCBP2_HUMAN;sp|Q15366-8|PCBP2_HUMAN;sp|Q15366-6|PCBP2_HUMAN;sp|Q15366|PCBP2_HUMAN;tr|F8VXH9|F8VXH9_HUMAN;tr|F8W0G4|F8W0G4_HUMAN;tr|F8W1G6|F8W1G6_HUMAN;tr|F8VRH0|F8VRH0_HUMAN;tr|J3QT27|J3QT27_HUMAN;sp|P57721-2|PCBP3_HUMAN;sp|P57721-3|PCBP3_HUMAN;…	tr|F8VZX2|F8VZX2_HUMAN;sp|Q15366-4|PCBP2_HUMAN;sp|Q15366-5|PCBP2_HUMAN;sp|Q15366-3|PCBP2_HUMAN;sp|Q15366-2|PCBP2_HUMAN;tr|H3BRU6|H3BRU6_HUMAN;sp|Q15366-7|PCBP2_HUMAN;sp|Q15366-8|PCBP2_HUMAN;sp|Q15366-6|PCBP2_HUMAN;sp|Q15366|PCBP2_HUMAN;tr|F8VXH9|F8VXH9_HUMAN;tr|F8W0G4|F8W0G4_HUMAN	>tr|F8VZX2|F8VZX2_HUMAN Poly(rC)-binding protein 2 OS=Homo sapiens OX=9606 GN=PCBP2 PE=1 SV=1;>sp|Q15366-4|PCBP2_HUMAN Isoform 4 of Poly(rC)-binding protein 2 OS=Homo sapiens OX=9606 GN=PCBP2;>sp|Q15366-5|PCBP2_HUMAN Isoform 5 of Poly(rC)-binding protein 2	23	7	5	5	35.8	26.2	26.2	33.8	321	321;331;335;362;366;301;318;322;361;365;160;158;202;310;322;345;346;351;361;370;371;112;184	0	53462000	52022500	39
sp|Q53GQ0|DHB12_HUMAN;tr|A0A1B0GV93|A0A1B0GV93_HUMAN;tr|A0A1B0GVY6|A0A1B0GVY6_HUMAN;sp|Q53GQ0-2|DHB12_HUMAN;tr|E9PI21|E9PI21_HUMAN	sp|Q53GQ0|DHB12_HUMAN;tr|A0A1B0GV93|A0A1B0GV93_HUMAN	>sp|Q53GQ0|DHB12_HUMAN Very-long-chain 3-oxoacyl-CoA reductase OS=Homo sapiens OX=9606 GN=HSD17B12 PE=1 SV=2;>tr|A0A1B0GV93|A0A1B0GV93_HUMAN Very-long-chain 3-oxoacyl-CoA reductase OS=Homo sapiens OX=9606 GN=HSD17B12 PE=1 SV=1	5	7	7	7	39.1	39.1	39.1	34324	312	312;276;178;98;164	0	2.18003e+07	15123500	16
sp|Q8NBN3|TM87A_HUMAN;sp|Q8NBN3-3|TM87A_HUMAN;sp|Q8NBN3-2|TM87A_HUMAN;tr|H3BM87|H3BM87_HUMAN;tr|H3BSZ0|H3BSZ0_HUMAN;tr|H3BUZ1|H3BUZ1_HUMAN;tr|H3BPJ4|H3BPJ4_HUMAN;tr|H3BMU0|H3BMU0_HUMAN	sp|Q8NBN3|TM87A_HUMAN;sp|Q8NBN3-3|TM87A_HUMAN;sp|Q8NBN3-2|TM87A_HUMAN	>sp|Q8NBN3|TM87A_HUMAN Transmembrane protein 87A OS=Homo sapiens OX=9606 GN=TMEM87A PE=1 SV=3;>sp|Q8NBN3-3|TM87A_HUMAN Isoform 3 of Transmembrane protein 87A OS=Homo sapiens OX=9606 GN=TMEM87A;>sp|Q8NBN3-2|TM87A_HUMAN Isoform 2 of Transmembrane protein 87A	8	7	7	7	17.1	17.1	17.1	63429	555	555;494;181;39;40;87;110;170	0	2.82407e+07	36426000	33
tr|A0A087WTP3|A0A087WTP3_HUMAN;sp|Q92945|FUBP2_HUMAN;tr|M0R0I5|M0R0I5_HUMAN;tr|M0QYH3|M0QYH3_HUMAN;tr|M0QXW7|M0QXW7_HUMAN	tr|A0A087WTP3|A0A087WTP3_HUMAN;sp|Q92945|FUBP2_HUMAN;tr|M0R0I5|M0R0I5_HUMAN;tr|M0QYH3|M0QYH3_HUMAN	>tr|A0A087WTP3|A0A087WTP3_HUMAN Far upstream element-binding protein 2 OS=Homo sapiens OX=9606 GN=KHSRP PE=1 SV=1;>sp|Q92945|FUBP2_HUMAN Far upstream element-binding protein 2 OS=Homo sapiens OX=9606 GN=KHSRP PE=1 SV=4;>tr|M0R0I5|M0R0I5_HUMAN Far upstream	5	7	7	7	12.4	12.4	12.4	73027	711	711;711;279;169;116	0	19688000	14783500	25
sp|Q9H2J7|S6A15_HUMAN;sp|Q9H2J7-2|S6A15_HUMAN;sp|Q9H2J7-3|S6A15_HUMAN;tr|F8VSG1|F8VSG1_HUMAN;tr|F8WJN6|F8WJN6_HUMAN	sp|Q9H2J7|S6A15_HUMAN;sp|Q9H2J7-2|S6A15_HUMAN;sp|Q9H2J7-3|S6A15_HUMAN	>sp|Q9H2J7|S6A15_HUMAN Sodium-dependent neutral amino acid transporter B(0)AT2 OS=Homo sapiens OX=9606 GN=SLC6A15 PE=1 SV=1;>sp|Q9H2J7-2|S6A15_HUMAN Isoform 2 of Sodium-dependent neutral amino acid transporter B(0)AT2 OS=Homo sapiens OX=9606 GN=SLC6A15;>sp	5	7	7	7	13.2	13.2	13.2	81835	730	730;289;623;96;316	0	1.35223e+07	18489500	18
CON__P17690	CON__P17690	>P17690 SWISS-PROT:P17690 (Bos taurus) Beta-2-glycoprotein 1 precursor	1	8	8	8	39.1	39.1	39.1	38252	345	345	0	4.30217e+07	30929000	42			+
sp|P06280|AGAL_HUMAN;tr|V9GYN5|V9GYN5_HUMAN	sp|P06280|AGAL_HUMAN	>sp|P06280|AGAL_HUMAN Alpha-galactosidase A OS=Homo sapiens OX=9606 GN=GLA PE=1 SV=1	2	8	8	8	26.6	26.6	26.6	48766	429	429;222	0	22403000	28201000	35
tr|A0A024QZP7|A0A024QZP7_HUMAN;sp|P06493|CDK1_HUMAN;sp|P06493-2|CDK1_HUMAN;tr|A0A087WZZ9|A0A087WZZ9_HUMAN;tr|E5RIU6|E5RIU6_HUMAN;tr|K7ELV5|K7ELV5_HUMAN;tr|E7ESI2|E7ESI2_HUMAN;sp|P24941-2|CDK2_HUMAN;sp|P24941|CDK2_HUMAN;sp|Q00526|CDK3_HUMAN;tr|G3V5T9|G3V5T9_HUMAN;tr|G3V317|G3V317_HUMAN;tr|F8VXD2|F8VXD2_HUMAN;tr|A0A2R8YEB7|A0A2R8YEB7_HUMAN;tr|F8VYH9|F8VYH9_HUMAN;sp|P11802-2|CDK4_HUMAN;tr|F8VZZ0|F8V…	tr|A0A024QZP7|A0A024QZP7_HUMAN;sp|P06493|CDK1_HUMAN;sp|P06493-2|CDK1_HUMAN;tr|A0A087WZZ9|A0A087WZZ9_HUMAN;tr|E5RIU6|E5RIU6_HUMAN	>tr|A0A024QZP7|A0A024QZP7_HUMAN Cell division cycle 2, G1 to S and G2 to M, isoform CRA_a OS=Homo sapiens OX=9606 GN=CDK1 PE=1 SV=1;>sp|P06493|CDK1_HUMAN Cyclin-dependent kinase 1 OS=Homo sapiens OX=9606 GN=CDK1 PE=1 SV=3;>sp|P06493-2|CDK1_HUMAN Isoform 2	60	8	8	8	35.7	35.7	35.7	34081	297	297;297;240;224;189;164;238;264;298;305;346;39;132;143;170;183;186;201;203;208;213;239;260;260;292;303;324;326;340;345;372;384;393;400;418;423;429;435;448;451;456;469;470;474;489;496;502;504;523;523;570;915;1099;1201;1273;1308;1452;1481;1490;1512	0	2.34577e+07	26045000	31
sp|P07602|SAP_HUMAN;sp|P07602-2|SAP_HUMAN;tr|C9JIZ6|C9JIZ6_HUMAN;sp|P07602-3|SAP_HUMAN;tr|Q5BJH1|Q5BJH1_HUMAN;tr|A0A0J9YXB8|A0A0J9YXB8_HUMAN	sp|P07602|SAP_HUMAN;sp|P07602-2|SAP_HUMAN;tr|C9JIZ6|C9JIZ6_HUMAN;sp|P07602-3|SAP_HUMAN;tr|Q5BJH1|Q5BJH1_HUMAN	>sp|P07602|SAP_HUMAN Prosaposin OS=Homo sapiens OX=9606 GN=PSAP PE=1 SV=2;>sp|P07602-2|SAP_HUMAN Isoform Sap-mu-6 of Prosaposin OS=Homo sapiens OX=9606 GN=PSAP;>tr|C9JIZ6|C9JIZ6_HUMAN Prosaposin OS=Homo sapiens OX=9606 GN=PSAP PE=1 SV=2;>sp|P07602-3|SAP_HU	6	8	8	8	17.2	17.2	17.2	58112	524	524;526;527;527;240;167	0	4.05523e+07	38679500	37
sp|P07686|HEXB_HUMAN;tr|Q5URX0|Q5URX0_HUMAN;tr|H0YA83|H0YA83_HUMAN;tr|H0Y9B6|H0Y9B6_HUMAN	sp|P07686|HEXB_HUMAN;tr|Q5URX0|Q5URX0_HUMAN;tr|H0YA83|H0YA83_HUMAN;tr|H0Y9B6|H0Y9B6_HUMAN	>sp|P07686|HEXB_HUMAN Beta-hexosaminidase subunit beta OS=Homo sapiens OX=9606 GN=HEXB PE=1 SV=3;>tr|Q5URX0|Q5URX0_HUMAN Beta-hexosaminidase subunit beta OS=Homo sapiens OX=9606 GN=HEXB PE=1 SV=1;>tr|H0YA83|H0YA83_HUMAN Beta-hexosaminidase subunit beta (Fr	4	8	8	8	19.6	19.6	19.6	63111	556	556;331;170;202	0	1.80053e+07	26629000	26
sp|P09382|LEG1_HUMAN;tr|F8WEI7|F8WEI7_HUMAN	sp|P09382|LEG1_HUMAN	>sp|P09382|LEG1_HUMAN Galectin-1 OS=Homo sapiens OX=9606 GN=LGALS1 PE=1 SV=2	2	8	8	8	77.8	77.8	77.8	14716	135	135;38	0	741620000	899975000	108
sp|P18465|1B57_HUMAN;sp|P10319|1B58_HUMAN	sp|P18465|1B57_HUMAN;sp|P10319|1B58_HUMAN	>sp|P18465|1B57_HUMAN HLA class I histocompatibility antigen, B-57 alpha chain OS=Homo sapiens OX=9606 GN=HLA-B PE=1 SV=1;>sp|P10319|1B58_HUMAN HLA class I histocompatibility antigen, B-58 alpha chain OS=Homo sapiens OX=9606 GN=HLA-B PE=1 SV=1	2	8	1	0	27.3	3.3	0	40224	362	362;362	0	7.98797e+07	99127000	48
sp|P11021|BIP_HUMAN	sp|P11021|BIP_HUMAN	>sp|P11021|BIP_HUMAN Endoplasmic reticulum chaperone BiP OS=Homo sapiens OX=9606 GN=HSPA5 PE=1 SV=2	1	8	7	7	17.4	15	15	72332	654	654	0	28976000	38583500	23
sp|P13612|ITA4_HUMAN;tr|E7EP60|E7EP60_HUMAN	sp|P13612|ITA4_HUMAN;tr|E7EP60|E7EP60_HUMAN	>sp|P13612|ITA4_HUMAN Integrin alpha-4 OS=Homo sapiens OX=9606 GN=ITGA4 PE=1 SV=3;>tr|E7EP60|E7EP60_HUMAN Integrin alpha-4 (Fragment) OS=Homo sapiens OX=9606 GN=ITGA4 PE=1 SV=1	2	8	8	8	9.8	9.8	9.8	114.9	1032	1032;614	0	1.91067e+07	19849500	24
sp|P15529-15|MCP_HUMAN;sp|P15529-12|MCP_HUMAN;sp|P15529-14|MCP_HUMAN;sp|P15529-11|MCP_HUMAN;sp|P15529-13|MCP_HUMAN;sp|P15529-10|MCP_HUMAN;sp|P15529|MCP_HUMAN;sp|P15529-9|MCP_HUMAN;sp|P15529-8|MCP_HUMAN	sp|P15529-15|MCP_HUMAN;sp|P15529-12|MCP_HUMAN;sp|P15529-14|MCP_HUMAN;sp|P15529-11|MCP_HUMAN;sp|P15529-13|MCP_HUMAN;sp|P15529-10|MCP_HUMAN;sp|P15529|MCP_HUMAN;sp|P15529-9|MCP_HUMAN;sp|P15529-8|MCP_HUMAN	>sp|P15529-15|MCP_HUMAN Isoform K of Membrane cofactor protein OS=Homo sapiens OX=9606 GN=CD46;>sp|P15529-12|MCP_HUMAN Isoform E of Membrane cofactor protein OS=Homo sapiens OX=9606 GN=CD46;>sp|P15529-14|MCP_HUMAN Isoform I of Membrane cofactor protein OS=	9	8	8	2	18.1	18.1	3.2	39313	348	348;362;363;377;378;387;392;349;364	0	4.16157e+07	44289000	34
sp|P16278-3|BGAL_HUMAN;sp|P16278|BGAL_HUMAN;tr|E7EQ29|E7EQ29_HUMAN;sp|P16278-2|BGAL_HUMAN;tr|C9J539|C9J539_HUMAN;tr|C9J4G9|C9J4G9_HUMAN;tr|F8WF40|F8WF40_HUMAN;tr|C9JF15|C9JF15_HUMAN;tr|C9JWX1|C9JWX1_HUMAN	sp|P16278-3|BGAL_HUMAN;sp|P16278|BGAL_HUMAN;tr|E7EQ29|E7EQ29_HUMAN;sp|P16278-2|BGAL_HUMAN	>sp|P16278-3|BGAL_HUMAN Isoform 3 of Beta-galactosidase OS=Homo sapiens OX=9606 GN=GLB1;>sp|P16278|BGAL_HUMAN Beta-galactosidase OS=Homo sapiens OX=9606 GN=GLB1 PE=1 SV=2;>tr|E7EQ29|E7EQ29_HUMAN Beta-galactosidase OS=Homo sapiens OX=9606 GN=GLB1 PE=1 SV=1;	9	8	8	8	16.5	16.5	16.5	72.75	647	647;677;546;546;114;185;84;102;147	0	1.98727e+07	22878500	33
sp|P20645|MPRD_HUMAN;tr|F5GX30|F5GX30_HUMAN;tr|H0YGE9|H0YGE9_HUMAN;tr|H0YGT2|H0YGT2_HUMAN;tr|H0YF90|H0YF90_HUMAN;tr|F5GXE0|F5GXE0_HUMAN;tr|F5GXU0|F5GXU0_HUMAN;tr|F5H883|F5H883_HUMAN	sp|P20645|MPRD_HUMAN;tr|F5GX30|F5GX30_HUMAN	>sp|P20645|MPRD_HUMAN Cation-dependent mannose-6-phosphate receptor OS=Homo sapiens OX=9606 GN=M6PR PE=1 SV=1;>tr|F5GX30|F5GX30_HUMAN Cation-dependent mannose-6-phosphate receptor OS=Homo sapiens OX=9606 GN=M6PR PE=1 SV=2	8	8	8	8	35.4	35.4	35.4	30993	277	277;191;104;122;148;92;109;133	0	1.50353e+08	164100000	36
tr|Q60FE5|Q60FE5_HUMAN;sp|P21333-2|FLNA_HUMAN;sp|P21333|FLNA_HUMAN;tr|A0A087WWY3|A0A087WWY3_HUMAN;tr|F8WE98|F8WE98_HUMAN;tr|H0Y5F3|H0Y5F3_HUMAN;tr|H0Y5C6|H0Y5C6_HUMAN;sp|Q14315-2|FLNC_HUMAN;sp|Q14315|FLNC_HUMAN	tr|Q60FE5|Q60FE5_HUMAN;sp|P21333-2|FLNA_HUMAN;sp|P21333|FLNA_HUMAN;tr|A0A087WWY3|A0A087WWY3_HUMAN	>tr|Q60FE5|Q60FE5_HUMAN Filamin-A OS=Homo sapiens OX=9606 GN=FLNA PE=1 SV=1;>sp|P21333-2|FLNA_HUMAN Isoform 2 of Filamin-A OS=Homo sapiens OX=9606 GN=FLNA;>sp|P21333|FLNA_HUMAN Filamin-A OS=Homo sapiens OX=9606 GN=FLNA PE=1 SV=4;>tr|A0A087WWY3|A0A087WWY3_H	9	8	8	7	4.5	4.5	4.1	278.22	2620	2620;2639;2647;2315;604;232;281;2692;2725	0	1.25223e+07	12015000	16
sp|P21980|TGM2_HUMAN;sp|P21980-2|TGM2_HUMAN	sp|P21980|TGM2_HUMAN	>sp|P21980|TGM2_HUMAN Protein-glutamine gamma-glutamyltransferase 2 OS=Homo sapiens OX=9606 GN=TGM2 PE=1 SV=2	2	8	8	8	17.6	17.6	17.6	77328	687	687;548	0	1.95533e+07	26372000	42
sp|P25705|ATPA_HUMAN;sp|P25705-2|ATPA_HUMAN;sp|P25705-3|ATPA_HUMAN;tr|K7ERX7|K7ERX7_HUMAN;tr|K7EK77|K7EK77_HUMAN;tr|K7EQH4|K7EQH4_HUMAN;tr|K7EJP1|K7EJP1_HUMAN;tr|K7ENJ4|K7ENJ4_HUMAN;tr|K7ESA0|K7ESA0_HUMAN	sp|P25705|ATPA_HUMAN;sp|P25705-2|ATPA_HUMAN;sp|P25705-3|ATPA_HUMAN;tr|K7ERX7|K7ERX7_HUMAN;tr|K7EK77|K7EK77_HUMAN	>sp|P25705|ATPA_HUMAN ATP synthase subunit alpha, mitochondrial OS=Homo sapiens OX=9606 GN=ATP5F1A PE=1 SV=1;>sp|P25705-2|ATPA_HUMAN Isoform 2 of ATP synthase subunit alpha, mitochondrial OS=Homo sapiens OX=9606 GN=ATP5F1A;>sp|P25705-3|ATPA_HUMAN Isoform 3	9	8	8	8	21.3	21.3	21.3	59.75	553	553;503;531;205;207;111;144;199;77	0	2.51813e+07	18099000	35
sp|P26232-2|CTNA2_HUMAN;sp|P26232-5|CTNA2_HUMAN;sp|P26232|CTNA2_HUMAN;sp|P26232-3|CTNA2_HUMAN;tr|C9J144|C9J144_HUMAN;tr|C9IZ88|C9IZ88_HUMAN	sp|P26232-2|CTNA2_HUMAN;sp|P26232-5|CTNA2_HUMAN;sp|P26232|CTNA2_HUMAN;sp|P26232-3|CTNA2_HUMAN	>sp|P26232-2|CTNA2_HUMAN Isoform 2 of Catenin alpha-2 OS=Homo sapiens OX=9606 GN=CTNNA2;>sp|P26232-5|CTNA2_HUMAN Isoform 5 of Catenin alpha-2 OS=Homo sapiens OX=9606 GN=CTNNA2;>sp|P26232|CTNA2_HUMAN Catenin alpha-2 OS=Homo sapiens OX=9606 GN=CTNNA2 PE=1 SV	6	8	1	1	11	2	2	100.45	905	905;939;953;860;66;117	0	3.10203e+07	47417500	32
sp|P30153|2AAA_HUMAN;tr|B3KQV6|B3KQV6_HUMAN;tr|E9PH38|E9PH38_HUMAN;sp|P30154-4|2AAB_HUMAN;sp|P30154|2AAB_HUMAN;sp|P30154-3|2AAB_HUMAN;sp|P30154-2|2AAB_HUMAN;tr|H0YDG7|H0YDG7_HUMAN;tr|C9J9C1|C9J9C1_HUMAN;sp|P30154-5|2AAB_HUMAN	sp|P30153|2AAA_HUMAN;tr|B3KQV6|B3KQV6_HUMAN	>sp|P30153|2AAA_HUMAN Serine/threonine-protein phosphatase 2A 65 kDa regulatory subunit A alpha isoform OS=Homo sapiens OX=9606 GN=PPP2R1A PE=1 SV=4;>tr|B3KQV6|B3KQV6_HUMAN cDNA FLJ33169 fis, clone ADRGL2000384, highly similar to Serine/threonine-protein p	10	8	8	8	21.9	21.9	21.9	65308	589	589;410;132;556;601;603;667;224;395;474	0	1.66353e+07	16677000	35
sp|P30479|1B41_HUMAN;sp|Q04826|1B40_HUMAN;sp|P30485|1B47_HUMAN	sp|P30479|1B41_HUMAN;sp|Q04826|1B40_HUMAN;sp|P30485|1B47_HUMAN	>sp|P30479|1B41_HUMAN HLA class I histocompatibility antigen, B-41 alpha chain OS=Homo sapiens OX=9606 GN=HLA-B PE=1 SV=1;>sp|Q04826|1B40_HUMAN HLA class I histocompatibility antigen, B-40 alpha chain OS=Homo sapiens OX=9606 GN=HLA-B PE=1 SV=1;>sp|P30485|1	3	8	1	0	27.9	3.9	0	40539	362	362;362;362	0	6.71083e+07	81532500	47
sp|P30481|1B44_HUMAN;sp|P30483|1B45_HUMAN;tr|A0A140T9H3|A0A140T9H3_HUMAN;tr|A0A140T9A9|A0A140T9A9_HUMAN;tr|A0A140T9Y5|A0A140T9Y5_HUMAN;tr|A0A140T997|A0A140T997_HUMAN;tr|A0A140TA14|A0A140TA14_HUMAN;tr|A0A140TA11|A0A140TA11_HUMAN	sp|P30481|1B44_HUMAN;sp|P30483|1B45_HUMAN;tr|A0A140T9H3|A0A140T9H3_HUMAN;tr|A0A140T9A9|A0A140T9A9_HUMAN;tr|A0A140T9Y5|A0A140T9Y5_HUMAN;tr|A0A140T997|A0A140T997_HUMAN	>sp|P30481|1B44_HUMAN HLA class I histocompatibility antigen, B-44 alpha chain OS=Homo sapiens OX=9606 GN=HLA-B PE=1 SV=1;>sp|P30483|1B45_HUMAN HLA class I histocompatibility antigen, B-45 alpha chain OS=Homo sapiens OX=9606 GN=HLA-B PE=1 SV=1;>tr|A0A140T9	8	8	2	2	28.5	7.7	7.7	40481	362	362;362;241;241;246;246;224;224	0	6.07147e+07	71673500	54
tr|A0A1W2PRZ0|A0A1W2PRZ0_HUMAN;tr|A0A140T937|A0A140T937_HUMAN;sp|P30508|1C12_HUMAN;tr|A0A140T912|A0A140T912_HUMAN;tr|A0A140T930|A0A140T930_HUMAN;sp|Q29960-2|1C16_HUMAN;sp|Q29960|1C16_HUMAN;sp|Q07000|1C15_HUMAN;tr|A0A1W2PR11|A0A1W2PR11_HUMAN;sp|Q29963|1C06_HUMAN;sp|P30505|1C08_HUMAN;tr|A0A140T962|A0A140T962_HUMAN;tr|A0A140T9J9|A0A140T9J9_HUMAN;tr|A0A140T9B3|A0A140T9B3_HUMAN;tr|A0A1W2PRX1|A0A1W2PRX…	tr|A0A1W2PRZ0|A0A1W2PRZ0_HUMAN;tr|A0A140T937|A0A140T937_HUMAN;sp|P30508|1C12_HUMAN;tr|A0A140T912|A0A140T912_HUMAN;tr|A0A140T930|A0A140T930_HUMAN;sp|Q29960-2|1C16_HUMAN;sp|Q29960|1C16_HUMAN;sp|Q07000|1C15_HUMAN;tr|A0A1W2PR11|A0A1W2PR11_HUMAN;sp|Q29963|1C06_HUMAN;sp|P30505|1C08_HUMAN;tr|A0A140T962|A0A140T962_HUMAN;tr|A0A140T9J9|A0A140T9J9_HUMAN;tr|A0A140T9B3|A0A140T9B3_HUMAN;tr|A0A1W2PRX1|A0A1W2PRX…	>tr|A0A1W2PRZ0|A0A1W2PRZ0_HUMAN HLA class I histocompatibility antigen, Cw-6 alpha chain OS=Homo sapiens OX=9606 GN=HLA-C PE=1 SV=1;>tr|A0A140T937|A0A140T937_HUMAN HLA class I histocompatibility antigen, Cw-6 alpha chain OS=Homo sapiens OX=9606 GN=HLA-C PE	30	8	3	0	35.1	10.5	0	36725	325	325;339;366;372;397;326;366;366;325;366;366;368;372;397;244;244;261;366;366;366;368;372;397;366;131;131;224;261;261;131	0.0018282	7.20813e+07	85772000	37
sp|P32970|CD70_HUMAN;sp|P32970-2|CD70_HUMAN;tr|M0QZW2|M0QZW2_HUMAN	sp|P32970|CD70_HUMAN;sp|P32970-2|CD70_HUMAN	>sp|P32970|CD70_HUMAN CD70 antigen OS=Homo sapiens OX=9606 GN=CD70 PE=1 SV=2;>sp|P32970-2|CD70_HUMAN Isoform 2 of CD70 antigen OS=Homo sapiens OX=9606 GN=CD70	3	8	8	8	45.1	45.1	45.1	21118	193	193;208;65	0	1.29847e+08	139325000	53
sp|P35613-3|BASI_HUMAN;tr|A0A087WUV8|A0A087WUV8_HUMAN;tr|R4GMX5|R4GMX5_HUMAN;tr|R4GN83|R4GN83_HUMAN	sp|P35613-3|BASI_HUMAN;tr|A0A087WUV8|A0A087WUV8_HUMAN;tr|R4GMX5|R4GMX5_HUMAN	>sp|P35613-3|BASI_HUMAN Isoform 3 of Basigin OS=Homo sapiens OX=9606 GN=BSG;>tr|A0A087WUV8|A0A087WUV8_HUMAN Basigin OS=Homo sapiens OX=9606 GN=BSG PE=1 SV=1;>tr|R4GMX5|R4GMX5_HUMAN Basigin (Fragment) OS=Homo sapiens OX=9606 GN=BSG PE=1 SV=1	4	8	1	1	55.1	6.8	6.8	19438	176	176;189;84;52	0.0017889	263570000	312600000	47
tr|A0A0J9YXZ5|A0A0J9YXZ5_HUMAN;sp|P46940|IQGA1_HUMAN;tr|H0YKA5|H0YKA5_HUMAN;tr|H0YLE8|H0YLE8_HUMAN	tr|A0A0J9YXZ5|A0A0J9YXZ5_HUMAN;sp|P46940|IQGA1_HUMAN	>tr|A0A0J9YXZ5|A0A0J9YXZ5_HUMAN Ras GTPase-activating-like protein IQGAP1 OS=Homo sapiens OX=9606 GN=IQGAP1 PE=1 SV=1;>sp|P46940|IQGA1_HUMAN Ras GTPase-activating-like protein IQGAP1 OS=Homo sapiens OX=9606 GN=IQGAP1 PE=1 SV=1	4	8	8	8	10.5	10.5	10.5	136	1191	1191;1657;43;1085	0	1.56843e+07	11332000	21
sp|P50454|SERPH_HUMAN;tr|E9PKH2|E9PKH2_HUMAN;tr|E9PR70|E9PR70_HUMAN;tr|E9PPV6|E9PPV6_HUMAN;tr|E9PNX1|E9PNX1_HUMAN;tr|E9PK86|E9PK86_HUMAN;tr|E9PMI5|E9PMI5_HUMAN;tr|H0YEP8|H0YEP8_HUMAN;tr|E9PJH8|E9PJH8_HUMAN;tr|E9PIG2|E9PIG2_HUMAN;tr|E9PRS3|E9PRS3_HUMAN;tr|E9PLA6|E9PLA6_HUMAN;tr|E9PQ34|E9PQ34_HUMAN	sp|P50454|SERPH_HUMAN;tr|E9PKH2|E9PKH2_HUMAN;tr|E9PR70|E9PR70_HUMAN;tr|E9PPV6|E9PPV6_HUMAN	>sp|P50454|SERPH_HUMAN Serpin H1 OS=Homo sapiens OX=9606 GN=SERPINH1 PE=1 SV=2;>tr|E9PKH2|E9PKH2_HUMAN Serpin H1 OS=Homo sapiens OX=9606 GN=SERPINH1 PE=1 SV=1;>tr|E9PR70|E9PR70_HUMAN Serpin H1 (Fragment) OS=Homo sapiens OX=9606 GN=SERPINH1 PE=1 SV=1;>tr|E9	13	8	8	8	30.6	30.6	30.6	46.44	418	418;201;295;324;203;247;249;56;150;165;166;85;142	0	21851000	14930000	43
sp|P51798-2|CLCN7_HUMAN;sp|P51798|CLCN7_HUMAN;tr|H0Y2M6|H0Y2M6_HUMAN;tr|H3BNG8|H3BNG8_HUMAN;tr|I3L470|I3L470_HUMAN	sp|P51798-2|CLCN7_HUMAN;sp|P51798|CLCN7_HUMAN;tr|H0Y2M6|H0Y2M6_HUMAN	>sp|P51798-2|CLCN7_HUMAN Isoform 2 of H(+)/Cl(-) exchange transporter 7 OS=Homo sapiens OX=9606 GN=CLCN7;>sp|P51798|CLCN7_HUMAN H(+)/Cl(-) exchange transporter 7 OS=Homo sapiens OX=9606 GN=CLCN7 PE=1 SV=2;>tr|H0Y2M6|H0Y2M6_HUMAN Chloride channel 7, isoform	5	8	8	8	12	12	12	86025	781	781;805;901;118;216	0	2.31917e+07	25860000	28
sp|P53794|SC5A3_HUMAN	sp|P53794|SC5A3_HUMAN	>sp|P53794|SC5A3_HUMAN Sodium/myo-inositol cotransporter OS=Homo sapiens OX=9606 GN=SLC5A3 PE=1 SV=2	1	8	8	8	17.4	17.4	17.4	79693	718	718	0	18633000	24721500	22
sp|P54709|AT1B3_HUMAN;tr|C9JA36|C9JA36_HUMAN;sp|P54709-2|AT1B3_HUMAN;tr|C9JXZ1|C9JXZ1_HUMAN;tr|H7C4L9|H7C4L9_HUMAN;tr|H7C547|H7C547_HUMAN;tr|F8WBY4|F8WBY4_HUMAN	sp|P54709|AT1B3_HUMAN;tr|C9JA36|C9JA36_HUMAN;sp|P54709-2|AT1B3_HUMAN;tr|C9JXZ1|C9JXZ1_HUMAN	>sp|P54709|AT1B3_HUMAN Sodium/potassium-transporting ATPase subunit beta-3 OS=Homo sapiens OX=9606 GN=ATP1B3 PE=1 SV=1;>tr|C9JA36|C9JA36_HUMAN Sodium/potassium-transporting ATPase subunit beta-3 (Fragment) OS=Homo sapiens OX=9606 GN=ATP1B3 PE=1 SV=1;>sp|P5	7	8	8	8	43	43	43	31512	279	279;133;193;119;27;43;44	0	139730000	112020000	59
sp|P55072|TERA_HUMAN;tr|C9JUP7|C9JUP7_HUMAN;tr|C9IZA5|C9IZA5_HUMAN	sp|P55072|TERA_HUMAN	>sp|P55072|TERA_HUMAN Transitional endoplasmic reticulum ATPase OS=Homo sapiens OX=9606 GN=VCP PE=1 SV=4	3	8	8	8	13.4	13.4	13.4	89321	806	806;115;160	0	1.56637e+07	17357500	33
tr|F5GWF6|F5GWF6_HUMAN;sp|P78371|TCPB_HUMAN;tr|F8VQ14|F8VQ14_HUMAN;sp|P78371-2|TCPB_HUMAN	tr|F5GWF6|F5GWF6_HUMAN;sp|P78371|TCPB_HUMAN;tr|F8VQ14|F8VQ14_HUMAN;sp|P78371-2|TCPB_HUMAN	>tr|F5GWF6|F5GWF6_HUMAN T-complex protein 1 subunit beta OS=Homo sapiens OX=9606 GN=CCT2 PE=1 SV=2;>sp|P78371|TCPB_HUMAN T-complex protein 1 subunit beta OS=Homo sapiens OX=9606 GN=CCT2 PE=1 SV=4;>tr|F8VQ14|F8VQ14_HUMAN T-complex protein 1 subunit beta OS=	4	8	8	8	27.2	27.2	27.2	56806	530	530;535;416;488	0	1.76113e+07	17972500	42
sp|Q00610-2|CLH1_HUMAN;sp|Q00610|CLH1_HUMAN;tr|A0A087WVQ6|A0A087WVQ6_HUMAN;tr|J3KS13|J3KS13_HUMAN;tr|A0A087WX41|A0A087WX41_HUMAN;sp|P53675-2|CLH2_HUMAN;sp|P53675|CLH2_HUMAN	sp|Q00610-2|CLH1_HUMAN;sp|Q00610|CLH1_HUMAN;tr|A0A087WVQ6|A0A087WVQ6_HUMAN	>sp|Q00610-2|CLH1_HUMAN Isoform 2 of Clathrin heavy chain 1 OS=Homo sapiens OX=9606 GN=CLTC;>sp|Q00610|CLH1_HUMAN Clathrin heavy chain 1 OS=Homo sapiens OX=9606 GN=CLTC PE=1 SV=5;>tr|A0A087WVQ6|A0A087WVQ6_HUMAN Clathrin heavy chain OS=Homo sapiens OX=9606	7	8	8	8	7.2	7.2	7.2	187.89	1639	1639;1675;1679;612;1260;1583;1640	0	1.22717e+07	10252800	25
sp|Q06830|PRDX1_HUMAN;tr|A0A0A0MSI0|A0A0A0MSI0_HUMAN;tr|A0A0A0MRQ5|A0A0A0MRQ5_HUMAN;sp|P32119|PRDX2_HUMAN	sp|Q06830|PRDX1_HUMAN;tr|A0A0A0MSI0|A0A0A0MSI0_HUMAN;tr|A0A0A0MRQ5|A0A0A0MRQ5_HUMAN	>sp|Q06830|PRDX1_HUMAN Peroxiredoxin-1 OS=Homo sapiens OX=9606 GN=PRDX1 PE=1 SV=1;>tr|A0A0A0MSI0|A0A0A0MSI0_HUMAN Peroxiredoxin-1 (Fragment) OS=Homo sapiens OX=9606 GN=PRDX1 PE=1 SV=1;>tr|A0A0A0MRQ5|A0A0A0MRQ5_HUMAN Peroxiredoxin-1 OS=Homo sapiens OX=9606	4	8	8	7	52.3	52.3	48.2	22.11	199	199;171;97;198	0	6.02113e+07	74839500	35
sp|Q10472|GALT1_HUMAN;tr|K7EJV8|K7EJV8_HUMAN	sp|Q10472|GALT1_HUMAN	>sp|Q10472|GALT1_HUMAN Polypeptide N-acetylgalactosaminyltransferase 1 OS=Homo sapiens OX=9606 GN=GALNT1 PE=1 SV=1	2	8	8	8	19	19	19	64218	559	559;387	0	14684000	19946000	19
tr|A0A1W2PPX5|A0A1W2PPX5_HUMAN;tr|A0A1W2PQR6|A0A1W2PQR6_HUMAN;tr|A0A1W2PQB7|A0A1W2PQB7_HUMAN;tr|A0A1W2PS43|A0A1W2PS43_HUMAN;sp|Q14108|SCRB2_HUMAN;tr|A0A1W2PRS1|A0A1W2PRS1_HUMAN;tr|A0A1W2PRF6|A0A1W2PRF6_HUMAN;sp|Q14108-2|SCRB2_HUMAN;tr|A0A1W2PPU6|A0A1W2PPU6_HUMAN;tr|D6RDG0|D6RDG0_HUMAN;tr|A0A1W2PS70|A0A1W2PS70_HUMAN;tr|A0A1W2PNX7|A0A1W2PNX7_HUMAN;tr|A0A1W2PSE4|A0A1W2PSE4_HUMAN	tr|A0A1W2PPX5|A0A1W2PPX5_HUMAN;tr|A0A1W2PQR6|A0A1W2PQR6_HUMAN;tr|A0A1W2PQB7|A0A1W2PQB7_HUMAN;tr|A0A1W2PS43|A0A1W2PS43_HUMAN;sp|Q14108|SCRB2_HUMAN;tr|A0A1W2PRS1|A0A1W2PRS1_HUMAN;tr|A0A1W2PRF6|A0A1W2PRF6_HUMAN;sp|Q14108-2|SCRB2_HUMAN;tr|A0A1W2PPU6|A0A1W2PPU6_HUMAN	>tr|A0A1W2PPX5|A0A1W2PPX5_HUMAN Lysosome membrane protein 2 OS=Homo sapiens OX=9606 GN=SCARB2 PE=1 SV=1;>tr|A0A1W2PQR6|A0A1W2PQR6_HUMAN Lysosome membrane protein 2 OS=Homo sapiens OX=9606 GN=SCARB2 PE=1 SV=1;>tr|A0A1W2PQB7|A0A1W2PQB7_HUMAN Lysosome membran	13	8	8	8	27.8	27.8	27.8	49204	432	432;449;470;475;478;519;320;335;438;106;141;145;206	0	60190000	36742500	25
sp|Q6NUK1-2|SCMC1_HUMAN;sp|Q6NUK1|SCMC1_HUMAN	sp|Q6NUK1-2|SCMC1_HUMAN;sp|Q6NUK1|SCMC1_HUMAN	>sp|Q6NUK1-2|SCMC1_HUMAN Isoform 2 of Calcium-binding mitochondrial carrier protein SCaMC-1 OS=Homo sapiens OX=9606 GN=SLC25A24;>sp|Q6NUK1|SCMC1_HUMAN Calcium-binding mitochondrial carrier protein SCaMC-1 OS=Homo sapiens OX=9606 GN=SLC25A24 PE=1 SV=2	2	8	8	8	27.3	27.3	27.3	51354	458	458;477	0	2.47623e+07	17756000	43
tr|A0A0A6YYA0|A0A0A6YYA0_HUMAN;sp|Q9Y3B3-2|TMED7_HUMAN;sp|Q9Y3B3|TMED7_HUMAN;sp|Q86XR7-2|TCAM2_HUMAN;tr|G3V2Y2|G3V2Y2_HUMAN	tr|A0A0A6YYA0|A0A0A6YYA0_HUMAN;sp|Q9Y3B3-2|TMED7_HUMAN;sp|Q9Y3B3|TMED7_HUMAN;sp|Q86XR7-2|TCAM2_HUMAN	>tr|A0A0A6YYA0|A0A0A6YYA0_HUMAN Protein TMED7-TICAM2 OS=Homo sapiens OX=9606 GN=TMED7-TICAM2 PE=3 SV=1;>sp|Q9Y3B3-2|TMED7_HUMAN Isoform 2 of Transmembrane emp24 domain-containing protein 7 OS=Homo sapiens OX=9606 GN=TMED7;>sp|Q9Y3B3|TMED7_HUMAN Transmembra	5	8	8	8	50.5	50.5	50.5	21233	188	188;188;224;404;81	0	7.02357e+07	101790000	62
sp|Q8WUM4|PDC6I_HUMAN;sp|Q8WUM4-2|PDC6I_HUMAN;sp|Q8WUM4-3|PDC6I_HUMAN;tr|F8WEQ7|F8WEQ7_HUMAN;tr|F8WBR8|F8WBR8_HUMAN;tr|F8WDK9|F8WDK9_HUMAN;tr|C9IZF9|C9IZF9_HUMAN	sp|Q8WUM4|PDC6I_HUMAN;sp|Q8WUM4-2|PDC6I_HUMAN	>sp|Q8WUM4|PDC6I_HUMAN Programmed cell death 6-interacting protein OS=Homo sapiens OX=9606 GN=PDCD6IP PE=1 SV=1;>sp|Q8WUM4-2|PDC6I_HUMAN Isoform 2 of Programmed cell death 6-interacting protein OS=Homo sapiens OX=9606 GN=PDCD6IP	7	8	8	8	15.1	15.1	15.1	96022	868	868;873;271;72;78;95;153	0	1.16823e+07	7259600	17
sp|Q92692-2|NECT2_HUMAN;sp|Q92692|NECT2_HUMAN;tr|K7EKE8|K7EKE8_HUMAN	sp|Q92692-2|NECT2_HUMAN;sp|Q92692|NECT2_HUMAN;tr|K7EKE8|K7EKE8_HUMAN	>sp|Q92692-2|NECT2_HUMAN Isoform Alpha of Nectin-2 OS=Homo sapiens OX=9606 GN=NECTIN2;>sp|Q92692|NECT2_HUMAN Nectin-2 OS=Homo sapiens OX=9606 GN=NECTIN2 PE=1 SV=1;>tr|K7EKE8|K7EKE8_HUMAN Nectin-2 (Fragment) OS=Homo sapiens OX=9606 GN=NECTIN2 PE=1 SV=1	3	8	8	8	20	20	20	51359	479	479;538;210	0	3.55273e+07	37576500	37
sp|Q99714|HCD2_HUMAN;sp|Q99714-2|HCD2_HUMAN;tr|Q5H928|Q5H928_HUMAN	sp|Q99714|HCD2_HUMAN;sp|Q99714-2|HCD2_HUMAN	>sp|Q99714|HCD2_HUMAN 3-hydroxyacyl-CoA dehydrogenase type-2 OS=Homo sapiens OX=9606 GN=HSD17B10 PE=1 SV=3;>sp|Q99714-2|HCD2_HUMAN Isoform 2 of 3-hydroxyacyl-CoA dehydrogenase type-2 OS=Homo sapiens OX=9606 GN=HSD17B10	3	8	8	8	57.9	57.9	57.9	26923	261	261;252;169	0	11907000	6569300	24
sp|Q99832|TCPH_HUMAN;sp|Q99832-3|TCPH_HUMAN;sp|Q99832-4|TCPH_HUMAN;tr|F8WAM2|F8WAM2_HUMAN;sp|Q99832-2|TCPH_HUMAN;tr|F8WBP8|F8WBP8_HUMAN;tr|A0A0D9SG95|A0A0D9SG95_HUMAN	sp|Q99832|TCPH_HUMAN;sp|Q99832-3|TCPH_HUMAN;sp|Q99832-4|TCPH_HUMAN	>sp|Q99832|TCPH_HUMAN T-complex protein 1 subunit eta OS=Homo sapiens OX=9606 GN=CCT7 PE=1 SV=2;>sp|Q99832-3|TCPH_HUMAN Isoform 3 of T-complex protein 1 subunit eta OS=Homo sapiens OX=9606 GN=CCT7;>sp|Q99832-4|TCPH_HUMAN Isoform 4 of T-complex protein 1 su	7	8	8	8	23.2	23.2	23.2	59366	543	543;499;456;98;339;83;83	0	1.22697e+07	14076500	30
sp|Q9Y6M5|ZNT1_HUMAN	sp|Q9Y6M5|ZNT1_HUMAN	>sp|Q9Y6M5|ZNT1_HUMAN Zinc transporter 1 OS=Homo sapiens OX=9606 GN=SLC30A1 PE=1 SV=3	1	8	8	8	23.3	23.3	23.3	55299	507	507	0	4.37537e+07	27767000	35
CON__P02769;tr|H0YA55|H0YA55_HUMAN;tr|A0A0C4DGB6|A0A0C4DGB6_HUMAN;sp|P02768|ALBU_HUMAN;CON__P02768-1;tr|H7C013|H7C013_HUMAN;tr|A0A087WWT3|A0A087WWT3_HUMAN;sp|P02768-3|ALBU_HUMAN;tr|C9JKR2|C9JKR2_HUMAN;sp|P02768-2|ALBU_HUMAN;tr|D6RHD5|D6RHD5_HUMAN;tr|B7WNR0|B7WNR0_HUMAN	CON__P02769	>P02769 SWISS-PROT:P02769 (Bos taurus) Bovine serum albumin precursor	12	9	9	9	18.5	18.5	18.5	69293	607	607;454;604;609;609;197;396;396;417;417;459;494	0	30615000	12045500	18			+
sp|P13761|2B17_HUMAN;sp|Q9TQE0|2B19_HUMAN;tr|A0A140T958|A0A140T958_HUMAN;sp|P79483|DRB3_HUMAN;tr|A0A182DWH4|A0A182DWH4_HUMAN;sp|Q29974|2B1G_HUMAN;sp|P04229|2B11_HUMAN;sp|P01911|2B1F_HUMAN;sp|Q95IE3|2B1C_HUMAN;sp|P20039|2B1B_HUMAN;sp|Q30154|DRB5_HUMAN;sp|Q5Y7A7|2B1D_HUMAN;sp|P01912|2B13_HUMAN;sp|Q30167|2B1A_HUMAN;sp|Q9GIY3|2B1E_HUMAN	sp|P13761|2B17_HUMAN;sp|Q9TQE0|2B19_HUMAN;tr|A0A140T958|A0A140T958_HUMAN;sp|P79483|DRB3_HUMAN	>sp|P13761|2B17_HUMAN HLA class II histocompatibility antigen, DRB1-7 beta chain OS=Homo sapiens OX=9606 GN=HLA-DRB1 PE=1 SV=1;>sp|Q9TQE0|2B19_HUMAN HLA class II histocompatibility antigen, DRB1-9 beta chain OS=Homo sapiens OX=9606 GN=HLA-DRB1 PE=1 SV=1;>t	15	9	9	5	45.5	45.5	23.3	29822	266	266;266;250;266;266;266;266;266;266;266;266;266;266;266;266	0	43004000	83254500	46
tr|H0YD13|H0YD13_HUMAN;sp|P16070-18|CD44_HUMAN;sp|P16070-12|CD44_HUMAN;sp|P16070-14|CD44_HUMAN;sp|P16070-13|CD44_HUMAN;sp|P16070-11|CD44_HUMAN;sp|P16070-10|CD44_HUMAN;sp|P16070-16|CD44_HUMAN;sp|P16070-8|CD44_HUMAN;sp|P16070-17|CD44_HUMAN;sp|P16070-6|CD44_HUMAN;sp|P16070-4|CD44_HUMAN;sp|P16070-3|CD44_HUMAN;sp|P16070-7|CD44_HUMAN;sp|P16070-5|CD44_HUMAN;sp|P16070|CD44_HUMAN;tr|H0Y2P0|H0Y2P0_HUMAN;tr…	tr|H0YD13|H0YD13_HUMAN;sp|P16070-18|CD44_HUMAN;sp|P16070-12|CD44_HUMAN;sp|P16070-14|CD44_HUMAN;sp|P16070-13|CD44_HUMAN;sp|P16070-11|CD44_HUMAN;sp|P16070-10|CD44_HUMAN;sp|P16070-16|CD44_HUMAN;sp|P16070-8|CD44_HUMAN;sp|P16070-17|CD44_HUMAN;sp|P16070-6|CD44_HUMAN;sp|P16070-4|CD44_HUMAN;sp|P16070-3|CD44_HUMAN;sp|P16070-7|CD44_HUMAN;sp|P16070-5|CD44_HUMAN;sp|P16070|CD44_HUMAN;tr|H0Y2P0|H0Y2P0_HUMAN;tr…	>tr|H0YD13|H0YD13_HUMAN CD44 antigen OS=Homo sapiens OX=9606 GN=CD44 PE=1 SV=2;>sp|P16070-18|CD44_HUMAN Isoform 18 of CD44 antigen OS=Homo sapiens OX=9606 GN=CD44;>sp|P16070-12|CD44_HUMAN Isoform 12 of CD44 antigen OS=Homo sapiens OX=9606 GN=CD44;>sp|P1607	29	9	9	9	42.2	42.2	42.2	22683	206	206;340;361;396;425;429;493;668;674;691;699;699;711;713;734;742;287;82;240;277;294;294;675;78;183;80;139;229;232	0	9.03573e+07	118675000	42
sp|P35232|PHB_HUMAN;tr|C9JW96|C9JW96_HUMAN;tr|C9JZ20|C9JZ20_HUMAN;tr|E7ESE2|E7ESE2_HUMAN;tr|E9PCW0|E9PCW0_HUMAN;sp|P35232-2|PHB_HUMAN;tr|D6RBK0|D6RBK0_HUMAN	sp|P35232|PHB_HUMAN;tr|C9JW96|C9JW96_HUMAN;tr|C9JZ20|C9JZ20_HUMAN;tr|E7ESE2|E7ESE2_HUMAN;tr|E9PCW0|E9PCW0_HUMAN;sp|P35232-2|PHB_HUMAN	>sp|P35232|PHB_HUMAN Prohibitin OS=Homo sapiens OX=9606 GN=PHB PE=1 SV=1;>tr|C9JW96|C9JW96_HUMAN Prohibitin (Fragment) OS=Homo sapiens OX=9606 GN=PHB PE=1 SV=2;>tr|C9JZ20|C9JZ20_HUMAN Prohibitin (Fragment) OS=Homo sapiens OX=9606 GN=PHB PE=1 SV=1;>tr|E7ESE	7	9	9	9	50	50	50	29804	272	272;246;201;202;216;155;124	0	3.05467e+07	28575000	46
sp|P40227|TCPZ_HUMAN;sp|P40227-2|TCPZ_HUMAN;sp|Q92526-3|TCPW_HUMAN;sp|Q92526|TCPW_HUMAN	sp|P40227|TCPZ_HUMAN;sp|P40227-2|TCPZ_HUMAN	>sp|P40227|TCPZ_HUMAN T-complex protein 1 subunit zeta OS=Homo sapiens OX=9606 GN=CCT6A PE=1 SV=3;>sp|P40227-2|TCPZ_HUMAN Isoform 2 of T-complex protein 1 subunit zeta OS=Homo sapiens OX=9606 GN=CCT6A	4	9	9	9	27.1	27.1	27.1	58024	531	531;486;493;530	0	1.72293e+07	17864000	38
sp|P50443|S26A2_HUMAN	sp|P50443|S26A2_HUMAN	>sp|P50443|S26A2_HUMAN Sulfate transporter OS=Homo sapiens OX=9606 GN=SLC26A2 PE=1 SV=2	1	9	9	9	18.4	18.4	18.4	81661	739	739	0	48505000	58214500	44
sp|P52272-2|HNRPM_HUMAN;tr|A0A087X0X3|A0A087X0X3_HUMAN;sp|P52272|HNRPM_HUMAN;tr|M0R019|M0R019_HUMAN;tr|M0R2I7|M0R2I7_HUMAN;tr|M0R2T0|M0R2T0_HUMAN;tr|M0QZM1|M0QZM1_HUMAN;tr|M0QY96|M0QY96_HUMAN;tr|M0QYQ7|M0QYQ7_HUMAN;tr|M0R0Y6|M0R0Y6_HUMAN;tr|M0R0N3|M0R0N3_HUMAN	sp|P52272-2|HNRPM_HUMAN;tr|A0A087X0X3|A0A087X0X3_HUMAN;sp|P52272|HNRPM_HUMAN	>sp|P52272-2|HNRPM_HUMAN Isoform 2 of Heterogeneous nuclear ribonucleoprotein M OS=Homo sapiens OX=9606 GN=HNRNPM;>tr|A0A087X0X3|A0A087X0X3_HUMAN Heterogeneous nuclear ribonucleoprotein M OS=Homo sapiens OX=9606 GN=HNRNPM PE=1 SV=1;>sp|P52272|HNRPM_HUMAN H	11	9	9	9	17.1	17.1	17.1	73.62	691	691;730;730;352;214;357;383;116;219;99;275	0	2.98197e+07	26383500	35
sp|P54136|SYRC_HUMAN;sp|P54136-2|SYRC_HUMAN;tr|E5RH09|E5RH09_HUMAN;tr|E5RJM9|E5RJM9_HUMAN	sp|P54136|SYRC_HUMAN;sp|P54136-2|SYRC_HUMAN	>sp|P54136|SYRC_HUMAN Arginine--tRNA ligase, cytoplasmic OS=Homo sapiens OX=9606 GN=RARS PE=1 SV=2;>sp|P54136-2|SYRC_HUMAN Isoform Monomeric of Arginine--tRNA ligase, cytoplasmic OS=Homo sapiens OX=9606 GN=RARS	4	9	9	9	16.1	16.1	16.1	75378	660	660;588;113;129	0	2.21777e+07	18021500	25
sp|P63261|ACTG_HUMAN;sp|P60709|ACTB_HUMAN;tr|A0A2R8Y793|A0A2R8Y793_HUMAN;tr|I3L3I0|I3L3I0_HUMAN;tr|I3L1U9|I3L1U9_HUMAN;tr|I3L4N8|I3L4N8_HUMAN;sp|P68133|ACTS_HUMAN;sp|P68032|ACTC_HUMAN;sp|P63267-2|ACTH_HUMAN;sp|P63267|ACTH_HUMAN;sp|P62736|ACTA_HUMAN;tr|G5E9R0|G5E9R0_HUMAN;tr|K7EM38|K7EM38_HUMAN;tr|E7EVS6|E7EVS6_HUMAN;tr|I3L3R2|I3L3R2_HUMAN;tr|A0A2R8YGF8|A0A2R8YGF8_HUMAN;tr|J3KT65|J3KT65_HUMAN;tr|A…	sp|P63261|ACTG_HUMAN;sp|P60709|ACTB_HUMAN;tr|A0A2R8Y793|A0A2R8Y793_HUMAN;tr|I3L3I0|I3L3I0_HUMAN;tr|I3L1U9|I3L1U9_HUMAN;tr|I3L4N8|I3L4N8_HUMAN;sp|P68133|ACTS_HUMAN;sp|P68032|ACTC_HUMAN;sp|P63267-2|ACTH_HUMAN;sp|P63267|ACTH_HUMAN;sp|P62736|ACTA_HUMAN	>sp|P63261|ACTG_HUMAN Actin, cytoplasmic 2 OS=Homo sapiens OX=9606 GN=ACTG1 PE=1 SV=1;>sp|P60709|ACTB_HUMAN Actin, cytoplasmic 1 OS=Homo sapiens OX=9606 GN=ACTB PE=1 SV=1;>tr|A0A2R8Y793|A0A2R8Y793_HUMAN Actin, cytoplasmic 1 (Fragment) OS=Homo sapiens OX=96	34	9	9	7	37.6	37.6	31.2	41792	375	375;375;309;214;214;241;377;377;333;376;377;125;133;163;164;165;198;254;1075;1075;96;102;157;1075;52;80;105;119;144;151;151;375;1038;79	0	2.27627e+07	26895000	29
sp|Q01650|LAT1_HUMAN;tr|A0A0C4DGL4|A0A0C4DGL4_HUMAN;tr|H0YJ95|H0YJ95_HUMAN;tr|G3V4Z6|G3V4Z6_HUMAN;sp|Q9UM01|YLAT1_HUMAN	sp|Q01650|LAT1_HUMAN	>sp|Q01650|LAT1_HUMAN Large neutral amino acids transporter small subunit 1 OS=Homo sapiens OX=9606 GN=SLC7A5 PE=1 SV=2	5	9	9	8	17.6	17.6	16.2	55.01	507	507;241;168;245;511	0	3.92627e+08	553375000	58
sp|Q03405|UPAR_HUMAN;tr|M0QYR6|M0QYR6_HUMAN;sp|Q03405-2|UPAR_HUMAN;tr|M0R1I2|M0R1I2_HUMAN;tr|M0R0H5|M0R0H5_HUMAN;sp|Q03405-3|UPAR_HUMAN;tr|M0R0Y4|M0R0Y4_HUMAN;tr|M0QYS6|M0QYS6_HUMAN;tr|M0R2E9|M0R2E9_HUMAN;tr|M0R383|M0R383_HUMAN;tr|M0QX27|M0QX27_HUMAN	sp|Q03405|UPAR_HUMAN;tr|M0QYR6|M0QYR6_HUMAN;sp|Q03405-2|UPAR_HUMAN;tr|M0R1I2|M0R1I2_HUMAN;tr|M0R0H5|M0R0H5_HUMAN;sp|Q03405-3|UPAR_HUMAN;tr|M0R0Y4|M0R0Y4_HUMAN	>sp|Q03405|UPAR_HUMAN Urokinase plasminogen activator surface receptor OS=Homo sapiens OX=9606 GN=PLAUR PE=1 SV=1;>tr|M0QYR6|M0QYR6_HUMAN Urokinase plasminogen activator surface receptor (Fragment) OS=Homo sapiens OX=9606 GN=PLAUR PE=1 SV=1;>sp|Q03405-2|UP	11	9	9	9	40	40	40	36978	335	335;226;281;286;152;290;185;133;152;154;78	0	2.56013e+08	207060000	57
sp|Q14118|DAG1_HUMAN	sp|Q14118|DAG1_HUMAN	>sp|Q14118|DAG1_HUMAN Dystroglycan OS=Homo sapiens OX=9606 GN=DAG1 PE=1 SV=2	1	9	9	9	14.1	14.1	14.1	97.44	895	895	0	3.09263e+07	31028500	38
sp|Q14974|IMB1_HUMAN;sp|Q14974-2|IMB1_HUMAN;tr|J3KTM9|J3KTM9_HUMAN;tr|J3QR48|J3QR48_HUMAN	sp|Q14974|IMB1_HUMAN;sp|Q14974-2|IMB1_HUMAN;tr|J3KTM9|J3KTM9_HUMAN	>sp|Q14974|IMB1_HUMAN Importin subunit beta-1 OS=Homo sapiens OX=9606 GN=KPNB1 PE=1 SV=2;>sp|Q14974-2|IMB1_HUMAN Isoform 2 of Importin subunit beta-1 OS=Homo sapiens OX=9606 GN=KPNB1;>tr|J3KTM9|J3KTM9_HUMAN Importin subunit beta-1 (Fragment) OS=Homo sapien	4	9	9	9	16.1	16.1	16.1	97169	876	876;731;690;148	0	1.46453e+07	11214000	31
sp|Q15365|PCBP1_HUMAN;tr|F8VTZ0|F8VTZ0_HUMAN	sp|Q15365|PCBP1_HUMAN	>sp|Q15365|PCBP1_HUMAN Poly(rC)-binding protein 1 OS=Homo sapiens OX=9606 GN=PCBP1 PE=1 SV=2	2	9	9	7	50	50	41.3	37497	356	356;64	0	6.56213e+07	59884500	34
sp|Q16706|MA2A1_HUMAN;tr|H0YLB9|H0YLB9_HUMAN;tr|A0A0C4DGL1|A0A0C4DGL1_HUMAN;sp|P49641-2|MA2A2_HUMAN;tr|H0YNG5|H0YNG5_HUMAN;sp|P49641-1|MA2A2_HUMAN;sp|P49641|MA2A2_HUMAN	sp|Q16706|MA2A1_HUMAN	>sp|Q16706|MA2A1_HUMAN Alpha-mannosidase 2 OS=Homo sapiens OX=9606 GN=MAN2A1 PE=1 SV=2	7	9	9	9	10.1	10.1	10.1	131.14	1144	1144;793;796;796;938;1139;1150	0	9.76347e+06	18060000	22
sp|Q93050-1|VPP1_HUMAN;sp|Q93050|VPP1_HUMAN;sp|Q93050-3|VPP1_HUMAN;tr|B7Z641|B7Z641_HUMAN;tr|B7Z2A9|B7Z2A9_HUMAN;tr|K7EM24|K7EM24_HUMAN;tr|K7EPG4|K7EPG4_HUMAN;tr|F5H1T6|F5H1T6_HUMAN;tr|K7EQW2|K7EQW2_HUMAN;tr|K7ELZ6|K7ELZ6_HUMAN;tr|K7EN36|K7EN36_HUMAN	sp|Q93050-1|VPP1_HUMAN;sp|Q93050|VPP1_HUMAN;sp|Q93050-3|VPP1_HUMAN;tr|B7Z641|B7Z641_HUMAN;tr|B7Z2A9|B7Z2A9_HUMAN	>sp|Q93050-1|VPP1_HUMAN Isoform 2 of V-type proton ATPase 116 kDa subunit a isoform 1 OS=Homo sapiens OX=9606 GN=ATP6V0A1;>sp|Q93050|VPP1_HUMAN V-type proton ATPase 116 kDa subunit a isoform 1 OS=Homo sapiens OX=9606 GN=ATP6V0A1 PE=1 SV=3;>sp|Q93050-3|VPP1	11	9	9	9	18.9	18.9	18.9	95755	831	831;837;838;788;794;130;198;483;68;93;195	0	14130000	18588000	43
tr|J3KPX7|J3KPX7_HUMAN;sp|Q99623|PHB2_HUMAN;sp|Q99623-2|PHB2_HUMAN;tr|F5GY37|F5GY37_HUMAN;tr|F5H3X6|F5H3X6_HUMAN;tr|F5GWA7|F5GWA7_HUMAN;tr|F5H0C5|F5H0C5_HUMAN;tr|F5H2D2|F5H2D2_HUMAN	tr|J3KPX7|J3KPX7_HUMAN;sp|Q99623|PHB2_HUMAN;sp|Q99623-2|PHB2_HUMAN;tr|F5GY37|F5GY37_HUMAN;tr|F5H3X6|F5H3X6_HUMAN;tr|F5GWA7|F5GWA7_HUMAN	>tr|J3KPX7|J3KPX7_HUMAN Prohibitin-2 OS=Homo sapiens OX=9606 GN=PHB2 PE=1 SV=2;>sp|Q99623|PHB2_HUMAN Prohibitin-2 OS=Homo sapiens OX=9606 GN=PHB2 PE=1 SV=2;>sp|Q99623-2|PHB2_HUMAN Isoform 2 of Prohibitin-2 OS=Homo sapiens OX=9606 GN=PHB2;>tr|F5GY37|F5GY37_	8	9	9	9	40.6	40.6	40.6	33239	298	298;299;261;267;213;261;112;87	0	2.11943e+07	21145500	33
sp|Q9HD45|TM9S3_HUMAN;tr|Q5TB53|Q5TB53_HUMAN	sp|Q9HD45|TM9S3_HUMAN;tr|Q5TB53|Q5TB53_HUMAN	>sp|Q9HD45|TM9S3_HUMAN Transmembrane 9 superfamily member 3 OS=Homo sapiens OX=9606 GN=TM9SF3 PE=1 SV=2;>tr|Q5TB53|Q5TB53_HUMAN Transmembrane 9 superfamily member (Fragment) OS=Homo sapiens OX=9606 GN=TM9SF3 PE=1 SV=8	2	9	9	9	17.7	17.7	17.7	67887	589	589;253	0	8267100	42672500	20
sp|P07900|HS90A_HUMAN;sp|P07900-2|HS90A_HUMAN;tr|G3V2J8|G3V2J8_HUMAN;sp|Q58FG0|HS905_HUMAN;sp|Q14568|HS902_HUMAN	sp|P07900|HS90A_HUMAN;sp|P07900-2|HS90A_HUMAN	>sp|P07900|HS90A_HUMAN Heat shock protein HSP 90-alpha OS=Homo sapiens OX=9606 GN=HSP90AA1 PE=1 SV=5;>sp|P07900-2|HS90A_HUMAN Isoform 2 of Heat shock protein HSP 90-alpha OS=Homo sapiens OX=9606 GN=HSP90AA1	5	10	5	5	16.5	8.6	8.6	84659	732	732;854;174;334;343	0	40635000	49199000	31
sp|P11166|GTR1_HUMAN;tr|A6NL68|A6NL68_HUMAN;tr|A0A0D9SG74|A0A0D9SG74_HUMAN;tr|A0A0D9SFK9|A0A0D9SFK9_HUMAN	sp|P11166|GTR1_HUMAN	>sp|P11166|GTR1_HUMAN Solute carrier family 2, facilitated glucose transporter member 1 OS=Homo sapiens OX=9606 GN=SLC2A1 PE=1 SV=2	4	10	10	10	20.5	20.5	20.5	54083	492	492;116;142;173	0	192500000	291190000	38
sp|P13489|RINI_HUMAN;tr|H0YCR7|H0YCR7_HUMAN;tr|E9PMJ3|E9PMJ3_HUMAN;tr|E9PLZ3|E9PLZ3_HUMAN;tr|E9PIM9|E9PIM9_HUMAN;tr|E9PIK5|E9PIK5_HUMAN;tr|E9PMN0|E9PMN0_HUMAN;tr|E9PMA9|E9PMA9_HUMAN	sp|P13489|RINI_HUMAN;tr|H0YCR7|H0YCR7_HUMAN	>sp|P13489|RINI_HUMAN Ribonuclease inhibitor OS=Homo sapiens OX=9606 GN=RNH1 PE=1 SV=2;>tr|H0YCR7|H0YCR7_HUMAN Ribonuclease inhibitor (Fragment) OS=Homo sapiens OX=9606 GN=RNH1 PE=1 SV=1	8	10	10	10	39.7	39.7	39.7	49973	461	461;285;189;194;199;181;168;77	0	1.55163e+07	12205000	34
sp|P14314-2|GLU2B_HUMAN;sp|P14314|GLU2B_HUMAN;tr|K7ELL7|K7ELL7_HUMAN;tr|K7EPW7|K7EPW7_HUMAN;tr|A0A0C4DGP4|A0A0C4DGP4_HUMAN;tr|K7EKX1|K7EKX1_HUMAN;tr|K7EJ70|K7EJ70_HUMAN;tr|K7EIP3|K7EIP3_HUMAN	sp|P14314-2|GLU2B_HUMAN;sp|P14314|GLU2B_HUMAN;tr|K7ELL7|K7ELL7_HUMAN	>sp|P14314-2|GLU2B_HUMAN Isoform 2 of Glucosidase 2 subunit beta OS=Homo sapiens OX=9606 GN=PRKCSH;>sp|P14314|GLU2B_HUMAN Glucosidase 2 subunit beta OS=Homo sapiens OX=9606 GN=PRKCSH PE=1 SV=2;>tr|K7ELL7|K7ELL7_HUMAN Glucosidase 2 subunit beta OS=Homo sapi	8	10	10	10	27.8	27.8	27.8	59177	525	525;528;535;168;200;140;144;62	0	3.98767e+07	48138500	44
tr|A6NLN1|A6NLN1_HUMAN;sp|P26599|PTBP1_HUMAN;sp|P26599-2|PTBP1_HUMAN;sp|P26599-3|PTBP1_HUMAN;tr|A0A0U1RRM4|A0A0U1RRM4_HUMAN;tr|K7EKJ7|K7EKJ7_HUMAN;tr|K7ES59|K7ES59_HUMAN;tr|A0A087WU68|A0A087WU68_HUMAN;tr|K7EK45|K7EK45_HUMAN;tr|K7ELW5|K7ELW5_HUMAN;tr|A0A0D9SF20|A0A0D9SF20_HUMAN;sp|O95758-1|PTBP3_HUMAN;sp|O95758-6|PTBP3_HUMAN;sp|O95758-2|PTBP3_HUMAN;sp|O95758|PTBP3_HUMAN;sp|O95758-5|PTBP3_HUMAN;sp|…	tr|A6NLN1|A6NLN1_HUMAN;sp|P26599|PTBP1_HUMAN;sp|P26599-2|PTBP1_HUMAN;sp|P26599-3|PTBP1_HUMAN;tr|A0A0U1RRM4|A0A0U1RRM4_HUMAN;tr|K7EKJ7|K7EKJ7_HUMAN	>tr|A6NLN1|A6NLN1_HUMAN Polypyrimidine tract binding protein 1, isoform CRA_b OS=Homo sapiens OX=9606 GN=PTBP1 PE=1 SV=4;>sp|P26599|PTBP1_HUMAN Polypyrimidine tract-binding protein 1 OS=Homo sapiens OX=9606 GN=PTBP1 PE=1 SV=1;>sp|P26599-2|PTBP1_HUMAN Isofo	17	10	10	9	40.6	40.6	39.1	56.51	527	527;531;550;557;588;237;149;227;256;105;197;521;524;547;552;555;558	0	38965000	19103500	50
sp|P35613-2|BASI_HUMAN;sp|P35613|BASI_HUMAN;sp|P35613-4|BASI_HUMAN;tr|A0A087X2B5|A0A087X2B5_HUMAN;tr|I3L192|I3L192_HUMAN;tr|A0A2R8YDZ0|A0A2R8YDZ0_HUMAN	sp|P35613-2|BASI_HUMAN;sp|P35613|BASI_HUMAN;sp|P35613-4|BASI_HUMAN;tr|A0A087X2B5|A0A087X2B5_HUMAN;tr|I3L192|I3L192_HUMAN	>sp|P35613-2|BASI_HUMAN Isoform 2 of Basigin OS=Homo sapiens OX=9606 GN=BSG;>sp|P35613|BASI_HUMAN Basigin OS=Homo sapiens OX=9606 GN=BSG PE=1 SV=2;>sp|P35613-4|BASI_HUMAN Isoform 4 of Basigin OS=Homo sapiens OX=9606 GN=BSG;>tr|A0A087X2B5|A0A087X2B5_HUMAN B	6	10	10	3	48.3	48.3	16.7	29221	269	269;385;205;221;160;132	0	3.55803e+08	417225000	53
tr|B4DUR8|B4DUR8_HUMAN;sp|P49368-2|TCPG_HUMAN;sp|P49368|TCPG_HUMAN;tr|Q5SZX6|Q5SZX6_HUMAN;tr|E9PQ35|E9PQ35_HUMAN;tr|E9PRC8|E9PRC8_HUMAN	tr|B4DUR8|B4DUR8_HUMAN;sp|P49368-2|TCPG_HUMAN;sp|P49368|TCPG_HUMAN	>tr|B4DUR8|B4DUR8_HUMAN T-complex protein 1 subunit gamma OS=Homo sapiens OX=9606 GN=CCT3 PE=1 SV=1;>sp|P49368-2|TCPG_HUMAN Isoform 2 of T-complex protein 1 subunit gamma OS=Homo sapiens OX=9606 GN=CCT3;>sp|P49368|TCPG_HUMAN T-complex protein 1 subunit gam	6	10	10	10	31.2	31.2	31.2	55674	500	500;507;545;276;144;234	0	27307000	27915500	36
sp|P53634|CATC_HUMAN;tr|H0YCY8|H0YCY8_HUMAN	sp|P53634|CATC_HUMAN	>sp|P53634|CATC_HUMAN Dipeptidyl peptidase 1 OS=Homo sapiens OX=9606 GN=CTSC PE=1 SV=2	2	10	10	10	35.6	35.6	35.6	51853	463	463;244	0	54512000	66142500	56
sp|P63241|IF5A1_HUMAN;sp|P63241-2|IF5A1_HUMAN;tr|I3L397|I3L397_HUMAN;tr|I3L504|I3L504_HUMAN;sp|Q6IS14|IF5AL_HUMAN;tr|F8WCJ1|F8WCJ1_HUMAN;tr|C9J7B5|C9J7B5_HUMAN;tr|C9J4W5|C9J4W5_HUMAN;sp|Q9GZV4|IF5A2_HUMAN	sp|P63241|IF5A1_HUMAN;sp|P63241-2|IF5A1_HUMAN;tr|I3L397|I3L397_HUMAN;tr|I3L504|I3L504_HUMAN;sp|Q6IS14|IF5AL_HUMAN	>sp|P63241|IF5A1_HUMAN Eukaryotic translation initiation factor 5A-1 OS=Homo sapiens OX=9606 GN=EIF5A PE=1 SV=2;>sp|P63241-2|IF5A1_HUMAN Isoform 2 of Eukaryotic translation initiation factor 5A-1 OS=Homo sapiens OX=9606 GN=EIF5A;>tr|I3L397|I3L397_HUMAN Euk	9	10	10	10	66.9	66.9	66.9	16832	154	154;184;146;186;154;105;109;115;153	0	1.07653e+08	90578000	72
sp|Q6ZRP7|QSOX2_HUMAN;tr|H0Y430|H0Y430_HUMAN	sp|Q6ZRP7|QSOX2_HUMAN	>sp|Q6ZRP7|QSOX2_HUMAN Sulfhydryl oxidase 2 OS=Homo sapiens OX=9606 GN=QSOX2 PE=1 SV=3	2	10	10	10	21.1	21.1	21.1	77528	698	698;284	0	3.89127e+07	40194000	50
sp|Q9H223|EHD4_HUMAN	sp|Q9H223|EHD4_HUMAN	>sp|Q9H223|EHD4_HUMAN EH domain-containing protein 4 OS=Homo sapiens OX=9606 GN=EHD4 PE=1 SV=1	1	10	10	9	21.8	21.8	20.1	61174	541	541	0	2.83213e+07	25560500	32
sp|Q9UIW2|PLXA1_HUMAN;sp|P51805|PLXA3_HUMAN;sp|Q9HCM2|PLXA4_HUMAN;sp|Q9HCM2-4|PLXA4_HUMAN	sp|Q9UIW2|PLXA1_HUMAN	>sp|Q9UIW2|PLXA1_HUMAN Plexin-A1 OS=Homo sapiens OX=9606 GN=PLXNA1 PE=1 SV=3	4	10	10	8	7.8	7.8	6.6	211.06	1896	1896;1871;1894;344	0	1.18923e+07	13624500	24
CON__Q3SZV7	CON__Q3SZV7	>Q3SZV7 TREMBL:Q3SZV7 (Bos taurus) Similar to hemopexin	1	11	11	11	39.8	39.8	39.8	52295	460	460	0	3.89807e+07	44550000	29			+
sp|P07093-2|GDN_HUMAN;sp|P07093-3|GDN_HUMAN;sp|P07093|GDN_HUMAN;tr|C9JN98|C9JN98_HUMAN	sp|P07093-2|GDN_HUMAN;sp|P07093-3|GDN_HUMAN;sp|P07093|GDN_HUMAN;tr|C9JN98|C9JN98_HUMAN	>sp|P07093-2|GDN_HUMAN Isoform 2 of Glia-derived nexin OS=Homo sapiens OX=9606 GN=SERPINE2;>sp|P07093-3|GDN_HUMAN Isoform 3 of Glia-derived nexin OS=Homo sapiens OX=9606 GN=SERPINE2;>sp|P07093|GDN_HUMAN Glia-derived nexin OS=Homo sapiens OX=9606 GN=SERPINE	4	11	11	11	33.5	33.5	33.5	44	397	397;409;398;275	0	56324000	81077000	41
sp|P0DMV9|HS71B_HUMAN;sp|P0DMV8|HS71A_HUMAN;tr|A0A0G2JIW1|A0A0G2JIW1_HUMAN;sp|P0DMV8-2|HS71A_HUMAN;tr|V9GZ37|V9GZ37_HUMAN	sp|P0DMV9|HS71B_HUMAN;sp|P0DMV8|HS71A_HUMAN;tr|A0A0G2JIW1|A0A0G2JIW1_HUMAN;sp|P0DMV8-2|HS71A_HUMAN;tr|V9GZ37|V9GZ37_HUMAN	>sp|P0DMV9|HS71B_HUMAN Heat shock 70 kDa protein 1B OS=Homo sapiens OX=9606 GN=HSPA1B PE=1 SV=1;>sp|P0DMV8|HS71A_HUMAN Heat shock 70 kDa protein 1A OS=Homo sapiens OX=9606 GN=HSPA1A PE=1 SV=1;>tr|A0A0G2JIW1|A0A0G2JIW1_HUMAN Heat shock 70 kDa protein 1B OS=	5	11	10	4	29.5	27.5	13.4	70051	641	641;641;642;586;476	0	3.57163e+07	63840000	26
sp|P11117|PPAL_HUMAN;tr|E9PQY3|E9PQY3_HUMAN;tr|E9PHY0|E9PHY0_HUMAN;tr|E9PP23|E9PP23_HUMAN;tr|B7Z7D2|B7Z7D2_HUMAN;tr|E9PKW9|E9PKW9_HUMAN;tr|E9PQW9|E9PQW9_HUMAN;sp|P11117-2|PPAL_HUMAN;tr|B7Z6U3|B7Z6U3_HUMAN	sp|P11117|PPAL_HUMAN;tr|E9PQY3|E9PQY3_HUMAN;tr|E9PHY0|E9PHY0_HUMAN;tr|E9PP23|E9PP23_HUMAN;tr|B7Z7D2|B7Z7D2_HUMAN	>sp|P11117|PPAL_HUMAN Lysosomal acid phosphatase OS=Homo sapiens OX=9606 GN=ACP2 PE=1 SV=3;>tr|E9PQY3|E9PQY3_HUMAN Lysosomal acid phosphatase OS=Homo sapiens OX=9606 GN=ACP2 PE=1 SV=1;>tr|E9PHY0|E9PHY0_HUMAN Lysosomal acid phosphatase OS=Homo sapiens OX=96	9	11	11	11	26.2	26.2	26.2	48344	423	423;395;360;305;391;151;160;160;162	0	66333000	59307500	45
tr|G3V1A4|G3V1A4_HUMAN;sp|P23528|COF1_HUMAN;tr|E9PK25|E9PK25_HUMAN;tr|E9PP50|E9PP50_HUMAN;tr|E9PQB7|E9PQB7_HUMAN;tr|E9PLJ3|E9PLJ3_HUMAN;tr|E9PS23|E9PS23_HUMAN;sp|Q9Y281-3|COF2_HUMAN;sp|Q9Y281|COF2_HUMAN	tr|G3V1A4|G3V1A4_HUMAN;sp|P23528|COF1_HUMAN;tr|E9PK25|E9PK25_HUMAN;tr|E9PP50|E9PP50_HUMAN;tr|E9PQB7|E9PQB7_HUMAN;tr|E9PLJ3|E9PLJ3_HUMAN;tr|E9PS23|E9PS23_HUMAN	>tr|G3V1A4|G3V1A4_HUMAN Cofilin 1 (Non-muscle), isoform CRA_a OS=Homo sapiens OX=9606 GN=CFL1 PE=1 SV=1;>sp|P23528|COF1_HUMAN Cofilin-1 OS=Homo sapiens OX=9606 GN=CFL1 PE=1 SV=3;>tr|E9PK25|E9PK25_HUMAN Cofilin-1 OS=Homo sapiens OX=9606 GN=CFL1 PE=1 SV=1;>t	9	11	11	11	69.8	69.8	69.8	16811	149	149;166;204;159;122;79;90;149;166	0	2.47133e+08	215375000	90
sp|P26012|ITB8_HUMAN;sp|P26012-2|ITB8_HUMAN	sp|P26012|ITB8_HUMAN;sp|P26012-2|ITB8_HUMAN	>sp|P26012|ITB8_HUMAN Integrin beta-8 OS=Homo sapiens OX=9606 GN=ITGB8 PE=2 SV=1;>sp|P26012-2|ITB8_HUMAN Isoform 2 of Integrin beta-8 OS=Homo sapiens OX=9606 GN=ITGB8	2	11	11	11	20.5	20.5	20.5	85631	769	769;634	0	3.31127e+07	31959500	47
sp|Q13308|PTK7_HUMAN;sp|Q13308-6|PTK7_HUMAN;sp|Q13308-4|PTK7_HUMAN;sp|Q13308-2|PTK7_HUMAN;sp|Q13308-3|PTK7_HUMAN;sp|Q13308-5|PTK7_HUMAN;tr|Q86X91|Q86X91_HUMAN;tr|F8WDG7|F8WDG7_HUMAN;tr|H7C5L0|H7C5L0_HUMAN;tr|H0Y8F1|H0Y8F1_HUMAN;tr|C9J9E8|C9J9E8_HUMAN;tr|C9JQR6|C9JQR6_HUMAN	sp|Q13308|PTK7_HUMAN;sp|Q13308-6|PTK7_HUMAN;sp|Q13308-4|PTK7_HUMAN;sp|Q13308-2|PTK7_HUMAN;sp|Q13308-3|PTK7_HUMAN;sp|Q13308-5|PTK7_HUMAN	>sp|Q13308|PTK7_HUMAN Inactive tyrosine-protein kinase 7 OS=Homo sapiens OX=9606 GN=PTK7 PE=1 SV=2;>sp|Q13308-6|PTK7_HUMAN Isoform 6 of Inactive tyrosine-protein kinase 7 OS=Homo sapiens OX=9606 GN=PTK7;>sp|Q13308-4|PTK7_HUMAN Isoform 4 of Inactive tyrosin	12	11	11	11	17.8	17.8	17.8	118.39	1070	1070;1078;1014;1030;940;816;459;157;269;365;139;257	0	19834000	22714500	25
sp|Q14627|I13R2_HUMAN	sp|Q14627|I13R2_HUMAN	>sp|Q14627|I13R2_HUMAN Interleukin-13 receptor subunit alpha-2 OS=Homo sapiens OX=9606 GN=IL13RA2 PE=1 SV=1	1	11	11	11	40.8	40.8	40.8	44176	380	380	0	8.85127e+07	65069500	70
sp|Q3ZCM7|TBB8_HUMAN;tr|A0A075B736|A0A075B736_HUMAN;tr|Q5SQY0|Q5SQY0_HUMAN	sp|Q3ZCM7|TBB8_HUMAN;tr|A0A075B736|A0A075B736_HUMAN;tr|Q5SQY0|Q5SQY0_HUMAN	>sp|Q3ZCM7|TBB8_HUMAN Tubulin beta-8 chain OS=Homo sapiens OX=9606 GN=TUBB8 PE=1 SV=2;>tr|A0A075B736|A0A075B736_HUMAN Tubulin beta chain OS=Homo sapiens OX=9606 GN=TUBB8 PE=1 SV=1;>tr|Q5SQY0|Q5SQY0_HUMAN Tubulin beta chain OS=Homo sapiens OX=9606 GN=TUBB8	3	11	2	2	24.5	7.4	7.4	49775	444	444;407;410	0	61080000	51142500	40
sp|Q4KMQ2-3|ANO6_HUMAN;sp|Q4KMQ2|ANO6_HUMAN;sp|Q4KMQ2-2|ANO6_HUMAN;sp|Q4KMQ2-4|ANO6_HUMAN	sp|Q4KMQ2-3|ANO6_HUMAN;sp|Q4KMQ2|ANO6_HUMAN;sp|Q4KMQ2-2|ANO6_HUMAN;sp|Q4KMQ2-4|ANO6_HUMAN	>sp|Q4KMQ2-3|ANO6_HUMAN Isoform 3 of Anoctamin-6 OS=Homo sapiens OX=9606 GN=ANO6;>sp|Q4KMQ2|ANO6_HUMAN Anoctamin-6 OS=Homo sapiens OX=9606 GN=ANO6 PE=1 SV=2;>sp|Q4KMQ2-2|ANO6_HUMAN Isoform 2 of Anoctamin-6 OS=Homo sapiens OX=9606 GN=ANO6;>sp|Q4KMQ2-4|ANO6_	4	11	11	11	17.2	17.2	17.2	103.96	892	892;910;931;929	0	2.26253e+07	26466500	37
sp|Q8NBS9-2|TXND5_HUMAN;sp|Q8NBS9|TXND5_HUMAN	sp|Q8NBS9-2|TXND5_HUMAN;sp|Q8NBS9|TXND5_HUMAN	>sp|Q8NBS9-2|TXND5_HUMAN Isoform 2 of Thioredoxin domain-containing protein 5 OS=Homo sapiens OX=9606 GN=TXNDC5;>sp|Q8NBS9|TXND5_HUMAN Thioredoxin domain-containing protein 5 OS=Homo sapiens OX=9606 GN=TXNDC5 PE=1 SV=2	2	11	11	11	47.8	47.8	47.8	36177	324	324;432	0	2.21753e+07	43146500	40
sp|Q9UBG0|MRC2_HUMAN;tr|E7EME3|E7EME3_HUMAN;tr|J3QQZ6|J3QQZ6_HUMAN	sp|Q9UBG0|MRC2_HUMAN	>sp|Q9UBG0|MRC2_HUMAN C-type mannose receptor 2 OS=Homo sapiens OX=9606 GN=MRC2 PE=1 SV=2	3	11	11	11	12.2	12.2	12.2	166.67	1479	1479;345;35	0	1.79373e+07	22632500	43
sp|Q9UP95-5|S12A4_HUMAN;sp|Q9UP95-2|S12A4_HUMAN;sp|Q9UP95-6|S12A4_HUMAN;sp|Q9UP95|S12A4_HUMAN;tr|I3L4N6|I3L4N6_HUMAN;sp|Q9UP95-7|S12A4_HUMAN;sp|Q9UP95-3|S12A4_HUMAN;sp|Q9UP95-4|S12A4_HUMAN;tr|B3KXX3|B3KXX3_HUMAN;sp|Q9UHW9-6|S12A6_HUMAN;sp|Q9UHW9-5|S12A6_HUMAN;sp|Q9UHW9-2|S12A6_HUMAN;sp|Q9UHW9-3|S12A6_HUMAN;sp|Q9UHW9-4|S12A6_HUMAN;sp|Q9UHW9|S12A6_HUMAN;tr|H0YMQ9|H0YMQ9_HUMAN;tr|H0YKQ8|H0YKQ8_HUMAN…	sp|Q9UP95-5|S12A4_HUMAN;sp|Q9UP95-2|S12A4_HUMAN;sp|Q9UP95-6|S12A4_HUMAN;sp|Q9UP95|S12A4_HUMAN;tr|I3L4N6|I3L4N6_HUMAN;sp|Q9UP95-7|S12A4_HUMAN;sp|Q9UP95-3|S12A4_HUMAN	>sp|Q9UP95-5|S12A4_HUMAN Isoform 5 of Solute carrier family 12 member 4 OS=Homo sapiens OX=9606 GN=SLC12A4;>sp|Q9UP95-2|S12A4_HUMAN Isoform 2 of Solute carrier family 12 member 4 OS=Homo sapiens OX=9606 GN=SLC12A4;>sp|Q9UP95-6|S12A4_HUMAN Isoform 6 of Solu	21	11	11	11	13	13	13	117.04	1054	1054;1068;1079;1085;1037;1087;1011;780;962;1084;1091;1099;1135;1141;1150;906;942;24;90;1116;1139	0	2.74507e+07	30646000	43
CON__P12763;sp|P02765|FETUA_HUMAN;tr|C9JV77|C9JV77_HUMAN	CON__P12763	>P12763 SWISS-PROT:P12763 (Bos taurus) Alpha-2-HS-glycoprotein precursor	3	12	12	12	49	49	49	38418	359	359;367;368	0	4.62747e+08	426910000	189			+
sp|P35908|K22E_HUMAN;CON__P35908;sp|Q5XKE5|K2C79_HUMAN;CON__Q5XKE5;sp|Q01546|K22O_HUMAN;tr|H0YID6|H0YID6_HUMAN;sp|P12035|K2C3_HUMAN;CON__P12035;CON__Q01546	sp|P35908|K22E_HUMAN;CON__P35908	>sp|P35908|K22E_HUMAN Keratin, type II cytoskeletal 2 epidermal OS=Homo sapiens OX=9606 GN=KRT2 PE=1 SV=2;>P35908 SWISS-PROT:P35908 Tax_Id=9606 Gene_Symbol=KRT2 Keratin, type II cytoskeletal 2 epidermal	9	12	10	7	25.7	22.5	17.1	65432	639	639;645;535;535;638;119;628;629;638	0	85077000	49415000	50			+
tr|A0A286YF22|A0A286YF22_HUMAN;sp|O43175|SERA_HUMAN;tr|A0A2C9F2M7|A0A2C9F2M7_HUMAN;tr|A0A286YFA2|A0A286YFA2_HUMAN;tr|A0A286YFL2|A0A286YFL2_HUMAN;tr|A0A286YFM8|A0A286YFM8_HUMAN;tr|A0A286YER3|A0A286YER3_HUMAN;tr|A0A286YFC8|A0A286YFC8_HUMAN;tr|A0A286YFB2|A0A286YFB2_HUMAN;tr|A0A286YF34|A0A286YF34_HUMAN;tr|A0A286YF78|A0A286YF78_HUMAN;tr|A0A286YFF3|A0A286YFF3_HUMAN;tr|A0A286YFK5|A0A286YFK5_HUMAN;tr|A0A…	tr|A0A286YF22|A0A286YF22_HUMAN;sp|O43175|SERA_HUMAN;tr|A0A2C9F2M7|A0A2C9F2M7_HUMAN;tr|A0A286YFA2|A0A286YFA2_HUMAN;tr|A0A286YFL2|A0A286YFL2_HUMAN	>tr|A0A286YF22|A0A286YF22_HUMAN D-3-phosphoglycerate dehydrogenase OS=Homo sapiens OX=9606 GN=PHGDH PE=1 SV=1;>sp|O43175|SERA_HUMAN D-3-phosphoglycerate dehydrogenase OS=Homo sapiens OX=9606 GN=PHGDH PE=1 SV=4;>tr|A0A2C9F2M7|A0A2C9F2M7_HUMAN D-3-phosphogly	14	12	12	12	30.6	30.6	30.6	55938	526	526;533;532;445;429;239;97;123;165;72;276;63;145;89	0	73966000	72217000	51
tr|A0A0U1RQF0|A0A0U1RQF0_HUMAN;sp|P49327|FAS_HUMAN;tr|J3KTF0|J3KTF0_HUMAN	tr|A0A0U1RQF0|A0A0U1RQF0_HUMAN;sp|P49327|FAS_HUMAN	>tr|A0A0U1RQF0|A0A0U1RQF0_HUMAN Fatty acid synthase OS=Homo sapiens OX=9606 GN=FASN PE=1 SV=1;>sp|P49327|FAS_HUMAN Fatty acid synthase OS=Homo sapiens OX=9606 GN=FASN PE=1 SV=3	3	12	12	12	7.9	7.9	7.9	273.2	2509	2509;2511;78	0	20821000	20290000	39
tr|A0A087WXM8|A0A087WXM8_HUMAN;sp|P50895|BCAM_HUMAN;tr|K7ENU8|K7ENU8_HUMAN	tr|A0A087WXM8|A0A087WXM8_HUMAN;sp|P50895|BCAM_HUMAN;tr|K7ENU8|K7ENU8_HUMAN	>tr|A0A087WXM8|A0A087WXM8_HUMAN Basal cell adhesion molecule OS=Homo sapiens OX=9606 GN=BCAM PE=1 SV=1;>sp|P50895|BCAM_HUMAN Basal cell adhesion molecule OS=Homo sapiens OX=9606 GN=BCAM PE=1 SV=2;>tr|K7ENU8|K7ENU8_HUMAN Basal cell adhesion molecule (Fragme	3	12	12	12	25.9	25.9	25.9	63693	588	588;628;286	0	3.93347e+07	46238500	47
tr|G3XAL9|G3XAL9_HUMAN;sp|P55011-3|S12A2_HUMAN;sp|P55011|S12A2_HUMAN	tr|G3XAL9|G3XAL9_HUMAN;sp|P55011-3|S12A2_HUMAN;sp|P55011|S12A2_HUMAN	>tr|G3XAL9|G3XAL9_HUMAN Solute carrier family 12 (Sodium/potassium/chloride transporters), member 2, isoform CRA_a OS=Homo sapiens OX=9606 GN=SLC12A2 PE=1 SV=1;>sp|P55011-3|S12A2_HUMAN Isoform 2 of Solute carrier family 12 member 2 OS=Homo sapiens OX=9606	3	12	12	12	15.8	15.8	15.8	124.59	1150	1150;1196;1212	0	35574000	42398500	45
sp|Q08174|PCDH1_HUMAN;sp|Q08174-2|PCDH1_HUMAN;tr|D6RAX3|D6RAX3_HUMAN;tr|D6RBG2|D6RBG2_HUMAN;tr|H0Y9F5|H0Y9F5_HUMAN	sp|Q08174|PCDH1_HUMAN;sp|Q08174-2|PCDH1_HUMAN	>sp|Q08174|PCDH1_HUMAN Protocadherin-1 OS=Homo sapiens OX=9606 GN=PCDH1 PE=1 SV=2;>sp|Q08174-2|PCDH1_HUMAN Isoform 2 of Protocadherin-1 OS=Homo sapiens OX=9606 GN=PCDH1	5	12	12	12	17.2	17.2	17.2	114.74	1060	1060;1237;382;150;126	0	32582000	26662000	41
tr|A0A0C4DGH0|A0A0C4DGH0_HUMAN;sp|Q5ZPR3-4|CD276_HUMAN;sp|Q5ZPR3|CD276_HUMAN;sp|Q5ZPR3-3|CD276_HUMAN;sp|Q5ZPR3-2|CD276_HUMAN;tr|H0YL10|H0YL10_HUMAN;tr|H0YK40|H0YK40_HUMAN;tr|H0YK59|H0YK59_HUMAN;tr|H0YN29|H0YN29_HUMAN;tr|H0YLT8|H0YLT8_HUMAN;tr|H0YN85|H0YN85_HUMAN	tr|A0A0C4DGH0|A0A0C4DGH0_HUMAN;sp|Q5ZPR3-4|CD276_HUMAN;sp|Q5ZPR3|CD276_HUMAN;sp|Q5ZPR3-3|CD276_HUMAN;sp|Q5ZPR3-2|CD276_HUMAN;tr|H0YL10|H0YL10_HUMAN	>tr|A0A0C4DGH0|A0A0C4DGH0_HUMAN CD276 antigen OS=Homo sapiens OX=9606 GN=CD276 PE=1 SV=1;>sp|Q5ZPR3-4|CD276_HUMAN Isoform 4 of CD276 antigen OS=Homo sapiens OX=9606 GN=CD276;>sp|Q5ZPR3|CD276_HUMAN CD276 antigen OS=Homo sapiens OX=9606 GN=CD276 PE=1 SV=1;>s	11	12	12	12	45.9	45.9	45.9	41767	388	388;533;534;493;316;199;156;165;170;132;136	0	1.82647e+08	177280000	92
sp|Q8NFZ8|CADM4_HUMAN	sp|Q8NFZ8|CADM4_HUMAN	>sp|Q8NFZ8|CADM4_HUMAN Cell adhesion molecule 4 OS=Homo sapiens OX=9606 GN=CADM4 PE=1 SV=1	1	12	12	12	44.6	44.6	44.6	42785	388	388	0	1.50363e+08	143290000	83
sp|Q9H5V8|CDCP1_HUMAN;sp|Q9H5V8-2|CDCP1_HUMAN;sp|Q9H5V8-3|CDCP1_HUMAN	sp|Q9H5V8|CDCP1_HUMAN;sp|Q9H5V8-2|CDCP1_HUMAN	>sp|Q9H5V8|CDCP1_HUMAN CUB domain-containing protein 1 OS=Homo sapiens OX=9606 GN=CDCP1 PE=1 SV=3;>sp|Q9H5V8-2|CDCP1_HUMAN Isoform 2 of CUB domain-containing protein 1 OS=Homo sapiens OX=9606 GN=CDCP1	3	12	12	12	18.4	18.4	18.4	92931	836	836;649;343	0	42904000	39494000	48
sp|P35527|K1C9_HUMAN;CON__P35527;tr|K7EQQ3|K7EQQ3_HUMAN	sp|P35527|K1C9_HUMAN;CON__P35527;tr|K7EQQ3|K7EQQ3_HUMAN	>sp|P35527|K1C9_HUMAN Keratin, type I cytoskeletal 9 OS=Homo sapiens OX=9606 GN=KRT9 PE=1 SV=3;>P35527 SWISS-PROT:P35527 Tax_Id=9606 Gene_Symbol=KRT9 Keratin, type I cytoskeletal 9;>tr|K7EQQ3|K7EQQ3_HUMAN Keratin, type I cytoskeletal 9 OS=Homo sapiens OX=9	3	13	13	13	33.1	33.1	33.1	62064	623	623;623;390	0	2.54827e+07	16584000	33			+
sp|P05141|ADT2_HUMAN;sp|Q9H0C2|ADT4_HUMAN	sp|P05141|ADT2_HUMAN	>sp|P05141|ADT2_HUMAN ADP/ATP translocase 2 OS=Homo sapiens OX=9606 GN=SLC25A5 PE=1 SV=7	2	13	4	4	36.2	12.8	12.8	32852	298	298;315	0	2.17313e+08	189460000	56
sp|P09651-3|ROA1_HUMAN;tr|F8W6I7|F8W6I7_HUMAN;sp|P09651-2|ROA1_HUMAN;sp|P09651|ROA1_HUMAN;tr|F8VZ49|F8VZ49_HUMAN;sp|Q32P51|RA1L2_HUMAN;tr|F8VTQ5|F8VTQ5_HUMAN;tr|F8W646|F8W646_HUMAN;tr|H0YH80|H0YH80_HUMAN;tr|A0A2R8Y4L2|A0A2R8Y4L2_HUMAN;tr|F8VYN5|F8VYN5_HUMAN	sp|P09651-3|ROA1_HUMAN;tr|F8W6I7|F8W6I7_HUMAN;sp|P09651-2|ROA1_HUMAN;sp|P09651|ROA1_HUMAN;tr|F8VZ49|F8VZ49_HUMAN;sp|Q32P51|RA1L2_HUMAN;tr|F8VTQ5|F8VTQ5_HUMAN	>sp|P09651-3|ROA1_HUMAN Isoform 2 of Heterogeneous nuclear ribonucleoprotein A1 OS=Homo sapiens OX=9606 GN=HNRNPA1;>tr|F8W6I7|F8W6I7_HUMAN Heterogeneous nuclear ribonucleoprotein A1 OS=Homo sapiens OX=9606 GN=HNRNPA1 PE=1 SV=2;>sp|P09651-2|ROA1_HUMAN Isofo	11	13	13	13	58.4	58.4	58.4	29386	267	267;307;320;372;231;320;145;156;191;275;113	0	7.60407e+07	51653000	60
sp|P12235|ADT1_HUMAN;tr|V9GYG0|V9GYG0_HUMAN	sp|P12235|ADT1_HUMAN;tr|V9GYG0|V9GYG0_HUMAN	>sp|P12235|ADT1_HUMAN ADP/ATP translocase 1 OS=Homo sapiens OX=9606 GN=SLC25A4 PE=1 SV=4;>tr|V9GYG0|V9GYG0_HUMAN ADP/ATP translocase 1 OS=Homo sapiens OX=9606 GN=SLC25A4 PE=1 SV=1	2	13	3	3	45.3	9.7	9.7	33064	298	298;208	0	168760000	129725000	72
tr|A0A0G2JI36|A0A0G2JI36_HUMAN;sp|P30455|1A36_HUMAN;sp|P30443|1A01_HUMAN;tr|A0A1W2PSE7|A0A1W2PSE7_HUMAN;tr|A0A0G2JIF2|A0A0G2JIF2_HUMAN;tr|A0A0G2JL56|A0A0G2JL56_HUMAN;tr|A0A1W2PQD0|A0A1W2PQD0_HUMAN	tr|A0A0G2JI36|A0A0G2JI36_HUMAN;sp|P30455|1A36_HUMAN;sp|P30443|1A01_HUMAN;tr|A0A1W2PSE7|A0A1W2PSE7_HUMAN;tr|A0A0G2JIF2|A0A0G2JIF2_HUMAN;tr|A0A0G2JL56|A0A0G2JL56_HUMAN;tr|A0A1W2PQD0|A0A1W2PQD0_HUMAN	>tr|A0A0G2JI36|A0A0G2JI36_HUMAN HLA class I histocompatibility antigen, A-3 alpha chain OS=Homo sapiens OX=9606 GN=HLA-A PE=1 SV=1;>sp|P30455|1A36_HUMAN HLA class I histocompatibility antigen, A-36 alpha chain OS=Homo sapiens OX=9606 GN=HLA-A PE=1 SV=1;>sp	7	13	1	1	56.5	3.3	3.3	34216	299	299;365;365;367;371;394;339	0.0049917	101953000	127555000	75
tr|I3L4X2|I3L4X2_HUMAN;sp|P33527|MRP1_HUMAN;sp|P33527-9|MRP1_HUMAN;tr|A0A0A0MS99|A0A0A0MS99_HUMAN;sp|P33527-4|MRP1_HUMAN;sp|P33527-3|MRP1_HUMAN;sp|P33527-7|MRP1_HUMAN;sp|P33527-2|MRP1_HUMAN;sp|P33527-6|MRP1_HUMAN;sp|P33527-5|MRP1_HUMAN;sp|P33527-8|MRP1_HUMAN	tr|I3L4X2|I3L4X2_HUMAN;sp|P33527|MRP1_HUMAN;sp|P33527-9|MRP1_HUMAN;tr|A0A0A0MS99|A0A0A0MS99_HUMAN;sp|P33527-4|MRP1_HUMAN;sp|P33527-3|MRP1_HUMAN;sp|P33527-7|MRP1_HUMAN;sp|P33527-2|MRP1_HUMAN;sp|P33527-6|MRP1_HUMAN;sp|P33527-5|MRP1_HUMAN;sp|P33527-8|MRP1_HUMAN	>tr|I3L4X2|I3L4X2_HUMAN Multidrug resistance-associated protein 1 (Fragment) OS=Homo sapiens OX=9606 GN=ABCC1 PE=1 SV=1;>sp|P33527|MRP1_HUMAN Multidrug resistance-associated protein 1 OS=Homo sapiens OX=9606 GN=ABCC1 PE=1 SV=3;>sp|P33527-9|MRP1_HUMAN Isofo	11	13	13	13	15.1	15.1	15.1	160.44	1440	1440;1531;1541;1215;1466;1475;1410;1472;1407;1416;1351	0	2.76663e+07	24905000	49
sp|Q92542-2|NICA_HUMAN;sp|Q92542|NICA_HUMAN;tr|H0Y3Z4|H0Y3Z4_HUMAN;tr|Q5T205|Q5T205_HUMAN;tr|Q5T209|Q5T209_HUMAN;tr|H0Y6T7|H0Y6T7_HUMAN;tr|Q5T210|Q5T210_HUMAN;tr|Q5T211|Q5T211_HUMAN	sp|Q92542-2|NICA_HUMAN;sp|Q92542|NICA_HUMAN	>sp|Q92542-2|NICA_HUMAN Isoform 2 of Nicastrin OS=Homo sapiens OX=9606 GN=NCSTN;>sp|Q92542|NICA_HUMAN Nicastrin OS=Homo sapiens OX=9606 GN=NCSTN PE=1 SV=2	8	13	13	13	29	29	29	76743	689	689;709;316;219;255;275;232;134	0	123240000	94064500	93
sp|O43852|CALU_HUMAN;sp|O43852-3|CALU_HUMAN;sp|O43852-2|CALU_HUMAN;sp|O43852-4|CALU_HUMAN;sp|O43852-6|CALU_HUMAN;sp|O43852-10|CALU_HUMAN;sp|O43852-5|CALU_HUMAN;sp|O43852-15|CALU_HUMAN;tr|H0Y875|H0Y875_HUMAN;sp|O43852-13|CALU_HUMAN;sp|O43852-14|CALU_HUMAN;sp|O43852-9|CALU_HUMAN;sp|O43852-11|CALU_HUMAN;sp|O43852-8|CALU_HUMAN;sp|O43852-12|CALU_HUMAN;sp|O43852-7|CALU_HUMAN	sp|O43852|CALU_HUMAN;sp|O43852-3|CALU_HUMAN;sp|O43852-2|CALU_HUMAN;sp|O43852-4|CALU_HUMAN;sp|O43852-6|CALU_HUMAN;sp|O43852-10|CALU_HUMAN;sp|O43852-5|CALU_HUMAN;sp|O43852-15|CALU_HUMAN;tr|H0Y875|H0Y875_HUMAN	>sp|O43852|CALU_HUMAN Calumenin OS=Homo sapiens OX=9606 GN=CALU PE=1 SV=2;>sp|O43852-3|CALU_HUMAN Isoform 3 of Calumenin OS=Homo sapiens OX=9606 GN=CALU;>sp|O43852-2|CALU_HUMAN Isoform 2 of Calumenin OS=Homo sapiens OX=9606 GN=CALU;>sp|O43852-4|CALU_HUMAN	16	14	14	14	62.2	62.2	62.2	37106	315	315;323;315;323;265;224;229;164;147;139;147;154;170;201;74;161	0	1.72817e+07	39553500	27
tr|Q5SRN7|Q5SRN7_HUMAN;tr|A0A1W2PS24|A0A1W2PS24_HUMAN;sp|P04439|1A03_HUMAN;tr|Q5SRN5|Q5SRN5_HUMAN;sp|P13746|1A11_HUMAN;sp|P13746-2|1A11_HUMAN;sp|P05534|1A24_HUMAN;sp|P01893|HLAH_HUMAN	tr|Q5SRN7|Q5SRN7_HUMAN;tr|A0A1W2PS24|A0A1W2PS24_HUMAN;sp|P04439|1A03_HUMAN;tr|Q5SRN5|Q5SRN5_HUMAN;sp|P13746|1A11_HUMAN;sp|P13746-2|1A11_HUMAN;sp|P05534|1A24_HUMAN	>tr|Q5SRN7|Q5SRN7_HUMAN HLA class I histocompatibility antigen, A-3 alpha chain OS=Homo sapiens OX=9606 GN=HLA-A PE=1 SV=2;>tr|A0A1W2PS24|A0A1W2PS24_HUMAN HLA class I histocompatibility antigen, A-3 alpha chain OS=Homo sapiens OX=9606 GN=HLA-A PE=1 SV=1;>s	8	14	6	0	58.5	31.1	0	34211	299	299;325;365;371;365;371;365;362	0	103503000	132510000	85
sp|P16615|AT2A2_HUMAN;sp|P16615-5|AT2A2_HUMAN;sp|P16615-2|AT2A2_HUMAN;sp|P16615-3|AT2A2_HUMAN;tr|H7C5W9|H7C5W9_HUMAN;sp|P16615-4|AT2A2_HUMAN;sp|O14983-3|AT2A1_HUMAN;sp|O14983-2|AT2A1_HUMAN;sp|O14983|AT2A1_HUMAN;sp|Q93084-4|AT2A3_HUMAN;sp|Q93084-2|AT2A3_HUMAN;sp|Q93084-3|AT2A3_HUMAN;sp|Q93084-7|AT2A3_HUMAN;sp|Q93084|AT2A3_HUMAN;sp|Q93084-6|AT2A3_HUMAN;sp|Q93084-5|AT2A3_HUMAN;tr|H3BTW4|H3BTW4_HUMAN	sp|P16615|AT2A2_HUMAN;sp|P16615-5|AT2A2_HUMAN;sp|P16615-2|AT2A2_HUMAN;sp|P16615-3|AT2A2_HUMAN;tr|H7C5W9|H7C5W9_HUMAN;sp|P16615-4|AT2A2_HUMAN	>sp|P16615|AT2A2_HUMAN Sarcoplasmic/endoplasmic reticulum calcium ATPase 2 OS=Homo sapiens OX=9606 GN=ATP2A2 PE=1 SV=1;>sp|P16615-5|AT2A2_HUMAN Isoform 5 of Sarcoplasmic/endoplasmic reticulum calcium ATPase 2 OS=Homo sapiens OX=9606 GN=ATP2A2;>sp|P16615-2|	17	14	14	14	19	19	19	114.76	1042	1042;997;997;999;933;1015;869;994;1001;998;999;1029;1033;1043;1044;1052;128	0	4.89823e+07	36565500	54
tr|B4DKB2|B4DKB2_HUMAN;sp|P42892-3|ECE1_HUMAN;sp|P42892-2|ECE1_HUMAN;sp|P42892-4|ECE1_HUMAN;sp|P42892|ECE1_HUMAN;tr|E9PJG1|E9PJG1_HUMAN	tr|B4DKB2|B4DKB2_HUMAN;sp|P42892-3|ECE1_HUMAN;sp|P42892-2|ECE1_HUMAN;sp|P42892-4|ECE1_HUMAN;sp|P42892|ECE1_HUMAN	>tr|B4DKB2|B4DKB2_HUMAN cDNA FLJ59212, highly similar to Endothelin-converting enzyme 1 (EC 3.4.24.71) OS=Homo sapiens OX=9606 GN=ECE1 PE=1 SV=1;>sp|P42892-3|ECE1_HUMAN Isoform C of Endothelin-converting enzyme 1 OS=Homo sapiens OX=9606 GN=ECE1;>sp|P42892-	6	14	14	14	28.3	28.3	28.3	83573	738	738;754;758;767;770;77	0	4.87513e+07	52151000	46
sp|P49411|EFTU_HUMAN;tr|H3BNU3|H3BNU3_HUMAN	sp|P49411|EFTU_HUMAN	>sp|P49411|EFTU_HUMAN Elongation factor Tu, mitochondrial OS=Homo sapiens OX=9606 GN=TUFM PE=1 SV=2	2	14	14	14	42.7	42.7	42.7	49541	452	452;101	0	7.52523e+07	59088000	63
sp|P55290|CAD13_HUMAN;sp|P55290-4|CAD13_HUMAN;sp|P55290-5|CAD13_HUMAN;sp|P55290-3|CAD13_HUMAN;sp|P55290-2|CAD13_HUMAN	sp|P55290|CAD13_HUMAN;sp|P55290-4|CAD13_HUMAN;sp|P55290-5|CAD13_HUMAN	>sp|P55290|CAD13_HUMAN Cadherin-13 OS=Homo sapiens OX=9606 GN=CDH13 PE=1 SV=1;>sp|P55290-4|CAD13_HUMAN Isoform 4 of Cadherin-13 OS=Homo sapiens OX=9606 GN=CDH13;>sp|P55290-5|CAD13_HUMAN Isoform 5 of Cadherin-13 OS=Homo sapiens OX=9606 GN=CDH13	5	14	14	14	25.1	25.1	25.1	78286	713	713;760;674;175;190	0	2.40493e+08	121200000	79
sp|Q11201|SIA4A_HUMAN;tr|E5RHV6|E5RHV6_HUMAN;tr|E5RH34|E5RH34_HUMAN;tr|E5RGL4|E5RGL4_HUMAN;sp|Q16842|SIA4B_HUMAN	sp|Q11201|SIA4A_HUMAN	>sp|Q11201|SIA4A_HUMAN CMP-N-acetylneuraminate-beta-galactosamide-alpha-2,3-sialyltransferase 1 OS=Homo sapiens OX=9606 GN=ST3GAL1 PE=2 SV=1	5	14	14	14	48.5	48.5	48.5	39075	340	340;97;72;46;350	0	0	223910000	42
sp|Q15758|AAAT_HUMAN;tr|M0QXM4|M0QXM4_HUMAN;sp|Q15758-3|AAAT_HUMAN;sp|Q15758-2|AAAT_HUMAN;tr|M0QX44|M0QX44_HUMAN;tr|M0R144|M0R144_HUMAN	sp|Q15758|AAAT_HUMAN;tr|M0QXM4|M0QXM4_HUMAN;sp|Q15758-3|AAAT_HUMAN;sp|Q15758-2|AAAT_HUMAN;tr|M0QX44|M0QX44_HUMAN	>sp|Q15758|AAAT_HUMAN Neutral amino acid transporter B(0) OS=Homo sapiens OX=9606 GN=SLC1A5 PE=1 SV=2;>tr|M0QXM4|M0QXM4_HUMAN Amino acid transporter OS=Homo sapiens OX=9606 GN=SLC1A5 PE=1 SV=1;>sp|Q15758-3|AAAT_HUMAN Isoform 3 of Neutral amino acid transpo	6	14	14	14	37.7	37.7	37.7	56598	541	541;365;313;339;258;29	0	3.19367e+08	506230000	90
CON__Q29443;CON__Q0IIK2;sp|P02788-2|TRFL_HUMAN;tr|E7EQB2|E7EQB2_HUMAN;tr|E7ER44|E7ER44_HUMAN;sp|P02788|TRFL_HUMAN	CON__Q29443;CON__Q0IIK2	>Q29443 SWISS-PROT:Q29443 Serotransferrin - Bos taurus (Bovine).;>Q0IIK2 TREMBL:Q0IIK2 (Bos taurus) Transferrin	6	15	15	15	28.9	28.9	28.9	75829	685	685;704;666;696;708;710	0	3.29663e+07	40533000	49			+
sp|P06576|ATPB_HUMAN;tr|H0YH81|H0YH81_HUMAN;tr|F8W079|F8W079_HUMAN;tr|F8W0P7|F8W0P7_HUMAN;tr|H0YI37|H0YI37_HUMAN	sp|P06576|ATPB_HUMAN;tr|H0YH81|H0YH81_HUMAN	>sp|P06576|ATPB_HUMAN ATP synthase subunit beta, mitochondrial OS=Homo sapiens OX=9606 GN=ATP5F1B PE=1 SV=3;>tr|H0YH81|H0YH81_HUMAN ATP synthase subunit beta (Fragment) OS=Homo sapiens OX=9606 GN=ATP5F1B PE=1 SV=1	5	15	15	15	48.4	48.4	48.4	56559	529	529;362;284;270;133	0	33145000	22755500	47
tr|H3BLV0|H3BLV0_HUMAN;sp|P08174-4|DAF_HUMAN;sp|P08174|DAF_HUMAN;sp|P08174-3|DAF_HUMAN;sp|P08174-5|DAF_HUMAN;sp|P08174-2|DAF_HUMAN;tr|B1AP13|B1AP13_HUMAN;sp|P08174-6|DAF_HUMAN;tr|H7BY55|H7BY55_HUMAN;sp|P08174-7|DAF_HUMAN;tr|B1AP15|B1AP15_HUMAN;tr|A0A2R8YEC5|A0A2R8YEC5_HUMAN;tr|A0A2R8YDY3|A0A2R8YDY3_HUMAN	tr|H3BLV0|H3BLV0_HUMAN;sp|P08174-4|DAF_HUMAN;sp|P08174|DAF_HUMAN;sp|P08174-3|DAF_HUMAN;sp|P08174-5|DAF_HUMAN;sp|P08174-2|DAF_HUMAN;tr|B1AP13|B1AP13_HUMAN;sp|P08174-6|DAF_HUMAN;tr|H7BY55|H7BY55_HUMAN;sp|P08174-7|DAF_HUMAN;tr|B1AP15|B1AP15_HUMAN	>tr|H3BLV0|H3BLV0_HUMAN Complement decay-accelerating factor (Fragment) OS=Homo sapiens OX=9606 GN=CD55 PE=1 SV=1;>sp|P08174-4|DAF_HUMAN Isoform 4 of Complement decay-accelerating factor OS=Homo sapiens OX=9606 GN=CD55;>sp|P08174|DAF_HUMAN Complement decay	13	15	15	15	54.6	54.6	54.6	35695	326	326;364;381;384;439;440;444;525;550;551;317;268;194	0	1.07837e+08	46626500	56
sp|P10316|1A69_HUMAN;sp|P01891|1A68_HUMAN;sp|P30453|1A34_HUMAN;sp|P16190|1A33_HUMAN;sp|P30457|1A66_HUMAN;sp|P16189|1A31_HUMAN;tr|A0A140T8W8|A0A140T8W8_HUMAN;tr|A0A1W2PR61|A0A1W2PR61_HUMAN;tr|A0A1W2PPF8|A0A1W2PPF8_HUMAN;sp|P30450|1A26_HUMAN;sp|P18462|1A25_HUMAN;tr|A0A140T8Y4|A0A140T8Y4_HUMAN;tr|A0A0G2JPD3|A0A0G2JPD3_HUMAN;sp|P30456|1A43_HUMAN	sp|P10316|1A69_HUMAN;sp|P01891|1A68_HUMAN;sp|P30453|1A34_HUMAN;sp|P16190|1A33_HUMAN;sp|P30457|1A66_HUMAN;sp|P16189|1A31_HUMAN;tr|A0A140T8W8|A0A140T8W8_HUMAN;tr|A0A1W2PR61|A0A1W2PR61_HUMAN;tr|A0A1W2PPF8|A0A1W2PPF8_HUMAN;sp|P30450|1A26_HUMAN;sp|P18462|1A25_HUMAN;tr|A0A140T8Y4|A0A140T8Y4_HUMAN;tr|A0A0G2JPD3|A0A0G2JPD3_HUMAN	>sp|P10316|1A69_HUMAN HLA class I histocompatibility antigen, A-69 alpha chain OS=Homo sapiens OX=9606 GN=HLA-A PE=1 SV=2;>sp|P01891|1A68_HUMAN HLA class I histocompatibility antigen, A-68 alpha chain OS=Homo sapiens OX=9606 GN=HLA-A PE=1 SV=4;>sp|P30453|1	14	15	1	0	49.3	3.8	0	40976	365	365;365;365;365;365;365;299;325;339;365;365;371;394;365	0	1.04057e+08	132135000	71
sp|P12236|ADT3_HUMAN	sp|P12236|ADT3_HUMAN	>sp|P12236|ADT3_HUMAN ADP/ATP translocase 3 OS=Homo sapiens OX=9606 GN=SLC25A6 PE=1 SV=4	1	15	15	2	54	54	9.7	32866	298	298	0	2.20937e+08	186150000	80
sp|P14618-2|KPYM_HUMAN;sp|P14618|KPYM_HUMAN;tr|H3BTN5|H3BTN5_HUMAN;tr|B4DNK4|B4DNK4_HUMAN;sp|P14618-3|KPYM_HUMAN;tr|H3BQ34|H3BQ34_HUMAN;tr|H3BR70|H3BR70_HUMAN;tr|H3BUW1|H3BUW1_HUMAN;tr|H3BTJ2|H3BTJ2_HUMAN;tr|H3BT25|H3BT25_HUMAN;tr|H3BU13|H3BU13_HUMAN;tr|H3BN34|H3BN34_HUMAN;tr|H3BQZ3|H3BQZ3_HUMAN;sp|P30613-2|KPYR_HUMAN;sp|P30613|KPYR_HUMAN	sp|P14618-2|KPYM_HUMAN;sp|P14618|KPYM_HUMAN;tr|H3BTN5|H3BTN5_HUMAN;tr|B4DNK4|B4DNK4_HUMAN;sp|P14618-3|KPYM_HUMAN;tr|H3BQ34|H3BQ34_HUMAN	>sp|P14618-2|KPYM_HUMAN Isoform M1 of Pyruvate kinase PKM OS=Homo sapiens OX=9606 GN=PKM;>sp|P14618|KPYM_HUMAN Pyruvate kinase PKM OS=Homo sapiens OX=9606 GN=PKM PE=1 SV=4;>tr|H3BTN5|H3BTN5_HUMAN Pyruvate kinase (Fragment) OS=Homo sapiens OX=9606 GN=PKM PE	15	15	15	15	38	38	38	58061	531	531;531;485;457;516;281;366;162;168;151;82;51;69;543;574	0	5.17233e+07	37319500	46
sp|P30530-2|UFO_HUMAN;sp|P30530|UFO_HUMAN;tr|M0R0W6|M0R0W6_HUMAN;tr|H7C3L9|H7C3L9_HUMAN;tr|A0A087WZQ5|A0A087WZQ5_HUMAN;tr|E9PHX8|E9PHX8_HUMAN;sp|Q12866|MERTK_HUMAN	sp|P30530-2|UFO_HUMAN;sp|P30530|UFO_HUMAN;tr|M0R0W6|M0R0W6_HUMAN	>sp|P30530-2|UFO_HUMAN Isoform Short of Tyrosine-protein kinase receptor UFO OS=Homo sapiens OX=9606 GN=AXL;>sp|P30530|UFO_HUMAN Tyrosine-protein kinase receptor UFO OS=Homo sapiens OX=9606 GN=AXL PE=1 SV=4;>tr|M0R0W6|M0R0W6_HUMAN Tyrosine-protein kinase r	7	15	15	15	24.2	24.2	24.2	97377	885	885;894;626;257;588;823;999	0	4.28277e+07	62017500	57
sp|Q13509|TBB3_HUMAN;tr|A0A0B4J269|A0A0B4J269_HUMAN;sp|Q13509-2|TBB3_HUMAN;tr|G3V2A3|G3V2A3_HUMAN;tr|G3V5W4|G3V5W4_HUMAN;tr|G3V2R8|G3V2R8_HUMAN;tr|G3V3R4|G3V3R4_HUMAN;tr|G3V2N6|G3V2N6_HUMAN	sp|Q13509|TBB3_HUMAN;tr|A0A0B4J269|A0A0B4J269_HUMAN;sp|Q13509-2|TBB3_HUMAN	>sp|Q13509|TBB3_HUMAN Tubulin beta-3 chain OS=Homo sapiens OX=9606 GN=TUBB3 PE=1 SV=2;>tr|A0A0B4J269|A0A0B4J269_HUMAN Uncharacterized protein OS=Homo sapiens OX=9606 PE=1 SV=1;>sp|Q13509-2|TBB3_HUMAN Isoform 2 of Tubulin beta-3 chain OS=Homo sapiens OX=960	8	15	2	2	39.3	9.3	9.3	50432	450	450;797;378;189;97;118;148;164	0	171440000	154590000	64
sp|Q9Y6M7-6|S4A7_HUMAN;sp|Q9Y6M7-13|S4A7_HUMAN;sp|Q9Y6M7-8|S4A7_HUMAN;sp|Q9Y6M7-7|S4A7_HUMAN;sp|Q9Y6M7-9|S4A7_HUMAN;tr|A0A0A0MST8|A0A0A0MST8_HUMAN;sp|Q9Y6M7-12|S4A7_HUMAN;tr|E9PFN4|E9PFN4_HUMAN;sp|Q9Y6M7-2|S4A7_HUMAN;sp|Q9Y6M7|S4A7_HUMAN;tr|C9JRP1|C9JRP1_HUMAN;sp|Q9Y6M7-11|S4A7_HUMAN;sp|Q9Y6M7-14|S4A7_HUMAN;sp|Q9Y6M7-10|S4A7_HUMAN;sp|Q9Y6M7-4|S4A7_HUMAN;sp|Q9Y6M7-3|S4A7_HUMAN;sp|Q9Y6M7-5|S4A7_HUM…	sp|Q9Y6M7-6|S4A7_HUMAN;sp|Q9Y6M7-13|S4A7_HUMAN;sp|Q9Y6M7-8|S4A7_HUMAN;sp|Q9Y6M7-7|S4A7_HUMAN;sp|Q9Y6M7-9|S4A7_HUMAN;tr|A0A0A0MST8|A0A0A0MST8_HUMAN;sp|Q9Y6M7-12|S4A7_HUMAN;tr|E9PFN4|E9PFN4_HUMAN;sp|Q9Y6M7-2|S4A7_HUMAN;sp|Q9Y6M7|S4A7_HUMAN;tr|C9JRP1|C9JRP1_HUMAN;sp|Q9Y6M7-11|S4A7_HUMAN;sp|Q9Y6M7-14|S4A7_HUMAN;sp|Q9Y6M7-10|S4A7_HUMAN;sp|Q9Y6M7-4|S4A7_HUMAN;sp|Q9Y6M7-3|S4A7_HUMAN;sp|Q9Y6M7-5|S4A7_HUM…	>sp|Q9Y6M7-6|S4A7_HUMAN Isoform 6 of Sodium bicarbonate cotransporter 3 OS=Homo sapiens OX=9606 GN=SLC4A7;>sp|Q9Y6M7-13|S4A7_HUMAN Isoform 13 of Sodium bicarbonate cotransporter 3 OS=Homo sapiens OX=9606 GN=SLC4A7;>sp|Q9Y6M7-8|S4A7_HUMAN Isoform 8 of Sodiu	28	15	15	15	21	21	21	127.36	1131	1131;1135;1246;1259;1095;1201;1206;1210;1090;1214;1051;463;467;574;1000;1018;800;801;991;1040;1044;1054;1071;1088;1093;1099;1106;1118	0	19765000	32616000	59
sp|P21589|5NTD_HUMAN;sp|P21589-2|5NTD_HUMAN;tr|Q96B60|Q96B60_HUMAN;tr|H0Y7R7|H0Y7R7_HUMAN;tr|H0Y3X5|H0Y3X5_HUMAN	sp|P21589|5NTD_HUMAN;sp|P21589-2|5NTD_HUMAN	>sp|P21589|5NTD_HUMAN 5-nucleotidase OS=Homo sapiens OX=9606 GN=NT5E PE=1 SV=1;>sp|P21589-2|5NTD_HUMAN Isoform 2 of 5-nucleotidase OS=Homo sapiens OX=9606 GN=NT5E	5	16	16	16	39.9	39.9	39.9	63367	574	574;524;264;230;179	0	121840000	31642500	64
sp|P48960-2|CD97_HUMAN;sp|P48960-3|CD97_HUMAN;sp|P48960|CD97_HUMAN;tr|K7EKV5|K7EKV5_HUMAN;tr|K7EPE8|K7EPE8_HUMAN;tr|K7EPP8|K7EPP8_HUMAN;tr|B4DWB8|B4DWB8_HUMAN;sp|Q9UHX3-4|AGRE2_HUMAN;sp|Q9UHX3-6|AGRE2_HUMAN;sp|Q9UHX3-3|AGRE2_HUMAN;sp|Q9UHX3-2|AGRE2_HUMAN;sp|Q9UHX3|AGRE2_HUMAN;tr|M0R0K5|M0R0K5_HUMAN;tr|M0QY55|M0QY55_HUMAN;sp|Q9UHX3-5|AGRE2_HUMAN	sp|P48960-2|CD97_HUMAN;sp|P48960-3|CD97_HUMAN;sp|P48960|CD97_HUMAN	>sp|P48960-2|CD97_HUMAN Isoform 2 of CD97 antigen OS=Homo sapiens OX=9606 GN=CD97;>sp|P48960-3|CD97_HUMAN Isoform 3 of CD97 antigen OS=Homo sapiens OX=9606 GN=CD97;>sp|P48960|CD97_HUMAN CD97 antigen OS=Homo sapiens OX=9606 GN=CD97 PE=1 SV=4	15	16	16	16	33.8	33.8	33.8	81742	742	742;786;835;154;156;164;379;730;765;774;812;823;831;330;681	0	1.29507e+08	176235000	95
sp|Q86VP6|CAND1_HUMAN;sp|Q86VP6-2|CAND1_HUMAN;tr|A0A0C4DGH5|A0A0C4DGH5_HUMAN;tr|H0YH27|H0YH27_HUMAN;sp|Q86VP6-3|CAND1_HUMAN	sp|Q86VP6|CAND1_HUMAN;sp|Q86VP6-2|CAND1_HUMAN;tr|A0A0C4DGH5|A0A0C4DGH5_HUMAN	>sp|Q86VP6|CAND1_HUMAN Cullin-associated NEDD8-dissociated protein 1 OS=Homo sapiens OX=9606 GN=CAND1 PE=1 SV=2;>sp|Q86VP6-2|CAND1_HUMAN Isoform 2 of Cullin-associated NEDD8-dissociated protein 1 OS=Homo sapiens OX=9606 GN=CAND1;>tr|A0A0C4DGH5|A0A0C4DGH5_H	5	16	16	16	22	22	22	136.37	1230	1230;1062;770;442;403	0	2.32623e+07	18369000	55
sp|Q9NZM1-6|MYOF_HUMAN;sp|Q9NZM1-3|MYOF_HUMAN;sp|Q9NZM1|MYOF_HUMAN;sp|Q9NZM1-2|MYOF_HUMAN;sp|Q9NZM1-5|MYOF_HUMAN;tr|H0YD14|H0YD14_HUMAN;sp|Q9NZM1-7|MYOF_HUMAN;sp|Q9NZM1-8|MYOF_HUMAN;sp|Q9NZM1-4|MYOF_HUMAN;sp|O75923-15|DYSF_HUMAN;sp|O75923-3|DYSF_HUMAN;sp|O75923-9|DYSF_HUMAN;sp|O75923|DYSF_HUMAN;sp|O75923-14|DYSF_HUMAN;sp|O75923-6|DYSF_HUMAN;sp|O75923-12|DYSF_HUMAN;sp|O75923-5|DYSF_HUMAN;sp|O75923…	sp|Q9NZM1-6|MYOF_HUMAN;sp|Q9NZM1-3|MYOF_HUMAN;sp|Q9NZM1|MYOF_HUMAN;sp|Q9NZM1-2|MYOF_HUMAN;sp|Q9NZM1-5|MYOF_HUMAN;tr|H0YD14|H0YD14_HUMAN	>sp|Q9NZM1-6|MYOF_HUMAN Isoform 6 of Myoferlin OS=Homo sapiens OX=9606 GN=MYOF;>sp|Q9NZM1-3|MYOF_HUMAN Isoform 3 of Myoferlin OS=Homo sapiens OX=9606 GN=MYOF;>sp|Q9NZM1|MYOF_HUMAN Myoferlin OS=Homo sapiens OX=9606 GN=MYOF PE=1 SV=1;>sp|Q9NZM1-2|MYOF_HUMAN	24	16	16	16	11.8	11.8	11.8	233.47	2048	2048;2050;2061;2019;1577;1177;445;419;160;1954;2066;2067;2080;2081;2087;2088;2097;2098;2101;2102;2111;2112;2118;2119	0	2.56957e+07	31576000	40
sp|Q9P2B2|FPRP_HUMAN	sp|Q9P2B2|FPRP_HUMAN	>sp|Q9P2B2|FPRP_HUMAN Prostaglandin F2 receptor negative regulator OS=Homo sapiens OX=9606 GN=PTGFRN PE=1 SV=2	1	16	16	16	24.9	24.9	24.9	98555	879	879	0	5.44227e+07	76820500	67
CON__P34955	CON__P34955	>P34955 SWISS-PROT:P34955 (Bos taurus) Alpha-1-antiproteinase precursor	1	17	17	17	44.5	44.5	44.5	46103	416	416	0	1.03273e+08	99985000	104			+
sp|O15118|NPC1_HUMAN;sp|O15118-2|NPC1_HUMAN;tr|K7EQ23|K7EQ23_HUMAN	sp|O15118|NPC1_HUMAN;sp|O15118-2|NPC1_HUMAN;tr|K7EQ23|K7EQ23_HUMAN	>sp|O15118|NPC1_HUMAN NPC intracellular cholesterol transporter 1 OS=Homo sapiens OX=9606 GN=NPC1 PE=1 SV=2;>sp|O15118-2|NPC1_HUMAN Isoform 2 of NPC intracellular cholesterol transporter 1 OS=Homo sapiens OX=9606 GN=NPC1;>tr|K7EQ23|K7EQ23_HUMAN NPC intrace	3	17	17	17	17.8	17.8	17.8	142.17	1278	1278;960;971	0	163350000	113740000	114
tr|A0A140T955|A0A140T955_HUMAN;tr|A0A140T933|A0A140T933_HUMAN;tr|A0A1W2PRT9|A0A1W2PRT9_HUMAN;tr|A0A140T9I0|A0A140T9I0_HUMAN;sp|P01892|1A02_HUMAN;tr|A0A140T9X5|A0A140T9X5_HUMAN;tr|A0A140T913|A0A140T913_HUMAN;tr|A0A1W2PPQ2|A0A1W2PPQ2_HUMAN	tr|A0A140T955|A0A140T955_HUMAN;tr|A0A140T933|A0A140T933_HUMAN;tr|A0A1W2PRT9|A0A1W2PRT9_HUMAN;tr|A0A140T9I0|A0A140T9I0_HUMAN;sp|P01892|1A02_HUMAN;tr|A0A140T9X5|A0A140T9X5_HUMAN;tr|A0A140T913|A0A140T913_HUMAN;tr|A0A1W2PPQ2|A0A1W2PPQ2_HUMAN	>tr|A0A140T955|A0A140T955_HUMAN HLA class I histocompatibility antigen, A-3 alpha chain OS=Homo sapiens OX=9606 GN=HLA-A PE=1 SV=1;>tr|A0A140T933|A0A140T933_HUMAN HLA class I histocompatibility antigen, A-3 alpha chain (Fragment) OS=Homo sapiens OX=9606 GN	8	17	17	0	64.9	64.9	0	34288	299	299;299;362;365;365;371;371;339	0	1.19083e+08	154650000	87
sp|P05362|ICAM1_HUMAN;tr|K7EKL8|K7EKL8_HUMAN;tr|E7ESS4|E7ESS4_HUMAN	sp|P05362|ICAM1_HUMAN	>sp|P05362|ICAM1_HUMAN Intercellular adhesion molecule 1 OS=Homo sapiens OX=9606 GN=ICAM1 PE=1 SV=2	3	17	17	17	43.6	43.6	43.6	57825	532	532;180;310	0	3.45727e+08	179575000	82
sp|P07355|ANXA2_HUMAN;sp|P07355-2|ANXA2_HUMAN;tr|H0YN42|H0YN42_HUMAN;tr|H0YMD0|H0YMD0_HUMAN;tr|H0YMU9|H0YMU9_HUMAN;tr|H0YM50|H0YM50_HUMAN;sp|A6NMY6|AXA2L_HUMAN;tr|H0YKS4|H0YKS4_HUMAN;tr|H0YMM1|H0YMM1_HUMAN;tr|H0YNP5|H0YNP5_HUMAN;tr|H0YN28|H0YN28_HUMAN;tr|H0YL33|H0YL33_HUMAN;tr|H0YKZ7|H0YKZ7_HUMAN;tr|H0YLV6|H0YLV6_HUMAN;tr|H0YMT9|H0YMT9_HUMAN;tr|H0YKX9|H0YKX9_HUMAN;tr|H0YMW4|H0YMW4_HUMAN;tr|H0YNA0…	sp|P07355|ANXA2_HUMAN;sp|P07355-2|ANXA2_HUMAN;tr|H0YN42|H0YN42_HUMAN;tr|H0YMD0|H0YMD0_HUMAN;tr|H0YMU9|H0YMU9_HUMAN;tr|H0YM50|H0YM50_HUMAN;sp|A6NMY6|AXA2L_HUMAN;tr|H0YKS4|H0YKS4_HUMAN;tr|H0YMM1|H0YMM1_HUMAN;tr|H0YNP5|H0YNP5_HUMAN	>sp|P07355|ANXA2_HUMAN Annexin A2 OS=Homo sapiens OX=9606 GN=ANXA2 PE=1 SV=2;>sp|P07355-2|ANXA2_HUMAN Isoform 2 of Annexin A2 OS=Homo sapiens OX=9606 GN=ANXA2;>tr|H0YN42|H0YN42_HUMAN Annexin (Fragment) OS=Homo sapiens OX=9606 GN=ANXA2 PE=1 SV=1;>tr|H0YMD0|	25	17	17	17	60.2	60.2	60.2	38604	339	339;357;256;227;230;248;339;176;149;175;139;142;119;132;133;134;146;79;110;81;59;65;47;69;45	0	1.01579e+08	75758000	97
sp|P68104|EF1A1_HUMAN;tr|A0A087WVQ9|A0A087WVQ9_HUMAN;sp|P68104-2|EF1A1_HUMAN;sp|Q5VTE0|EF1A3_HUMAN;tr|A0A087WV01|A0A087WV01_HUMAN;sp|Q05639|EF1A2_HUMAN;tr|Q5JR01|Q5JR01_HUMAN;tr|A0A2R8Y660|A0A2R8Y660_HUMAN;tr|A0A2R8Y488|A0A2R8Y488_HUMAN;tr|A6PW80|A6PW80_HUMAN;tr|A0A2R8YDN5|A0A2R8YDN5_HUMAN	sp|P68104|EF1A1_HUMAN;tr|A0A087WVQ9|A0A087WVQ9_HUMAN;sp|P68104-2|EF1A1_HUMAN;sp|Q5VTE0|EF1A3_HUMAN;tr|A0A087WV01|A0A087WV01_HUMAN	>sp|P68104|EF1A1_HUMAN Elongation factor 1-alpha 1 OS=Homo sapiens OX=9606 GN=EEF1A1 PE=1 SV=1;>tr|A0A087WVQ9|A0A087WVQ9_HUMAN Elongation factor 1-alpha 1 OS=Homo sapiens OX=9606 GN=EEF1A1 PE=1 SV=1;>sp|P68104-2|EF1A1_HUMAN Isoform 2 of Elongation factor 1	11	17	17	17	57.8	57.8	57.8	50.14	462	462;441;441;462;426;463;145;152;173;106;106	0	3.87583e+08	349625000	82
sp|P04062-4|GLCM_HUMAN;sp|P04062-2|GLCM_HUMAN;sp|P04062|GLCM_HUMAN;tr|A0A0G2JNZ5|A0A0G2JNZ5_HUMAN;sp|P04062-5|GLCM_HUMAN;tr|A0A0G2JLB3|A0A0G2JLB3_HUMAN;tr|A0A0G2JNZ0|A0A0G2JNZ0_HUMAN;sp|P04062-3|GLCM_HUMAN	sp|P04062-4|GLCM_HUMAN;sp|P04062-2|GLCM_HUMAN;sp|P04062|GLCM_HUMAN;tr|A0A0G2JNZ5|A0A0G2JNZ5_HUMAN;sp|P04062-5|GLCM_HUMAN;tr|A0A0G2JLB3|A0A0G2JLB3_HUMAN;tr|A0A0G2JNZ0|A0A0G2JNZ0_HUMAN;sp|P04062-3|GLCM_HUMAN	>sp|P04062-4|GLCM_HUMAN Isoform 4 of Glucosylceramidase OS=Homo sapiens OX=9606 GN=GBA;>sp|P04062-2|GLCM_HUMAN Isoform Short of Glucosylceramidase OS=Homo sapiens OX=9606 GN=GBA;>sp|P04062|GLCM_HUMAN Glucosylceramidase OS=Homo sapiens OX=9606 GN=GBA PE=1 S	8	18	18	18	56.1	56.1	56.1	50316	449	449;516;536;449;487;536;487;263	0	1.54487e+08	150515000	119
sp|P19022-2|CADH2_HUMAN;sp|P19022|CADH2_HUMAN;tr|C9J8J8|C9J8J8_HUMAN;tr|C9J126|C9J126_HUMAN;tr|C9JMH2|C9JMH2_HUMAN;tr|A0A0G2JRA4|A0A0G2JRA4_HUMAN;tr|A0A087WX99|A0A087WX99_HUMAN;sp|P55283-2|CADH4_HUMAN;sp|P55283|CADH4_HUMAN	sp|P19022-2|CADH2_HUMAN;sp|P19022|CADH2_HUMAN	>sp|P19022-2|CADH2_HUMAN Isoform 2 of Cadherin-2 OS=Homo sapiens OX=9606 GN=CDH2;>sp|P19022|CADH2_HUMAN Cadherin-2 OS=Homo sapiens OX=9606 GN=CDH2 PE=1 SV=4	9	18	18	18	32.6	32.6	32.6	97039	875	875;906;191;120;73;566;822;842;916	0	1.13093e+08	144510000	114
sp|P13645|K1C10_HUMAN;CON__P13645;CON__P02535-1;sp|Q7Z3Y7|K1C28_HUMAN;CON__Q148H6;CON__Q7Z3Y7;tr|K7EMD9|K7EMD9_HUMAN;sp|P13646-2|K1C13_HUMAN;sp|Q7Z3Z0|K1C25_HUMAN;CON__Q7Z3Z0;sp|Q7Z3Y8|K1C27_HUMAN;CON__Q7Z3Y8;sp|Q2M2I5|K1C24_HUMAN;CON__Q2M2I5;tr|F8VZY9|F8VZY9_HUMAN;sp|Q14525|KT33B_HUMAN;CON__Q14525;sp|Q15323|K1H1_HUMAN;CON__Q9UE12;CON__Q15323;CON__A2A5Y0;sp|O76013-2|KRT36_HUMAN;CON__P05784;tr|C4A…	sp|P13645|K1C10_HUMAN;CON__P13645	>sp|P13645|K1C10_HUMAN Keratin, type I cytoskeletal 10 OS=Homo sapiens OX=9606 GN=KRT10 PE=1 SV=6;>P13645 SWISS-PROT:P13645 Tax_Id=9606 Gene_Symbol=KRT10 Keratin, type I cytoskeletal 10	40	19	19	16	43.3	43.3	38.7	58826	584	584;593;570;464;464;486;165;355;450;450;459;459;525;525;391;404;404;416;416;416;416;417;423;425;425;430;448;448;449;453;455;455;456;456;467;467;468;468;471;476	0	9.53483e+07	68910500	83			+
sp|P04350|TBB4A_HUMAN;tr|M0R278|M0R278_HUMAN;tr|M0R1I1|M0R1I1_HUMAN	sp|P04350|TBB4A_HUMAN	>sp|P04350|TBB4A_HUMAN Tubulin beta-4A chain OS=Homo sapiens OX=9606 GN=TUBB4A PE=1 SV=2	3	19	1	0	63.1	4.1	0	49585	444	444;167;74	0	3.06423e+08	261170000	103
sp|P26006|ITA3_HUMAN;sp|P26006-1|ITA3_HUMAN;tr|D6R9X8|D6R9X8_HUMAN;tr|K7EMU3|K7EMU3_HUMAN;tr|H0YA49|H0YA49_HUMAN;tr|H0YA32|H0YA32_HUMAN	sp|P26006|ITA3_HUMAN;sp|P26006-1|ITA3_HUMAN	>sp|P26006|ITA3_HUMAN Integrin alpha-3 OS=Homo sapiens OX=9606 GN=ITGA3 PE=1 SV=5;>sp|P26006-1|ITA3_HUMAN Isoform 2 of Integrin alpha-3 OS=Homo sapiens OX=9606 GN=ITGA3	6	19	19	19	22.9	22.9	22.9	116.61	1051	1051;1066;142;117;221;84	0	117290000	152080000	96
sp|Q9BUF5|TBB6_HUMAN;tr|K7ESM5|K7ESM5_HUMAN;tr|K7EL29|K7EL29_HUMAN;tr|K7EN98|K7EN98_HUMAN;tr|K7ESQ3|K7ESQ3_HUMAN;tr|K7EQT3|K7EQT3_HUMAN;tr|K7EJ64|K7EJ64_HUMAN;tr|K7ERA8|K7ERA8_HUMAN;tr|K7EJZ4|K7EJZ4_HUMAN;tr|K7EPE5|K7EPE5_HUMAN;tr|K7ES63|K7ES63_HUMAN	sp|Q9BUF5|TBB6_HUMAN;tr|K7ESM5|K7ESM5_HUMAN	>sp|Q9BUF5|TBB6_HUMAN Tubulin beta-6 chain OS=Homo sapiens OX=9606 GN=TUBB6 PE=1 SV=1;>tr|K7ESM5|K7ESM5_HUMAN Tubulin beta chain (Fragment) OS=Homo sapiens OX=9606 GN=TUBB6 PE=1 SV=1	11	19	10	8	65	39.2	34.5	49857	446	446;338;130;136;96;104;104;110;115;141;116	0	1.47803e+08	114845000	115
sp|P04264|K2C1_HUMAN;CON__P04264;CON__Q922U2;CON__Q5XQN5;CON__Q6IFZ6;CON__H-INV:HIT000016045;tr|F8VP67|F8VP67_HUMAN;tr|F8W0C6|F8W0C6_HUMAN;tr|F8VUG2|F8VUG2_HUMAN;tr|F8W1U3|F8W1U3_HUMAN;sp|P05787|K2C8_HUMAN;CON__P05787;sp|P05787-2|K2C8_HUMAN;CON__Q9R0H5;CON__Q6NXH9;CON__Q8BGZ7;CON__P50446;sp|Q7Z794|K2C1B_HUMAN;CON__Q7Z794	sp|P04264|K2C1_HUMAN;CON__P04264	>sp|P04264|K2C1_HUMAN Keratin, type II cytoskeletal 1 OS=Homo sapiens OX=9606 GN=KRT1 PE=1 SV=6;>P04264 SWISS-PROT:P04264 Tax_Id=9606 Gene_Symbol=KRT1 Keratin, type II cytoskeletal 1	19	20	20	13	39.6	39.6	28.7	66038	644	644;644;580;601;572;99;113;178;273;289;483;483;511;524;539;551;553;578;578	0	1.49497e+08	101725000	89			+
sp|P08648|ITA5_HUMAN;tr|H0YIV7|H0YIV7_HUMAN	sp|P08648|ITA5_HUMAN	>sp|P08648|ITA5_HUMAN Integrin alpha-5 OS=Homo sapiens OX=9606 GN=ITGA5 PE=1 SV=2	2	20	20	20	29.2	29.2	29.2	114.54	1049	1049;119	0	1.45597e+08	134255000	106
sp|P20020-6|AT2B1_HUMAN;sp|P20020-3|AT2B1_HUMAN;sp|P20020-4|AT2B1_HUMAN;sp|P20020|AT2B1_HUMAN;sp|P20020-5|AT2B1_HUMAN;sp|P20020-2|AT2B1_HUMAN;tr|E7ERY9|E7ERY9_HUMAN;sp|Q16720-8|AT2B3_HUMAN;sp|Q16720-7|AT2B3_HUMAN;sp|Q16720-6|AT2B3_HUMAN;sp|Q16720-3|AT2B3_HUMAN;sp|Q16720-5|AT2B3_HUMAN;sp|Q16720-2|AT2B3_HUMAN;sp|Q16720-4|AT2B3_HUMAN;sp|Q16720|AT2B3_HUMAN;tr|A0A2R8Y4R4|A0A2R8Y4R4_HUMAN;tr|H0Y7S3|H0Y…	sp|P20020-6|AT2B1_HUMAN;sp|P20020-3|AT2B1_HUMAN;sp|P20020-4|AT2B1_HUMAN;sp|P20020|AT2B1_HUMAN;sp|P20020-5|AT2B1_HUMAN;sp|P20020-2|AT2B1_HUMAN;tr|E7ERY9|E7ERY9_HUMAN	>sp|P20020-6|AT2B1_HUMAN Isoform K of Plasma membrane calcium-transporting ATPase 1 OS=Homo sapiens OX=9606 GN=ATP2B1;>sp|P20020-3|AT2B1_HUMAN Isoform B of Plasma membrane calcium-transporting ATPase 1 OS=Homo sapiens OX=9606 GN=ATP2B1;>sp|P20020-4|AT2B1_H	29	20	11	11	23.5	13.3	13.3	130.62	1184	1184;1220;1249;1258;1171;1176;963;1115;1129;1154;1159;1168;1173;1206;1220;996;1099;1154;1168;1185;1198;1199;1212;1229;1243;101;300;162;387	0	8.21753e+07	106005000	73
sp|O00754-2|MA2B1_HUMAN;sp|O00754|MA2B1_HUMAN;tr|M0QZ24|M0QZ24_HUMAN;tr|M0R174|M0R174_HUMAN;tr|M0R2P5|M0R2P5_HUMAN;tr|M0QYZ1|M0QYZ1_HUMAN;tr|M0QZG6|M0QZG6_HUMAN	sp|O00754-2|MA2B1_HUMAN;sp|O00754|MA2B1_HUMAN	>sp|O00754-2|MA2B1_HUMAN Isoform 2 of Lysosomal alpha-mannosidase OS=Homo sapiens OX=9606 GN=MAN2B1;>sp|O00754|MA2B1_HUMAN Lysosomal alpha-mannosidase OS=Homo sapiens OX=9606 GN=MAN2B1 PE=1 SV=3	7	21	21	21	32.6	32.6	32.6	113.61	1010	1010;1011;198;140;195;164;172	0	150060000	98001500	121
sp|P08238|HS90B_HUMAN;sp|Q58FF7|H90B3_HUMAN;sp|Q58FF6|H90B4_HUMAN;tr|F8W026|F8W026_HUMAN;tr|Q96GW1|Q96GW1_HUMAN;tr|A0A1W2PRR1|A0A1W2PRR1_HUMAN;sp|P14625|ENPL_HUMAN	sp|P08238|HS90B_HUMAN	>sp|P08238|HS90B_HUMAN Heat shock protein HSP 90-beta OS=Homo sapiens OX=9606 GN=HSP90AB1 PE=1 SV=4	7	21	21	15	39.4	39.4	30	83263	724	724;597;505;48;315;315;803	0	109770000	95238000	85
sp|P13639|EF2_HUMAN;tr|K7EJ74|K7EJ74_HUMAN;tr|K7EP67|K7EP67_HUMAN	sp|P13639|EF2_HUMAN	>sp|P13639|EF2_HUMAN Elongation factor 2 OS=Homo sapiens OX=9606 GN=EEF2 PE=1 SV=4	3	21	21	20	31.8	31.8	30.7	95337	858	858;134;223	0	5.64353e+07	50735500	97
sp|P23634-7|AT2B4_HUMAN;sp|P23634-6|AT2B4_HUMAN;sp|P23634-8|AT2B4_HUMAN;sp|P23634|AT2B4_HUMAN;sp|P23634-5|AT2B4_HUMAN;sp|P23634-4|AT2B4_HUMAN;sp|P23634-3|AT2B4_HUMAN;sp|P23634-2|AT2B4_HUMAN	sp|P23634-7|AT2B4_HUMAN;sp|P23634-6|AT2B4_HUMAN;sp|P23634-8|AT2B4_HUMAN;sp|P23634|AT2B4_HUMAN;sp|P23634-5|AT2B4_HUMAN;sp|P23634-4|AT2B4_HUMAN;sp|P23634-3|AT2B4_HUMAN;sp|P23634-2|AT2B4_HUMAN	>sp|P23634-7|AT2B4_HUMAN Isoform ZB of Plasma membrane calcium-transporting ATPase 4 OS=Homo sapiens OX=9606 GN=ATP2B4;>sp|P23634-6|AT2B4_HUMAN Isoform XB of Plasma membrane calcium-transporting ATPase 4 OS=Homo sapiens OX=9606 GN=ATP2B4;>sp|P23634-8|AT2B4	8	21	21	12	26	26	15.8	132.59	1193	1193;1205;1229;1241;1122;1134;1158;1170	0	113230000	140845000	90
sp|P55060-3|XPO2_HUMAN;sp|P55060|XPO2_HUMAN;sp|P55060-4|XPO2_HUMAN;sp|P55060-2|XPO2_HUMAN	sp|P55060-3|XPO2_HUMAN;sp|P55060|XPO2_HUMAN;sp|P55060-4|XPO2_HUMAN	>sp|P55060-3|XPO2_HUMAN Isoform 3 of Exportin-2 OS=Homo sapiens OX=9606 GN=CSE1L;>sp|P55060|XPO2_HUMAN Exportin-2 OS=Homo sapiens OX=9606 GN=CSE1L PE=1 SV=3;>sp|P55060-4|XPO2_HUMAN Isoform 4 of Exportin-2 OS=Homo sapiens OX=9606 GN=CSE1L	4	21	21	21	31.6	31.6	31.6	107.78	945	945;971;915;195	0	6.55967e+07	54847500	101
sp|P04083|ANXA1_HUMAN;tr|Q5T3N1|Q5T3N1_HUMAN;tr|Q5T3N0|Q5T3N0_HUMAN	sp|P04083|ANXA1_HUMAN	>sp|P04083|ANXA1_HUMAN Annexin A1 OS=Homo sapiens OX=9606 GN=ANXA1 PE=1 SV=2	3	22	22	22	67.9	67.9	67.9	38714	346	346;204;115	0	2.81963e+08	219450000	123
sp|P05187|PPB1_HUMAN;sp|P10696|PPBN_HUMAN;sp|P09923|PPBI_HUMAN	sp|P05187|PPB1_HUMAN;sp|P10696|PPBN_HUMAN	>sp|P05187|PPB1_HUMAN Alkaline phosphatase, placental type OS=Homo sapiens OX=9606 GN=ALPP PE=1 SV=2;>sp|P10696|PPBN_HUMAN Alkaline phosphatase, placental-like OS=Homo sapiens OX=9606 GN=ALPPL2 PE=2 SV=4	3	22	22	22	58.3	58.3	58.3	57953	535	535;532;528	0	1.97527e+08	126750000	94
tr|Q5JP53|Q5JP53_HUMAN;sp|P07437|TBB5_HUMAN;tr|Q5ST81|Q5ST81_HUMAN	tr|Q5JP53|Q5JP53_HUMAN;sp|P07437|TBB5_HUMAN;tr|Q5ST81|Q5ST81_HUMAN	>tr|Q5JP53|Q5JP53_HUMAN Tubulin beta chain OS=Homo sapiens OX=9606 GN=TUBB PE=1 SV=1;>sp|P07437|TBB5_HUMAN Tubulin beta chain OS=Homo sapiens OX=9606 GN=TUBB PE=1 SV=2;>tr|Q5ST81|Q5ST81_HUMAN Tubulin beta chain OS=Homo sapiens OX=9606 GN=TUBB PE=1 SV=1	3	22	5	4	73.2	20.2	16.7	47766	426	426;444;372	0	3.73807e+08	327125000	122
sp|P11142|HSP7C_HUMAN;tr|E9PKE3|E9PKE3_HUMAN;sp|P11142-2|HSP7C_HUMAN;tr|E9PN89|E9PN89_HUMAN;tr|E9PNE6|E9PNE6_HUMAN;tr|E9PLF4|E9PLF4_HUMAN;tr|A8K7Q2|A8K7Q2_HUMAN;tr|E9PQQ4|E9PQQ4_HUMAN;tr|E9PQK7|E9PQK7_HUMAN;tr|E9PK54|E9PK54_HUMAN;tr|E9PI65|E9PI65_HUMAN;tr|E9PPY6|E9PPY6_HUMAN;sp|P54652|HSP72_HUMAN;tr|E9PN25|E9PN25_HUMAN;tr|E9PS65|E9PS65_HUMAN;tr|E9PM13|E9PM13_HUMAN	sp|P11142|HSP7C_HUMAN;tr|E9PKE3|E9PKE3_HUMAN;sp|P11142-2|HSP7C_HUMAN;tr|E9PN89|E9PN89_HUMAN;tr|E9PNE6|E9PNE6_HUMAN	>sp|P11142|HSP7C_HUMAN Heat shock cognate 71 kDa protein OS=Homo sapiens OX=9606 GN=HSPA8 PE=1 SV=1;>tr|E9PKE3|E9PKE3_HUMAN Heat shock cognate 71 kDa protein OS=Homo sapiens OX=9606 GN=HSPA8 PE=1 SV=1;>sp|P11142-2|HSP7C_HUMAN Isoform 2 of Heat shock cognat	16	22	22	19	43.8	43.8	40.4	70897	646	646;627;493;312;500;187;410;171;178;183;168;137;639;132;223;150	0	2.05527e+08	233000000	121
sp|Q96PD2|DCBD2_HUMAN;sp|Q96PD2-2|DCBD2_HUMAN;tr|C9JIW6|C9JIW6_HUMAN	sp|Q96PD2|DCBD2_HUMAN;sp|Q96PD2-2|DCBD2_HUMAN	>sp|Q96PD2|DCBD2_HUMAN Discoidin, CUB and LCCL domain-containing protein 2 OS=Homo sapiens OX=9606 GN=DCBLD2 PE=1 SV=1;>sp|Q96PD2-2|DCBD2_HUMAN Isoform 2 of Discoidin, CUB and LCCL domain-containing protein 2 OS=Homo sapiens OX=9606 GN=DCBLD2	3	22	22	22	42.6	42.6	42.6	85034	775	775;789;108	0	1.37857e+08	108220000	118
sp|O75976|CBPD_HUMAN;sp|O75976-2|CBPD_HUMAN;tr|J3QQJ4|J3QQJ4_HUMAN;tr|J3QRJ9|J3QRJ9_HUMAN	sp|O75976|CBPD_HUMAN;sp|O75976-2|CBPD_HUMAN	>sp|O75976|CBPD_HUMAN Carboxypeptidase D OS=Homo sapiens OX=9606 GN=CPD PE=1 SV=2;>sp|O75976-2|CBPD_HUMAN Isoform 2 of Carboxypeptidase D OS=Homo sapiens OX=9606 GN=CPD	4	23	23	23	22.5	22.5	22.5	152.93	1380	1380;1133;184;82	0	6.42633e+07	55125000	78
sp|P68363|TBA1B_HUMAN;sp|P68363-2|TBA1B_HUMAN;sp|P68366-2|TBA4A_HUMAN;sp|P68366|TBA4A_HUMAN;tr|F8VVB9|F8VVB9_HUMAN;tr|F8VQQ4|F8VQQ4_HUMAN;tr|F8VS66|F8VS66_HUMAN;tr|F8VRZ4|F8VRZ4_HUMAN;tr|C9JDS9|C9JDS9_HUMAN;tr|F8VX09|F8VX09_HUMAN;tr|F8VWV9|F8VWV9_HUMAN;tr|C9K0S6|C9K0S6_HUMAN;tr|C9JDL2|C9JDL2_HUMAN;tr|C9JEV8|C9JEV8_HUMAN;tr|C9JQ00|C9JQ00_HUMAN;tr|C9JJQ8|C9JJQ8_HUMAN;sp|A6NHL2-2|TBAL3_HUMAN;sp|A6NH…	sp|P68363|TBA1B_HUMAN;sp|P68363-2|TBA1B_HUMAN;sp|P68366-2|TBA4A_HUMAN;sp|P68366|TBA4A_HUMAN;tr|F8VVB9|F8VVB9_HUMAN	>sp|P68363|TBA1B_HUMAN Tubulin alpha-1B chain OS=Homo sapiens OX=9606 GN=TUBA1B PE=1 SV=1;>sp|P68363-2|TBA1B_HUMAN Isoform 2 of Tubulin alpha-1B chain OS=Homo sapiens OX=9606 GN=TUBA1B;>sp|P68366-2|TBA4A_HUMAN Isoform 2 of Tubulin alpha-4A chain OS=Homo sa	22	23	23	1	72.7	72.7	2.9	50151	451	451;335;433;448;246;219;130;112;156;75;81;47;119;153;180;198;406;446;49;231;26;241	0	8.86363e+08	791885000	123
sp|P68371|TBB4B_HUMAN;sp|A6NNZ2|TBB8L_HUMAN;tr|M0R2D3|M0R2D3_HUMAN;sp|Q9H4B7|TBB1_HUMAN;CON__ENSEMBL:ENSBTAP00000025008;tr|M0QY85|M0QY85_HUMAN;tr|M0QZL7|M0QZL7_HUMAN;tr|M0QYM7|M0QYM7_HUMAN;tr|M0R0X0|M0R0X0_HUMAN;tr|M0QY37|M0QY37_HUMAN;tr|M0QX14|M0QX14_HUMAN;tr|M0R042|M0R042_HUMAN;tr|M0R2T4|M0R2T4_HUMAN;tr|A0A075B724|A0A075B724_HUMAN	sp|P68371|TBB4B_HUMAN	>sp|P68371|TBB4B_HUMAN Tubulin beta-4B chain OS=Homo sapiens OX=9606 GN=TUBB4B PE=1 SV=1	14	23	23	1	73.9	73.9	2.7	49.83	445	445;444;155;451;536;107;157;160;103;109;110;144;104;119	0	390410000	342380000	119
sp|Q13740-2|CD166_HUMAN;sp|Q13740|CD166_HUMAN;tr|F5GXJ9|F5GXJ9_HUMAN;tr|H7C543|H7C543_HUMAN;sp|Q13740-3|CD166_HUMAN;sp|Q13740-4|CD166_HUMAN	sp|Q13740-2|CD166_HUMAN;sp|Q13740|CD166_HUMAN;tr|F5GXJ9|F5GXJ9_HUMAN	>sp|Q13740-2|CD166_HUMAN Isoform 2 of CD166 antigen OS=Homo sapiens OX=9606 GN=ALCAM;>sp|Q13740|CD166_HUMAN CD166 antigen OS=Homo sapiens OX=9606 GN=ALCAM PE=1 SV=2;>tr|F5GXJ9|F5GXJ9_HUMAN CD166 antigen OS=Homo sapiens OX=9606 GN=ALCAM PE=1 SV=1	6	23	23	23	53	53	53	63664	570	570;583;532;344;133;305	0	5.77793e+08	444020000	141
sp|Q9BQE3|TBA1C_HUMAN;tr|F5H5D3|F5H5D3_HUMAN;tr|A0A1W2PQM2|A0A1W2PQM2_HUMAN	sp|Q9BQE3|TBA1C_HUMAN;tr|F5H5D3|F5H5D3_HUMAN;tr|A0A1W2PQM2|A0A1W2PQM2_HUMAN	>sp|Q9BQE3|TBA1C_HUMAN Tubulin alpha-1C chain OS=Homo sapiens OX=9606 GN=TUBA1C PE=1 SV=1;>tr|F5H5D3|F5H5D3_HUMAN Tubulin alpha chain OS=Homo sapiens OX=9606 GN=TUBA1C PE=1 SV=1;>tr|A0A1W2PQM2|A0A1W2PQM2_HUMAN Tubulin alpha-1C chain OS=Homo sapiens OX=9606	3	23	3	2	73.1	12	9.1	49895	449	449;519;325	0	8.48513e+08	766850000	122
tr|A0A2R8Y804|A0A2R8Y804_HUMAN;tr|A0A2R8Y543|A0A2R8Y543_HUMAN;tr|B4DGU4|B4DGU4_HUMAN;tr|A0A2R8YCH5|A0A2R8YCH5_HUMAN;sp|P35222|CTNB1_HUMAN;tr|A0A2R8Y5A3|A0A2R8Y5A3_HUMAN;tr|A0A2R8Y5Z1|A0A2R8Y5Z1_HUMAN;tr|A0A2R8Y7Z0|A0A2R8Y7Z0_HUMAN;tr|A0A2R8Y5C3|A0A2R8Y5C3_HUMAN;tr|A0A2R8Y750|A0A2R8Y750_HUMAN;tr|A0A2R8Y6G0|A0A2R8Y6G0_HUMAN;tr|A0A2R8Y815|A0A2R8Y815_HUMAN;tr|E7EMJ5|E7EMJ5_HUMAN;tr|A0A2R8YG06|A0A2R8Y…	tr|A0A2R8Y804|A0A2R8Y804_HUMAN;tr|A0A2R8Y543|A0A2R8Y543_HUMAN;tr|B4DGU4|B4DGU4_HUMAN;tr|A0A2R8YCH5|A0A2R8YCH5_HUMAN;sp|P35222|CTNB1_HUMAN;tr|A0A2R8Y5A3|A0A2R8Y5A3_HUMAN;tr|A0A2R8Y5Z1|A0A2R8Y5Z1_HUMAN;tr|A0A2R8Y7Z0|A0A2R8Y7Z0_HUMAN;tr|A0A2R8Y5C3|A0A2R8Y5C3_HUMAN;tr|A0A2R8Y750|A0A2R8Y750_HUMAN;tr|A0A2R8Y6G0|A0A2R8Y6G0_HUMAN	>tr|A0A2R8Y804|A0A2R8Y804_HUMAN Catenin beta-1 OS=Homo sapiens OX=9606 GN=CTNNB1 PE=4 SV=1;>tr|A0A2R8Y543|A0A2R8Y543_HUMAN Catenin beta-1 OS=Homo sapiens OX=9606 GN=CTNNB1 PE=4 SV=1;>tr|B4DGU4|B4DGU4_HUMAN Catenin beta-1 OS=Homo sapiens OX=9606 GN=CTNNB1 P	17	25	25	23	49.9	49.9	48.4	77206	702	702;715;774;779;781;783;752;780;737;744;367;186;149;146;59;100;108	0	1.31667e+08	194160000	110
sp|P43121|MUC18_HUMAN;sp|P43121-2|MUC18_HUMAN	sp|P43121|MUC18_HUMAN;sp|P43121-2|MUC18_HUMAN	>sp|P43121|MUC18_HUMAN Cell surface glycoprotein MUC18 OS=Homo sapiens OX=9606 GN=MCAM PE=1 SV=2;>sp|P43121-2|MUC18_HUMAN Isoform 2 of Cell surface glycoprotein MUC18 OS=Homo sapiens OX=9606 GN=MCAM	2	25	25	25	48.1	48.1	48.1	71607	646	646;527	0	562410000	509900000	164
sp|Q6UVK1|CSPG4_HUMAN	sp|Q6UVK1|CSPG4_HUMAN	>sp|Q6UVK1|CSPG4_HUMAN Chondroitin sulfate proteoglycan 4 OS=Homo sapiens OX=9606 GN=CSPG4 PE=1 SV=2	1	25	25	25	16.8	16.8	16.8	250.53	2322	2322	0	6.06197e+07	58399000	61
sp|P05556|ITB1_HUMAN;sp|P05556-2|ITB1_HUMAN;sp|P05556-5|ITB1_HUMAN;sp|P05556-4|ITB1_HUMAN;sp|P05556-3|ITB1_HUMAN;tr|E7EQW5|E7EQW5_HUMAN;tr|C9JPK5|C9JPK5_HUMAN;tr|Q5T3E6|Q5T3E6_HUMAN;tr|E9PLR6|E9PLR6_HUMAN;tr|E7EUI6|E7EUI6_HUMAN;tr|E7ERX5|E7ERX5_HUMAN;tr|C9JJP8|C9JJP8_HUMAN;tr|Q5T3E5|Q5T3E5_HUMAN;tr|E9PQJ2|E9PQJ2_HUMAN;tr|H7C4N8|H7C4N8_HUMAN;tr|C9JNE0|C9JNE0_HUMAN	sp|P05556|ITB1_HUMAN;sp|P05556-2|ITB1_HUMAN;sp|P05556-5|ITB1_HUMAN;sp|P05556-4|ITB1_HUMAN;sp|P05556-3|ITB1_HUMAN	>sp|P05556|ITB1_HUMAN Integrin beta-1 OS=Homo sapiens OX=9606 GN=ITGB1 PE=1 SV=2;>sp|P05556-2|ITB1_HUMAN Isoform 2 of Integrin beta-1 OS=Homo sapiens OX=9606 GN=ITGB1;>sp|P05556-5|ITB1_HUMAN Isoform 5 of Integrin beta-1 OS=Homo sapiens OX=9606 GN=ITGB1;>sp	16	27	27	27	45	45	45	88414	798	798;789;801;819;825;163;98;136;143;152;124;31;89;104;108;14	0	444100000	507725000	140
sp|P08582|TRFM_HUMAN;sp|P08582-2|TRFM_HUMAN;tr|C9JVN1|C9JVN1_HUMAN	sp|P08582|TRFM_HUMAN	>sp|P08582|TRFM_HUMAN Melanotransferrin OS=Homo sapiens OX=9606 GN=MELTF PE=1 SV=2	3	27	27	27	56.1	56.1	56.1	80214	738	738;302;181	0	1.71113e+08	97512000	110
sp|P11216|PYGB_HUMAN;sp|P11217-2|PYGM_HUMAN;sp|P11217|PYGM_HUMAN;sp|P06737-2|PYGL_HUMAN;tr|E9PK47|E9PK47_HUMAN;sp|P06737|PYGL_HUMAN;tr|H0Y4Z6|H0Y4Z6_HUMAN	sp|P11216|PYGB_HUMAN	>sp|P11216|PYGB_HUMAN Glycogen phosphorylase, brain form OS=Homo sapiens OX=9606 GN=PYGB PE=1 SV=5	7	27	27	27	40.6	40.6	40.6	96695	843	843;754;842;813;819;847;245	0	1.02433e+08	79585000	106
sp|P18084|ITB5_HUMAN;tr|V9GZ57|V9GZ57_HUMAN;tr|H7C5U2|H7C5U2_HUMAN;tr|H7C4W1|H7C4W1_HUMAN;tr|V9GYZ1|V9GYZ1_HUMAN;tr|H7C580|H7C580_HUMAN;tr|V9GYD8|V9GYD8_HUMAN	sp|P18084|ITB5_HUMAN	>sp|P18084|ITB5_HUMAN Integrin beta-5 OS=Homo sapiens OX=9606 GN=ITGB5 PE=1 SV=1	7	27	27	27	49.1	49.1	49.1	88053	799	799;323;401;263;139;79;59	0	1.44843e+08	163035000	150
sp|P29317|EPHA2_HUMAN;sp|P29317-2|EPHA2_HUMAN	sp|P29317|EPHA2_HUMAN	>sp|P29317|EPHA2_HUMAN Ephrin type-A receptor 2 OS=Homo sapiens OX=9606 GN=EPHA2 PE=1 SV=2	2	27	27	25	42.3	42.3	40.4	108.27	976	976;497	0	1.58107e+08	207740000	129
sp|P54289-4|CA2D1_HUMAN;sp|P54289-5|CA2D1_HUMAN;sp|P54289-3|CA2D1_HUMAN;sp|P54289|CA2D1_HUMAN;sp|P54289-2|CA2D1_HUMAN;tr|H0Y715|H0Y715_HUMAN;tr|E7ERK3|E7ERK3_HUMAN;sp|Q9NY47-4|CA2D2_HUMAN;sp|Q9NY47-2|CA2D2_HUMAN;tr|C9JE82|C9JE82_HUMAN;sp|Q9NY47-3|CA2D2_HUMAN;sp|Q9NY47|CA2D2_HUMAN;sp|Q9NY47-5|CA2D2_HUMAN;tr|C9JVC9|C9JVC9_HUMAN	sp|P54289-4|CA2D1_HUMAN;sp|P54289-5|CA2D1_HUMAN;sp|P54289-3|CA2D1_HUMAN;sp|P54289|CA2D1_HUMAN;sp|P54289-2|CA2D1_HUMAN	>sp|P54289-4|CA2D1_HUMAN Isoform 4 of Voltage-dependent calcium channel subunit alpha-2/delta-1 OS=Homo sapiens OX=9606 GN=CACNA2D1;>sp|P54289-5|CA2D1_HUMAN Isoform 5 of Voltage-dependent calcium channel subunit alpha-2/delta-1 OS=Homo sapiens OX=9606 GN=C	14	27	27	27	39.2	39.2	39.2	121.89	1079	1079;1084;1086;1103;1091;280;309;1076;1143;1144;1145;1150;1152;1153	0	1.0141e+08	48441000	104
sp|Q9UIQ6|LCAP_HUMAN;sp|Q9UIQ6-3|LCAP_HUMAN;sp|Q9UIQ6-2|LCAP_HUMAN	sp|Q9UIQ6|LCAP_HUMAN;sp|Q9UIQ6-3|LCAP_HUMAN;sp|Q9UIQ6-2|LCAP_HUMAN	>sp|Q9UIQ6|LCAP_HUMAN Leucyl-cystinyl aminopeptidase OS=Homo sapiens OX=9606 GN=LNPEP PE=1 SV=3;>sp|Q9UIQ6-3|LCAP_HUMAN Isoform 3 of Leucyl-cystinyl aminopeptidase OS=Homo sapiens OX=9606 GN=LNPEP;>sp|Q9UIQ6-2|LCAP_HUMAN Isoform 2 of Leucyl-cystinyl aminop	3	27	27	27	29.2	29.2	29.2	117.35	1025	1025;1006;1011	0	1.16223e+08	115665000	90
sp|P10586-2|PTPRF_HUMAN;sp|P10586|PTPRF_HUMAN;tr|H0Y6Z7|H0Y6Z7_HUMAN;tr|H0Y4H1|H0Y4H1_HUMAN;tr|H0Y7Z9|H0Y7Z9_HUMAN;tr|H0Y380|H0Y380_HUMAN;sp|P23468-3|PTPRD_HUMAN;tr|Q3KPI9|Q3KPI9_HUMAN;sp|P23468-7|PTPRD_HUMAN;tr|F5GWR7|F5GWR7_HUMAN;sp|P23468-5|PTPRD_HUMAN;sp|P23468-4|PTPRD_HUMAN;sp|P23468-6|PTPRD_HUMAN;sp|P23468|PTPRD_HUMAN;sp|P23468-2|PTPRD_HUMAN;tr|A2A437|A2A437_HUMAN;tr|G8JL96|G8JL96_HUMAN;sp|…	sp|P10586-2|PTPRF_HUMAN;sp|P10586|PTPRF_HUMAN;tr|H0Y6Z7|H0Y6Z7_HUMAN;tr|H0Y4H1|H0Y4H1_HUMAN;tr|H0Y7Z9|H0Y7Z9_HUMAN	>sp|P10586-2|PTPRF_HUMAN Isoform 2 of Receptor-type tyrosine-protein phosphatase F OS=Homo sapiens OX=9606 GN=PTPRF;>sp|P10586|PTPRF_HUMAN Receptor-type tyrosine-protein phosphatase F OS=Homo sapiens OX=9606 GN=PTPRF PE=1 SV=2;>tr|H0Y6Z7|H0Y6Z7_HUMAN Recep	20	28	28	25	23.7	23.7	22	211.68	1898	1898;1907;1553;1291;1332;979;1383;1496;1502;1505;1505;1505;1506;1912;1890;262;1501;1501;1505;1530	0	58751000	105435000	85
tr|E7ESP4|E7ESP4_HUMAN;tr|E7EMF1|E7EMF1_HUMAN;tr|E9PB77|E9PB77_HUMAN	tr|E7ESP4|E7ESP4_HUMAN;tr|E7EMF1|E7EMF1_HUMAN;tr|E9PB77|E9PB77_HUMAN	>tr|E7ESP4|E7ESP4_HUMAN Integrin alpha-2 OS=Homo sapiens OX=9606 GN=ITGA2 PE=1 SV=1;>tr|E7EMF1|E7EMF1_HUMAN Integrin alpha-2 OS=Homo sapiens OX=9606 GN=ITGA2 PE=1 SV=1;>tr|E9PB77|E9PB77_HUMAN Integrin alpha-2 OS=Homo sapiens OX=9606 GN=ITGA2 PE=1 SV=1	3	30	1	1	44.2	2.1	2.1	102.83	942	942;815;641	0	4.23227e+08	421990000	173
sp|P32004-3|L1CAM_HUMAN;sp|P32004-2|L1CAM_HUMAN;sp|P32004|L1CAM_HUMAN;tr|H0Y5C3|H0Y5C3_HUMAN;tr|E9PHJ4|E9PHJ4_HUMAN;tr|E7EMY4|E7EMY4_HUMAN;tr|E7EVM4|E7EVM4_HUMAN;tr|E7EPI4|E7EPI4_HUMAN	sp|P32004-3|L1CAM_HUMAN;sp|P32004-2|L1CAM_HUMAN;sp|P32004|L1CAM_HUMAN	>sp|P32004-3|L1CAM_HUMAN Isoform 3 of Neural cell adhesion molecule L1 OS=Homo sapiens OX=9606 GN=L1CAM;>sp|P32004-2|L1CAM_HUMAN Isoform 2 of Neural cell adhesion molecule L1 OS=Homo sapiens OX=9606 GN=L1CAM;>sp|P32004|L1CAM_HUMAN Neural cell adhesion mole	8	32	32	32	32.4	32.4	32.4	138.91	1248	1248;1253;1257;190;83;90;128;150	0	171760000	205695000	151
sp|P00533|EGFR_HUMAN;tr|E9PFD7|E9PFD7_HUMAN;tr|Q504U8|Q504U8_HUMAN;sp|P00533-4|EGFR_HUMAN;sp|P00533-3|EGFR_HUMAN;sp|P00533-2|EGFR_HUMAN;tr|A0A1W2PRR9|A0A1W2PRR9_HUMAN;tr|C9JYS6|C9JYS6_HUMAN;sp|P04626-3|ERBB2_HUMAN;sp|P04626-2|ERBB2_HUMAN;tr|B4DTR1|B4DTR1_HUMAN;tr|J3QLU9|J3QLU9_HUMAN;sp|P04626-5|ERBB2_HUMAN;sp|P04626-4|ERBB2_HUMAN;sp|P04626|ERBB2_HUMAN;tr|J3KTI5|J3KTI5_HUMAN;tr|H3BLT0|H3BLT0_HUMAN…	sp|P00533|EGFR_HUMAN;tr|E9PFD7|E9PFD7_HUMAN;tr|Q504U8|Q504U8_HUMAN	>sp|P00533|EGFR_HUMAN Epidermal growth factor receptor OS=Homo sapiens OX=9606 GN=EGFR PE=1 SV=2;>tr|E9PFD7|E9PFD7_HUMAN Receptor protein-tyrosine kinase OS=Homo sapiens OX=9606 GN=EGFR PE=1 SV=3;>tr|Q504U8|Q504U8_HUMAN Receptor protein-tyrosine kinase OS=	23	33	33	33	41.7	41.7	41.7	134.28	1210	1210;1165;1091;628;705;405;464;128;569;645;979;1055;1225;1240;1255;251;731;888;1266;1282;1292;1298;1308	0	1.37117e+08	209485000	169
sp|P02786|TFR1_HUMAN;tr|G3V0E5|G3V0E5_HUMAN;tr|H7C3V5|H7C3V5_HUMAN;tr|F8WBE5|F8WBE5_HUMAN;sp|Q9UP52-2|TFR2_HUMAN;sp|Q9UP52-3|TFR2_HUMAN;sp|Q9UP52|TFR2_HUMAN	sp|P02786|TFR1_HUMAN;tr|G3V0E5|G3V0E5_HUMAN	>sp|P02786|TFR1_HUMAN Transferrin receptor protein 1 OS=Homo sapiens OX=9606 GN=TFRC PE=1 SV=2;>tr|G3V0E5|G3V0E5_HUMAN Transferrin receptor (P90, CD71), isoform CRA_c OS=Homo sapiens OX=9606 GN=TFRC PE=1 SV=1	7	33	33	33	52	52	52	84.87	760	760;679;118;81;630;774;801	0	765900000	980565000	192
sp|P08195-2|4F2_HUMAN;sp|P08195-3|4F2_HUMAN;tr|F5GZS6|F5GZS6_HUMAN;sp|P08195|4F2_HUMAN;tr|J3KPF3|J3KPF3_HUMAN;sp|P08195-4|4F2_HUMAN;tr|F5H0E2|F5H0E2_HUMAN;tr|H0YFS2|H0YFS2_HUMAN;tr|F5GZI0|F5GZI0_HUMAN;tr|F5H867|F5H867_HUMAN;tr|H0YFX4|H0YFX4_HUMAN;tr|F5GZR9|F5GZR9_HUMAN	sp|P08195-2|4F2_HUMAN;sp|P08195-3|4F2_HUMAN;tr|F5GZS6|F5GZS6_HUMAN;sp|P08195|4F2_HUMAN;tr|J3KPF3|J3KPF3_HUMAN;sp|P08195-4|4F2_HUMAN	>sp|P08195-2|4F2_HUMAN Isoform 2 of 4F2 cell-surface antigen heavy chain OS=Homo sapiens OX=9606 GN=SLC3A2;>sp|P08195-3|4F2_HUMAN Isoform 3 of 4F2 cell-surface antigen heavy chain OS=Homo sapiens OX=9606 GN=SLC3A2;>tr|F5GZS6|F5GZS6_HUMAN 4F2 cell-surface a	12	33	33	33	63.3	63.3	63.3	57944	529	529;568;599;630;631;661;145;247;175;135;122;47	0	3042100000	4022150000	363
sp|P35221|CTNA1_HUMAN;sp|P35221-2|CTNA1_HUMAN;tr|G3XAM7|G3XAM7_HUMAN;sp|P35221-3|CTNA1_HUMAN;tr|E5RIB1|E5RIB1_HUMAN;tr|E5RG03|E5RG03_HUMAN;tr|E5RJP7|E5RJP7_HUMAN;tr|E5RGD2|E5RGD2_HUMAN;tr|H0YBB8|H0YBB8_HUMAN;tr|E5RGY6|E5RGY6_HUMAN;tr|E5RFM5|E5RFM5_HUMAN;tr|E5RHV7|E5RHV7_HUMAN;tr|E5RJ41|E5RJ41_HUMAN;tr|E5RJL0|E5RJL0_HUMAN;tr|E5RFK9|E5RFK9_HUMAN;tr|E5RIE0|E5RIE0_HUMAN;tr|E5RGY7|E5RGY7_HUMAN;sp|P262…	sp|P35221|CTNA1_HUMAN;sp|P35221-2|CTNA1_HUMAN;tr|G3XAM7|G3XAM7_HUMAN;sp|P35221-3|CTNA1_HUMAN	>sp|P35221|CTNA1_HUMAN Catenin alpha-1 OS=Homo sapiens OX=9606 GN=CTNNA1 PE=1 SV=1;>sp|P35221-2|CTNA1_HUMAN Isoform 2 of Catenin alpha-1 OS=Homo sapiens OX=9606 GN=CTNNA1;>tr|G3XAM7|G3XAM7_HUMAN Catenin (Cadherin-associated protein), alpha 1, 102kDa, isofo	32	33	33	26	54.4	54.4	45.4	100.07	906	906;930;841;536;215;156;119;128;129;139;110;123;161;101;105;117;136;537;569;584;91;94;476;39;40;50;64;71;75;355;379;895	0	1.04107e+08	155320000	149
sp|Q92896|GSLG1_HUMAN;sp|Q92896-2|GSLG1_HUMAN;sp|Q92896-3|GSLG1_HUMAN;tr|H3BM42|H3BM42_HUMAN;tr|H3BQU9|H3BQU9_HUMAN;tr|H3BQT1|H3BQT1_HUMAN;tr|H3BRD8|H3BRD8_HUMAN	sp|Q92896|GSLG1_HUMAN;sp|Q92896-2|GSLG1_HUMAN;sp|Q92896-3|GSLG1_HUMAN;tr|H3BM42|H3BM42_HUMAN	>sp|Q92896|GSLG1_HUMAN Golgi apparatus protein 1 OS=Homo sapiens OX=9606 GN=GLG1 PE=1 SV=2;>sp|Q92896-2|GSLG1_HUMAN Isoform 2 of Golgi apparatus protein 1 OS=Homo sapiens OX=9606 GN=GLG1;>sp|Q92896-3|GSLG1_HUMAN Isoform 3 of Golgi apparatus protein 1 OS=Ho	7	33	33	33	39.2	39.2	39.2	134.55	1179	1179;1203;1192;698;305;74;152	0	8.89907e+07	197685000	130
sp|O15031|PLXB2_HUMAN;tr|E2PU09|E2PU09_HUMAN;tr|A6QRG9|A6QRG9_HUMAN;tr|A0A087WU36|A0A087WU36_HUMAN;tr|A6QRH1|A6QRH1_HUMAN;tr|H0Y6J7|H0Y6J7_HUMAN	sp|O15031|PLXB2_HUMAN	>sp|O15031|PLXB2_HUMAN Plexin-B2 OS=Homo sapiens OX=9606 GN=PLXNB2 PE=1 SV=3	6	35	35	35	29	29	29	205.12	1838	1838;477;234;347;161;189	0	109120000	109530000	144
sp|P17301|ITA2_HUMAN;tr|D6RG08|D6RG08_HUMAN	sp|P17301|ITA2_HUMAN	>sp|P17301|ITA2_HUMAN Integrin alpha-2 OS=Homo sapiens OX=9606 GN=ITGA2 PE=1 SV=1	2	35	35	6	41.2	41.2	7.6	129.29	1181	1181;175	0	503300000	499970000	213
sp|P23229-4|ITA6_HUMAN;sp|P23229-2|ITA6_HUMAN;sp|P23229-9|ITA6_HUMAN;sp|P23229-6|ITA6_HUMAN;sp|P23229-5|ITA6_HUMAN;sp|P23229-3|ITA6_HUMAN;sp|P23229|ITA6_HUMAN;sp|P23229-7|ITA6_HUMAN;tr|C9JXX7|C9JXX7_HUMAN;tr|H7BZ97|H7BZ97_HUMAN	sp|P23229-4|ITA6_HUMAN;sp|P23229-2|ITA6_HUMAN;sp|P23229-9|ITA6_HUMAN;sp|P23229-6|ITA6_HUMAN;sp|P23229-5|ITA6_HUMAN;sp|P23229-3|ITA6_HUMAN;sp|P23229|ITA6_HUMAN;sp|P23229-7|ITA6_HUMAN	>sp|P23229-4|ITA6_HUMAN Isoform Alpha-6X2A of Integrin alpha-6 OS=Homo sapiens OX=9606 GN=ITGA6;>sp|P23229-2|ITA6_HUMAN Isoform Alpha-6X1A of Integrin alpha-6 OS=Homo sapiens OX=9606 GN=ITGA6;>sp|P23229-9|ITA6_HUMAN Isoform 9 of Integrin alpha-6 OS=Homo sa	10	38	38	38	47.3	47.3	47.3	119.09	1068	1068;1073;1097;1112;1086;1091;1130;954;231;258	0	2.58117e+08	400160000	189
sp|P06756-3|ITAV_HUMAN;sp|P06756|ITAV_HUMAN;sp|P06756-2|ITAV_HUMAN;tr|H7BZG1|H7BZG1_HUMAN	sp|P06756-3|ITAV_HUMAN;sp|P06756|ITAV_HUMAN;sp|P06756-2|ITAV_HUMAN	>sp|P06756-3|ITAV_HUMAN Isoform 3 of Integrin alpha-V OS=Homo sapiens OX=9606 GN=ITGAV;>sp|P06756|ITAV_HUMAN Integrin alpha-V OS=Homo sapiens OX=9606 GN=ITGAV PE=1 SV=2;>sp|P06756-2|ITAV_HUMAN Isoform 2 of Integrin alpha-V OS=Homo sapiens OX=9606 GN=ITGAV	4	39	39	39	51.1	51.1	51.1	111.13	1002	1002;1048;1012;136	0	298540000	306490000	227
sp|P05023-4|AT1A1_HUMAN;sp|P05023|AT1A1_HUMAN;sp|P05023-3|AT1A1_HUMAN;sp|P05023-2|AT1A1_HUMAN;tr|M0R116|M0R116_HUMAN;tr|A0A2R8YEY8|A0A2R8YEY8_HUMAN;sp|P13637|AT1A3_HUMAN;sp|P13637-2|AT1A3_HUMAN;sp|P13637-3|AT1A3_HUMAN;tr|A0A0A0MT26|A0A0A0MT26_HUMAN;tr|B1AKY9|B1AKY9_HUMAN;sp|P50993|AT1A2_HUMAN;tr|H0Y7C1|H0Y7C1_HUMAN;sp|Q13733|AT1A4_HUMAN;tr|Q5TC01|Q5TC01_HUMAN;tr|Q5TC02|Q5TC02_HUMAN;tr|E9PRA5|E9PR…	sp|P05023-4|AT1A1_HUMAN;sp|P05023|AT1A1_HUMAN;sp|P05023-3|AT1A1_HUMAN;sp|P05023-2|AT1A1_HUMAN	>sp|P05023-4|AT1A1_HUMAN Isoform 4 of Sodium/potassium-transporting ATPase subunit alpha-1 OS=Homo sapiens OX=9606 GN=ATP1A1;>sp|P05023|AT1A1_HUMAN Sodium/potassium-transporting ATPase subunit alpha-1 OS=Homo sapiens OX=9606 GN=ATP1A1 PE=1 SV=1;>sp|P05023-	20	43	43	40	46.7	46.7	43.8	113	1023	1023;1023;992;681;983;1010;1013;1024;1026;1226;1009;1020;714;1029;144;106;517;1035;157;251	0	7.36067e+08	672030000	225
sp|Q6YHK3|CD109_HUMAN;sp|Q6YHK3-4|CD109_HUMAN;sp|Q6YHK3-2|CD109_HUMAN;sp|Q6YHK3-3|CD109_HUMAN	sp|Q6YHK3|CD109_HUMAN;sp|Q6YHK3-4|CD109_HUMAN;sp|Q6YHK3-2|CD109_HUMAN;sp|Q6YHK3-3|CD109_HUMAN	>sp|Q6YHK3|CD109_HUMAN CD109 antigen OS=Homo sapiens OX=9606 GN=CD109 PE=1 SV=2;>sp|Q6YHK3-4|CD109_HUMAN Isoform 4 of CD109 antigen OS=Homo sapiens OX=9606 GN=CD109;>sp|Q6YHK3-2|CD109_HUMAN Isoform 2 of CD109 antigen OS=Homo sapiens OX=9606 GN=CD109;>sp|Q6	4	44	44	44	41.5	41.5	41.5	161.69	1445	1445;1428;1368;665	0	4.93223e+08	379990000	280
sp|P15144|AMPN_HUMAN;tr|H0YKT6|H0YKT6_HUMAN;tr|H0YLZ8|H0YLZ8_HUMAN;tr|H0YMC1|H0YMC1_HUMAN	sp|P15144|AMPN_HUMAN	>sp|P15144|AMPN_HUMAN Aminopeptidase N OS=Homo sapiens OX=9606 GN=ANPEP PE=1 SV=4	4	48	48	48	54.6	54.6	54.6	109.54	967	967;103;65;122	0	1478100000	1325750000	343
sp|Q9UHN6|TMEM2_HUMAN;sp|Q9UHN6-2|TMEM2_HUMAN;tr|F5H6B2|F5H6B2_HUMAN;tr|B4E1B9|B4E1B9_HUMAN;tr|H3BLX9|H3BLX9_HUMAN;tr|H3BLY0|H3BLY0_HUMAN;sp|Q86WI1|PKHL1_HUMAN	sp|Q9UHN6|TMEM2_HUMAN;sp|Q9UHN6-2|TMEM2_HUMAN	>sp|Q9UHN6|TMEM2_HUMAN Cell surface hyaluronidase OS=Homo sapiens OX=9606 GN=TMEM2 PE=1 SV=1;>sp|Q9UHN6-2|TMEM2_HUMAN Isoform 2 of Cell surface hyaluronidase OS=Homo sapiens OX=9606 GN=TMEM2	7	51	51	51	43.5	43.5	43.5	154.37	1383	1383;1320;580;376;176;178;4243	0	456980000	399100000	273
sp|P11717|MPRI_HUMAN;tr|S4R328|S4R328_HUMAN	sp|P11717|MPRI_HUMAN	>sp|P11717|MPRI_HUMAN Cation-independent mannose-6-phosphate receptor OS=Homo sapiens OX=9606 GN=IGF2R PE=1 SV=3	2	58	58	58	36.2	36.2	36.2	274.37	2491	2491;185	0	2.27887e+08	289170000	259
CON__ENSEMBL:ENSBTAP00000024146;sp|P01023|A2MG_HUMAN;sp|P20742|PZP_HUMAN;sp|P20742-2|PZP_HUMAN;tr|F5GXY0|F5GXY0_HUMAN	CON__ENSEMBL:ENSBTAP00000024146	>ENSEMBL:ENSBTAP00000024146 (Bos taurus) similar to alpha-2-macroglobulin isoform 1	5	64	64	64	62.7	62.7	62.7	164.34	1477	1477;1474;1482;1268;144	0	1.51313e+09	1422250000	393			+
sp|P16144-2|ITB4_HUMAN;sp|P16144-4|ITB4_HUMAN;sp|P16144-3|ITB4_HUMAN;sp|P16144|ITB4_HUMAN;sp|P16144-5|ITB4_HUMAN;tr|J3QRK0|J3QRK0_HUMAN;tr|J3QQL2|J3QQL2_HUMAN;tr|J3KSH9|J3KSH9_HUMAN	sp|P16144-2|ITB4_HUMAN;sp|P16144-4|ITB4_HUMAN;sp|P16144-3|ITB4_HUMAN;sp|P16144|ITB4_HUMAN	>sp|P16144-2|ITB4_HUMAN Isoform Beta-4A of Integrin beta-4 OS=Homo sapiens OX=9606 GN=ITGB4;>sp|P16144-4|ITB4_HUMAN Isoform Beta-4D of Integrin beta-4 OS=Homo sapiens OX=9606 GN=ITGB4;>sp|P16144-3|ITB4_HUMAN Isoform Beta-4B of Integrin beta-4 OS=Homo sapie	8	67	67	67	57	57	57	195.01	1752	1752;1745;1805;1822;964;201;114;63	0	446650000	690820000	376
