# Supplementary material for: ST3GAL1 is a target of the SOX2-GLI1 transcriptional complex and promotes melanoma metastasis through AXL
Source: Nat Commun. 2020 Nov 17;11:5865. doi: 10.1038/s41467-020-19575-2 (PMC7673140; doi:10.1038/s41467-020-19575-2)
Supplement: Supplementary file 6 — Supplementary Data 3 [file 41467_2020_19575_MOESM6_ESM.xlsx]

## Sheet: 1
Normalized expression of genes AXL, GLI1, ST3GAL1 and SOX2, averaged by library.	N	M12	M15	M27
AXL	0.237141419668595	0.00417520426642255	0.234879877373633	0.0118278083557755
GLI1	0.00124263579985827	0	0.00531044032543437	0.00146767898675877
ST3GAL1	0.0568959383451259	0.0016032483247231	0.165088633316281	0.0400231563563375
SOX2	0.00123507257633499	0	0.0756077285393116	0.000316831646277459

## Sheet: 2
Normalized expression of genes AXL, GLI1, ST3GAL1 and SOX2, averaged by cluster.	1	7	4	3	6	8	2	5
AXL	0.00171426541895111	0.0135700752354371	0.526855446319974	0.00252209160735699	0.0234178333134158	0.066833585874199	0.0651172435495857	0.247264043969023
GLI1	0	0	0.00122765771282173	0	0.00251145572922556	0.0107523101473348	0.0011505753979026	0.00574637199394018
ST3GAL1	0	0	0.0245554030195699	0.00848651832937537	0.083981177870828	0.118708712528743	0.0750541856570803	0.175831799536846
SOX2	0	0	0.000159705444171158	0	0.00099923826902891	0	0.001715139105749	0.0818143331208968

## Sheet: 3
Normalized expression of Cluster 1 marker genes, averaged by cluster.	8	2	4	6	5	3	7	1
CHCHD10	0.774337044544172	0.13930075664825	0.232025815566986	0.310063795118364	0.258248578118743	1.51778824338545	1.44207462694356	1.60269040136333
BLVRB	0.46272397548425	0.296804769911342	0.253450648484017	0.38396394452085	0.351576217138856	0.381306601126997	0.158660789377702	1.08564397678139
ZNF90	0.139032312016633	0.0850636459835778	0.0986397800238716	0.0825082849175123	0.0473950249069774	1.63886055127628	1.4605537193403	1.72306585335394
SEC11C	0.440323604588679	0.251256094797233	0.178707319554828	0.385332679928139	0.434709544555955	0.899968222466731	0.752201240622528	1.16216151827123
SYT4	0.0109105398985164	0.000691830266686537	0	0.00288773030101471	0	0.4454073100247	0.314375107484331	0.625391685909641
PSMB3	0.64307390009165	0.398067600276673	0.560668353327146	0.622791071032856	0.719270050163407	1.00313466785206	0.501264517955845	1.22420127169769
UBB	1.16261495769846	0.973806904899005	1.0176539049656	0.828664941202119	1.00995542853333	2.15621041590994	1.82973403446987	2.24601994867481
PSMB6	0.462458464354949	0.378688568372993	0.575373692916939	0.544828383245982	0.671282651938054	1.11068432401184	0.640378810029203	1.2152020332077
PSMD7	0.410171890004721	0.297380009804848	0.498013906136242	0.672601453161824	0.705628467636647	0.896937200209444	0.619029401304832	1.15316418459954
PSMB5	0.617837831475738	0.405097070194481	0.547178052805179	0.577510036095717	0.613059960530983	1.23253787637372	0.646891141707081	1.28998661975883
ESD	0.278779290691036	0.316805680741566	0.477526990989608	0.375588523826089	0.347605361576	0.826097003660459	0.422826561967308	1.1515690892387
DDIT3	0.331023553538631	0.126116874846456	0.110862033351101	0.252651586710181	0.259936032736378	0.384493040068509	0.17025466524146	0.733517994285599
YBX3	0.47424492091965	0.507505876849282	0.72137707387596	0.430937735515841	0.424173326370792	0.994651444926773	0.688398716290135	1.20119941771687
MTRNR2L7	0.00516452670179625	0.00141057464959506	0	0.00418619154965469	0.000412113902002301	0.34310353508401	0.81244439550864	1.04926721621456
CRYAB	0.0442037748801217	0.488879172608331	0.227282197328316	0.32547242083428	0.62294247822488	1.31082544505961	0.945188580771279	1.30282482730304
HSPA5	1.08117182888529	0.652762838413065	0.870461063301705	1.02574807070474	1.12979101766287	1.51979001709142	1.55385283713263	1.84528189322224
MTRNR2L10	0.0196392990594475	0.0309869969215084	0.00802024599445528	0.0236865053512335	0.0102593602417275	0.964901922735108	1.77961825877907	1.74403042325559
MTRNR2L6	0.0422167255233015	0.0432767400015873	0.0132110611999953	0.0243269891560778	0.0164394462952149	0.810736742738523	1.57749802326023	1.47483664567095
MPP6	0.186537626324857	0.0448727022265567	0.0377540435881259	0.117065234135874	0.0957116919761647	0.508690753014166	0.315750323179311	0.73650489440111
CNBP	0.716853624041589	0.483259585588697	0.559917768583212	0.600198467253325	0.507803266846892	1.41589346277771	0.914975092082936	1.43066637451852
ATF3	0.0387551394474313	0.0690405217546757	0.0139749483687659	0.031556722074906	0.0559603444554807	0.127208782967287	0.0271813055084684	0.509008899962801
AL136454.1	0.0460040196972307	0.0248092829811694	0.0358921632864139	0.0376788720801067	0.0246313022298651	0.982493287000569	0.711581047971474	0.964045847643208
KRTCAP2	0.161899478829869	0.214686434245248	0.236733390346229	0.254003389604456	0.296037323140168	0.76183101297787	0.524255041966711	0.933004926671605
PLEKHO1	0.0890798111464818	0.110369455813317	0.117933260618487	0.0799715822395455	0.266949546547567	0.508281199244285	0.308140218381117	0.90173518052627
GCLM	0.182587551293396	0.0669899244961025	0.115691343152473	0.136760921607606	0.113314377354258	0.365691928147604	0.259174943455973	0.724456422672701

## Sheet: 4
Normalized expression of Cluster 2 marker genes, averaged by cluster.	1	3	7	5	4	6	8	2
RPS4Y1	0.0157114564596848	0.0253524185228915	0	0.000151888693707225	0.818696200438149	0	0	0.734669332534309
HMG20B	0.060361362465592	0.0770506614061158	0.0202213990638075	0.617740454414543	0.408418343484437	0.488686865658994	0.5670120428331	0.978080965283513
MFSD12	0.00393932298897482	0.0172300879056985	0.0195452785280102	0.598019027413889	0.490174068922566	0.747229932030637	1.00922133869351	1.3452941017166
CABLES1	0	0.00128696379020043	0	0.0547803917020818	0.150486414747894	0.0992088623988847	0.197652910675888	0.426424390809307
TBC1D16	0.00393695923261822	0.00489071356069534	0.0465199651927553	0.117380784214798	0.136039763849757	0.310566610128677	0.352672490692099	0.604339046700573
ASPA	0	0.000724145754817057	0	0.00746913194765913	0.00953298899442164	0.0340314879394123	0.00784804460719312	0.193174949547966
OCA2	0	0.00542015405129389	0.00737545635379197	0.000640171937139856	0.00638062910397504	0.000627307844656663	0.0653777141401624	0.477169972297312
P2RX7	0.00242549542647586	0.00329081636312279	0	0.0367342114797096	0.00973258929033436	0.124093657723345	0.0492204013408519	0.5524211449539
PMEL	0.0527013148345338	0.284074215203647	0.227415946881604	0.00222308369489232	0.154039715273483	0.713448979604913	1.64044774660567	1.61242641674891
TYR	0.042303812294518	0.100603006654467	0.147515736864181	0.00321721211360685	0.0433329110652175	0.170868049524328	0.433233739223159	1.10416521387618
PRUNE2	0.00192483139426557	0.000830326350245702	0	0.0017578323154844	0.0914050147778306	0.00332664574739395	0.0427246349577569	0.313217909926032
TYRP1	0.480993805376918	0.890412629743708	1.10973551511744	0.00484006450372992	0.154188283659874	0.0275504873097166	0.0233622203515347	1.80996254966445
MLANA	0.00427948228278966	0.0214803799937307	0.0289451042699802	0.0155319549879689	0.0870678029482158	0.587311427202435	1.0640578894979	1.4691824259272
LGI3	0	0.0013514059214665	0	0.000984436986277256	0.0051956403164629	0.066366223533068	0.0178758098275907	0.276290883029707
SAT1	0.461250204678237	0.29027609941335	0.326926412583904	0.36067525896339	0.553781735286816	0.916616191254901	0.764332585300163	1.36840806253555
ABCB5	0	0	0	0.0135287570632964	0.0103968545042825	0.00316510732040278	0.0899380204222687	0.520297250804127
AKAP12	0.00380958715460261	0.0112732605963095	0.00923868428397685	0.428018726041059	0.118348923076503	0.319889180346736	0.433300413637714	0.732354807155439
SLC18B1	0	0.000885889037238724	0	0.0787895560550792	0.0572068157605665	0.0192860254417385	0.0811855284890826	0.398520615072307
GCNT2	0.000364081599278005	0.0018053267938456	0.00891057964350622	0.0294760796677834	0.18176104795597	0.0943728385186326	0.145720079982268	0.426512477195169
SGCD	0.00245959419920022	0.00602563131845774	0	0.0498029387660068	0.0992092186563113	0.177347197553221	0.0667336124506403	0.53117317862279
MAL	0	0.000300947654606911	0	0.0347988908796064	0.0153155030826965	0.00858127218203679	0.0151153432505698	0.680877516540223
SLC1A4	0.0111318361918913	0.0165820924793558	0	0.183262426430705	0.101741136981026	0.469427173280737	0.377252073066264	0.71040357546469
BCAN	0.00174252617839327	0.00981118206201261	0	0.0113617307632205	0.0108129436894958	0.0364294009484241	0.0424798799596928	0.600309307607213
CA14	0.0193070279554978	0.0469517489120891	0	0.00647393101079986	0.00406674833962742	0.051316288132771	0.125655077011601	0.351015935040564
TNFRSF14	0.000389955096130456	0.00677241199628093	0	0.0239956295233476	0.138643676909805	0.192594323503056	0.434180925818306	0.56503897042838

## Sheet: 5
Normalized expression of Cluster 3 marker genes, averaged by cluster.	4	5	8	2	6	1	7	3
ZNF90	0.0986397800238716	0.0473950249069774	0.139032312016633	0.0850636459835778	0.0825082849175123	1.72306585335394	1.4605537193403	1.63886055127628
LSM12	0.216958224897934	0.319476934751412	0.285808445131254	0.14677211956364	0.264099756746759	0.854015047969746	0.393096490502283	0.912975434403213
MT1M	0.0637516096006448	0.00354154762612635	0.011852796063942	0.00338465571295157	0.0133216278029416	0.78387149922421	0.708998043433924	0.955668232137037
TMPO	0.238922901145706	0.300745633015687	0.253325377993251	0.181194875054411	0.187287104674334	0.245613381066018	0.382024132773153	0.788548178930493
FEZ1	0.171736698350033	0.160554741534558	0.0631147226260786	0.235474807392225	0.0799378791657385	0.360789972242167	0.407379487167678	0.681652926729598
CITED1	0.00374133547677028	0.0269684451219589	0.186965022007048	0.103768698279116	0.100654084290551	0.181531619865071	0.46742676636569	0.707497275189386
CITED2	0.567931789900894	0.140125461447174	0.127525130527689	0.0804198277014441	0.131425304352833	0.643012966572439	0.840919807467092	1.01605147332491
SMAP1	0.260317535627442	0.130423122345103	0.146024861130179	0.152265501667162	0.189941591879447	0.850254783658592	0.674909388098753	0.996065509604394
HSPA1L	0.00331876645028454	0.00452165785591397	0.0102954690199476	0.00449797022228768	0.006977217369527	0.144170089112631	0.0552959112525329	0.390268984867011
HNRNPAB	0.4458752106934	0.529516998499253	0.495971419218648	0.406717117554108	0.575987661332813	1.1597731597917	0.869010771402066	1.39608408787893
HSPA4	0.397363013556323	0.372006147025144	0.510311545451607	0.375349343541658	0.440230899265541	0.987053981586341	0.90020816666574	1.1919457098891
SLC25A4	0.202796860453342	0.309670049977763	0.531923547057956	0.355993321832523	0.630405689704523	1.11123982156465	0.984860813705881	1.32718577678871
ELF2	0.16757428859375	0.12123890811103	0.103188278815901	0.139475733355793	0.123884627533347	0.51355565122441	0.45798671432784	0.789445154174648
H2AFZ	0.774090668192393	0.877219903402538	1.20829370623584	0.869991384283428	0.949327238475768	1.67877353515953	1.63317492448836	1.92922503046498
DNAJC19	0.203618773042251	0.261346961344952	0.417291229510703	0.182460100664784	0.221834796267396	0.950398064750515	0.557089555787741	1.00925304805226
CNBP	0.559917768583212	0.507803266846892	0.716853624041589	0.483259585588697	0.600198467253325	1.43066637451852	0.914975092082936	1.41589346277771
TUBA4A	0.039547973672201	0.0120969917554108	0.035550371571398	0.00295749354142176	0.0459088208649121	0.996732991654176	0.855977106635628	1.09753966799042
NOP58	0.255920164966149	0.291874939571604	0.337360514747596	0.210851832704376	0.272043754117689	0.953070552737649	0.588687750918252	1.02534961135256
HNRNPA3	0.679415701567781	0.689256563733087	0.673378389707003	0.571307299172377	0.640555820602855	1.31688116537332	1.3875854631903	1.54224117849024
PCBP1	0.583953444783901	0.495170169159858	0.606547968678742	0.474087005534436	0.657929575014823	1.4236826900896	1.12466852895229	1.47227136472432
EDARADD	0.00657357239807851	0.00821671598696638	0.00971944937052288	0.00248937401783822	0.00577887804426063	0.0723139973519528	0.0365818509370219	0.282662235282916
AL136454.1	0.0358921632864139	0.0246313022298651	0.0460040196972307	0.0248092829811694	0.0376788720801067	0.964045847643208	0.711581047971474	0.982493287000569
LAMTOR2	0.356827505554672	0.570045459152422	0.306845271042553	0.341213816770128	0.439212552611516	0.870111127403264	0.441700174939831	1.02352880160671
UBE2Q1	0.176969647844453	0.380687917010627	0.14604814831293	0.187008652403855	0.288354793762959	0.738913139964198	0.657421850026566	0.926943536706038
SERBP1	0.809195533260169	0.678443855782833	0.786443781806039	0.642551478797559	0.724278270935184	1.6322831589447	1.44066848343129	1.68966770234372

## Sheet: 6
Normalized expression of Cluster 4 marker genes, averaged by cluster.	7	1	3	8	6	2	5	4
ATP8B1	0	0	0	0.00990037522605203	0.00602484908345397	0.00817467031548285	0.0095273607714753	0.284749019949992
ABCC3	0	0	0	0	0.00563389543886953	0.00209083517357934	0.00652737334897798	0.250881662005359
COL1A1	0.0101190777211596	0.00387897367029232	0.0155689569423054	0.00769429539412456	0.00184632529622426	0.0271253458815609	0.166422502249162	1.08927108861661
TMEM204	0	0.00101081928923322	0	0	0.00311258795373499	0.0192593434001377	0.0133614078470109	0.339815662448016
ANPEP	0	0	0	0	0.00241405918956515	0.00661229526621813	0.00805876191685132	0.383369578522723
GREM1	0	0.000377231763873077	0.00320074489818696	0	0	0.0200278490072222	0.00280632173233177	0.513377398265913
MEG3	0	0.000611913844421396	0	0	0.0165059372524609	0.0190903172764237	0.0457405926407471	0.651614269862368
LTBP2	0	0	0.00104193866429746	0.00824588567364322	0.0288535279784391	0.00487042701591093	0.00766619729061204	0.404802107675132
GAS6	0	0.000414413335299714	0.00121395542456231	0.0576600676013179	0.0398545520598482	0.110268428920314	0.0473419224799791	0.791388045119922
CHST15	0	0	0	0	0	0.00375481887436187	0.00152888449596891	0.255926116654692
HTRA1	0	0.000360343488044883	0.00949454361934615	0.214695704359118	0.347412262803352	0.345412166863236	0.138407953076522	0.932688726860802
PLAU	0	0	0	0	0.00136582619618481	0.00738487091181564	0.0351485912515422	0.460119579948926
SRGN	0	0	0.000684269144146621	0.0492939255759529	0.121168385369593	0.194567971895188	0.00411048885743478	0.799134079174764
NNMT	0.0255128774403858	0.0864226947583264	0.0487926568701666	0.196603899746685	0.0171877672032506	0.0613282085734786	0.243263558386382	1.18995459948145
MEST	0.00845955996873565	0.00270878148159749	0.00537387187470639	0	0.0462480069609528	0.0264599843689252	0.18116995323814	0.81308654210749
SERPINE1	0	0.000630136977790685	0.00315037937961399	0.0327128774975434	0.127614101791052	0.0126253026452703	0.11685809711808	0.709066888654486
COL1A2	0	0.00126241104313954	0.0183338824718702	0.00866219846447066	0.196531253866165	0.156153758312491	0.567687455308708	1.23731117803988
FKBP5	0	0.00857786372625928	0.0398179180787487	0	0.0381475095051506	0.163623468340278	0.0248273770934118	0.632022105297274
PDGFC	0	0.00351833561491668	0.000290243776455539	0	0.0198222601905716	0.0170364703243776	0.08075079443583	0.417712238528887
COL8A1	0	0.000793387554256528	0.0125035168487445	0	0.000182674654466293	0.0159373604406281	0.273397042526081	0.643544958592253
CDCP1	0	0	0	0	0.0127006039683786	0.00329910819065618	0.0091586917905141	0.280266489785781
SNED1	0	0	0.000601892564912911	0.00174585114283178	0.0813290496526404	0.00843955276088259	0.000306873688309964	0.493774571041721
IGFBP2	0	0.000197230965093551	0.00405222099385909	0.0742872659216839	0.262348191916873	0.114644129844947	0.220749746164583	1.25854907302837
TFPI	0	0.00212707375335765	0.00176328790849857	0.00371562046733526	0.00479803442401686	0.0812290610839597	0.0739957819399902	0.605795910967347
CFH	0	0	0.0012045299521772	0	0.0567939050041195	0.0159039892570107	0.0155952628066313	0.455408095868613

## Sheet: 7
Normalized expression of Cluster 5 marker genes, averaged by cluster.	7	3	1	6	4	2	8	5
AC004556.1	0	0	0	0.00189572395485277	0.00230122070299404	0.00287788139294059	0	0.151063234677626
TIMP3	0.253979270296403	0.220190207081223	0.112400156452126	0.982478872448729	0.719539646208505	0.412739220911058	0.711074827341351	1.7558121725019
CAPS	0	0.000776450983994111	0	0.0596995984433647	0.0189685180138302	0.0161947212527964	0.00417062447062213	0.333162155217737
MYL9	0	0.0238180025587908	0.00546031843825217	0	0.567091795035481	0.0813327841784328	0.260847777508477	0.916222199730199
ID1	0	0.00160167774208207	0.00112083312099858	0.0258091587772473	0.0732799409363179	0.0111125512449262	0.0182175592612643	0.612438893426075
ACAN	0	0.000290243776455539	0	0.00721690478746266	0	0.00752002872637444	0.00147310958134169	0.346110996681597
AL445989.1	0	0.000563858971947018	0	0.000931555041625775	0.000473370962823548	0.000979913081486705	0	0.419410106720345
CSRP2	0.0220285958418897	0.0395048005705266	0.0149078590551895	0.192004783361029	0.0739160537550747	0.125534973190105	0.229349359915554	0.850449948621258
MDK	0	0.00224104236883119	0	0.112291246836203	0.126295878005531	0.0870736623627732	0.350893636510473	0.884831747497957
MAMDC2	0	0.00167251783087571	0	0.00743662040080771	0.0454548727689705	0.0123555777195554	0	0.418428607165446
TPM2	0	0.0554563657607157	0.0116054795572969	0.00598596296663994	0.604180492593025	0.0464024861516228	0.00638401142525981	1.01390669829864
MAGEC2	0.0116093650511252	0.00126523490437897	0	0.0215285518923296	0	0.00287090678508442	0.00440753344962391	0.358291771521235
IL13RA2	0	0	0.000686627872621132	0.00608163738889813	0	0.00236385621007235	0.00210576389745465	0.621201876668279
MDFI	0	0.00292182649472746	0.000645272623798475	0.0160840265948502	0.0179466584106784	0.00436714752179166	0.0416385550553386	0.297411268791659
COL11A2	0	0.00215673170306586	0.000968451649618297	0.037687325549914	0.00034753922477542	0.0138515400839377	0.00193194952509189	0.316188678264502
HLA-DRA	0	0.00507320845236908	0	0.240997376838979	0.0244157112202362	0.146965705359261	0.0194457064948384	0.733722438365801
TUBB2B	0	0.00372791132259693	0.00300925384267871	0.17771668987184	0.00532945321811645	0.141594718945573	0.227196324764408	0.829243718472218
CFI	0	0	0	0.00134022544715699	0.00828025643507075	0.00438194164661177	0	0.18550155838754
UCHL1	0	0.00922851738365447	0.0143135916320087	0.00539307763890995	0.0741263416077608	0.0376147534794119	0.141700100921456	0.618847896132449
RBP1	0	0.00237849145389426	0	0.00117943085164207	0.00688264371155436	0.00257759911050051	0	0.244807032873559
FMN2	0	0.000290243776455539	0	0.0479803212179606	0.0369030612856336	0.00596581434715503	0.0864256292837559	0.427591235196052
MPZ	0	0.00125212537752304	0	0.10886922443673	0.00363092704242812	0.0601939021730058	0.0223622609605601	0.623332549960533
MLLT11	0.0104330850538423	0.00990014827605832	0.0507823850145441	0.160776287799875	0.0321876994738093	0.031227861646113	0.0313315571020472	0.687653249050389
COL11A1	0	0.00509676684703779	0	0	0.45694116125928	0.410927072686681	0.306368849441615	1.16534873966591
ID3	0.0500385938630046	0.100184588113009	0.0124058945395049	0.00774179944673483	0.142781049795868	0.0231265308062787	0.041485017044557	0.667990923776754

## Sheet: 8
Normalized expression of Cluster 6 marker genes, averaged by cluster.	1	4	2	7	8	3	5	6
SLC5A3	0.0174304108632028	0.261632487155758	0.134242095142858	0.0680033684269842	0.34566500834836	0.0520199759295151	0.429317838749287	0.724160469702932
GDF15	0.00221153801635543	0.15494839389127	0.641015897434407	0.053474905787513	0.392809482018355	0.044002686496321	0.190867895923094	1.09045556849815
SULT1A1	0	0.00177695078010309	0.00981764862771588	0	0.016943123887879	0.000869791447146919	0.001695830016295	0.193460508342825
NUPR1	0.0117033940523845	0.0688339695727821	0.0537486853107892	0.0336594039568924	0.24374703700281	0.0159176825485011	0.0732821171533126	0.6356516481045
NPW	0	0.00677392297310975	0.0123097200132048	0	0.0254445214152234	0.00179731108144414	0.00639663252640135	0.195549423668034
CTXND1	0	0.00163539615491214	0.0218445271076907	0	0.00746790119737881	0.00222529104263051	0.0102613140061774	0.269664721496033
TNFRSF19	0.00123640395206184	0.0157444368698881	0.0648375360445272	0.0139009252708407	0.0786503186614846	0.00953122973081358	0.0765219708421994	0.479066017756853
SLC44A1	0.0487991154626418	0.151965876010386	0.1513188323082	0.0896596002060208	0.231226763508975	0.0747942743190894	0.125832787860299	0.711459264539547
NDRG1	0.00174382456065016	0.118050766525324	0.0796603946534785	0	0.0726928531070596	0.00511360673457976	0.0524277856129628	0.505220068423637
CSGALNACT1	0	0.0218704661284257	0.0304340768911249	0.0229043776867783	0.0070657467216691	0.00186681965092447	0.046383881127507	0.271674530207236
XIST	0	0	0.0202494155808992	0	0.0163814205331934	0.0102633782400926	0.000758196444237108	0.764771808167565
TIMP1	0.0630457325453126	1.16677415136586	0.572422971639983	0.0674903967117865	0.572171156441493	0.162815971645932	0.682653940458119	1.39875799098983
IGFBP3	0.00104784993467193	0.238647324157674	0.0314592810935924	0.0204298961067589	0.0823554269224621	0.0333482513327451	0.220490456593007	0.803529615053418
THBS2	0.00308114594982441	0.36366961561766	0.0597458068901695	0.0378026954746644	0.252802677983649	0.0445269316494636	0.149003183099812	1.2166494263479
FABP7	0.00139522164322243	0.00182579382790689	0.0693565819014374	0.0357059290111172	0.136193839777266	0.0136267787710221	0.0773373535707909	0.663501757388743
TPBG	0	0.0689434419604628	0.00542203588883773	0	0.0145749532777813	0.00268313238691711	0.0260530072813452	0.204122386303363
PDLIM4	0	0.190133188576963	0.0320096717258326	0.0104330850538423	0.015576844685137	0.00426790757588725	0.000165160253906736	0.389463302267598
RELL1	0	0.0340566083438475	0.0278164620889439	0	0.0144535187460565	0.000795515249278922	0.0460829343647336	0.222048407562763
APOD	0.00151287851192621	0.0383790176969276	0.515840914687359	0.0637868610755692	0.483502245942122	0.0457202118017077	0.0223263852266162	1.1272678981064
SERPINE2	0.0156099183661376	0.32564254007619	0.716561656601112	0.245187813493381	1.2486006471552	0.162849441484891	1.52061397544982	1.9543873521657
IGFBP5	0.00139272226229408	0.094761649908312	0.0459276124002648	0.0468283010754584	0.077152082867773	0.0312746872077732	0.144948590164492	1.22461625931785
FRZB	0.00136767275127878	0.0111601634001676	0.00989569938662995	0.0202799649300723	0.0134496689910822	0.0108803181235044	0.0106936174577993	0.352272333718567
LOXL3	0.00283698694689101	0.00801444888449078	0.0378837750645126	0.0101681385756381	0.0453125953295297	0.0224591161225458	0.373430702920058	0.572597798512076
S100A1	0.0994860986844315	0.00402641499791403	0.0702942528165339	0.109449560997533	0.283650419307606	0.156633391850005	0.582371724197999	1.12318840700404
S100A4	0.0531471400190092	0.199763278605339	0.0397099469012018	0.0705892341581395	0.0449118016626117	0.0787275146471233	0.663489343003329	1.12732833873816

## Sheet: 9
Normalized expression of Cluster 7 marker genes, averaged by cluster.	2	8	6	5	4	3	1	7
SON	0.629843556434773	0.706565313693815	0.707923237486581	0.626655557496339	0.693718146474833	0.96225373940842	1.0044968374525	1.46415860402481
RBM39	0.540914299410981	0.673495499162684	0.627535881040372	0.605043007793717	0.579176263004316	1.02203443030439	1.08776816678965	1.41207224335978
DDX5	0.86734504810828	0.778673116984256	0.864595754656572	0.806466816338522	0.920389055555475	1.65730763881258	1.56005761231928	1.75708659753617
SRSF1	0.163876335677118	0.21143174084615	0.233748065175629	0.257268412032275	0.229721272854376	0.780577044875065	0.644707151435468	0.90560243935786
TAF15	0.212062904350619	0.33102806401848	0.302731341553663	0.223425490832834	0.302823840406375	0.914624362991486	0.884891511954269	1.20766106592858
MEIS2	0.00388221993435296	0.163652782145839	0.103105333562406	0.128791959971493	0.00116547354378726	0.797071322863566	0.578546017233811	0.958249540798857
PNN	0.489402090878625	0.543006212937648	0.417562454000067	0.426096030406065	0.447940665798405	1.03948871435781	0.912974907134081	1.36065211813997
RPL27A	0.959829230645209	1.13726360390247	0.700908774602285	0.892897947201331	1.03394236354093	1.76061458088539	1.9024687929362	1.9425945726323
FAM120A	0.324968993474316	0.258409657560294	0.42891377705588	0.292962347877028	0.385021661434092	0.872823515154189	0.703390896044545	1.01158756282666
NDUFB9	0.35862418904008	0.717285515680202	0.498567579778288	0.520933794554582	0.379533783092653	1.15463013348442	1.2136942727386	1.40771356090279
THOC2	0.307583245429973	0.339697930664167	0.300710134168203	0.341532574227947	0.360051136442514	0.719525413348948	0.737174678054818	0.985648333887681
ATRX	0.590503950673114	0.445238405448367	0.524782369546795	0.58197129080425	0.648835263402978	1.13820348984745	0.932854075875129	1.36144514892898
OGT	0.124117493104805	0.178350498624726	0.13179740731421	0.0996761269048323	0.141668366475211	0.69115985980052	0.685660620177557	1.18303682035266
MTRNR2L10	0.0309869969215084	0.0196392990594475	0.0236865053512335	0.0102593602417275	0.00802024599445528	0.964901922735108	1.74403042325559	1.77961825877907
MTRNR2L6	0.0432767400015873	0.0422167255233015	0.0243269891560778	0.0164394462952149	0.0132110611999953	0.810736742738523	1.47483664567095	1.57749802326023
MET	0.0886117775855033	0.140775947773587	0.131222222179919	0.0330417254263335	0.117215690495679	0.443628572196977	0.193852962472672	0.720592737351495
PURB	0.139007615660211	0.0956587940873488	0.296165398609744	0.204459096103064	0.204084480740525	0.958258615146277	0.809859277450707	1.1366152246332
HNRNPA2B1	0.928916893588434	0.951049684025167	0.978320806027544	1.14559909272718	1.00148148014	1.46558706304716	1.24053111977834	1.68144889996311
CPEB4	0.162185512288397	0.0699681605350939	0.149210763101826	0.135026494072038	0.147565137351946	0.609787874866852	0.406513907901106	1.00870888593196
CHSY3	0.0144081643772688	0.00516452670179625	0.00866500340131139	0.020029976922878	0.0204052772422532	0.603093841162571	0.539720317304761	0.854690077235113
ZBTB20	0.199948838042368	0.0814694211591123	0.377723700888235	0.172175880602615	0.313706646588562	0.790161264980785	0.78922495914359	0.972706391638794
MTRNR2L12	0.998133716931975	0.797763881715004	0.778089811982253	0.616232510833036	0.609642839597822	0.505256515042928	0.891400189453796	1.44589897567547
SF3B1	0.493118202200929	0.482193268523125	0.532156251510875	0.490586252870667	0.544426823889055	1.26343908592558	1.14175381920896	1.44608017923607
TIA1	0.187780208715471	0.0814552305419511	0.156470424028665	0.154660644010832	0.186635695635871	0.58976352328413	0.531796025852356	0.929563963634505
ATP1A1	1.08252320496213	0.899001785599044	0.763402276455449	0.691534718811139	0.515207479990948	1.26892641056383	1.02889133775835	1.6630623348501

## Sheet: 10
Normalized expression of Cluster 8 marker genes, averaged by cluster.	1	7	3	5	4	2	6	8
PRR5	0	0	0.000845970263207014	0.00313456923608929	0.028763487260766	0.0499762908097362	0.0453354459016929	0.257463508675136
HMOX1	0.0518028445721339	0	0.0080771803149665	0.0309355527969367	0.0439402820749691	0.0232307397980049	0.0260876890815235	0.326152299206457
CEACAM1	0	0	0.00162884399698245	0.0113035793474045	0.00126658931828704	0.0396879193186924	0.0967505517877633	0.394726713666739
DMKN	0	0	0.00158367116850294	0.000398673341123923	0.000499967541900367	0.0319767764460611	0.0283380145916314	0.255248970011706
BIRC7	0	0.013088317048522	0.000573766232184722	0.00145311424491731	0	0.014453120184773	0.114899355899932	0.436679881105743
AL035541.1	0	0	0.000602465586409666	0.0361902009129566	0.000181987641106849	0.00686156749575703	0.0751485236020875	0.414479056106256
MBP	0.0024431139011658	0	0.0102546570675821	0.0234569958404394	0.188031431190103	0.68694431122294	0.351040638090926	0.982787000357297
EMILIN2	0	0	0.000501798735820273	0.0495373549469449	0.0408064470056455	0.0309831177543309	0.0375939793944473	0.369948428583179
ISG20	0.000434256863060666	0	0.00129405555894015	0.0643591344771645	0.0654800406195678	0.0155464226986921	0.138853597910826	0.471664148464941
TRPM1	0.00162658639031924	0.0240292264730221	0.0453724088388545	0	0.00293960492409746	0.28644717089745	0.0154431576688308	0.855513579341322
LINC00221	0	0	0.000749726459740028	0	0	0.000542847919642435	0	0.198543625802849
IGFBP6	0.000428281018581059	0	0.00141732447597578	0.212474417601417	0.38439272678711	0.020691979234804	0.054127029315857	0.809211094393998
KRT18	0.00171091083050383	0.0116093650511252	0	0.24761708269334	0.195270311747995	0.0108542082437321	0.170288390219766	0.81657575399634
KRT8	0	0	0.000924995096208536	0.0582488060346346	0.0993768454030022	0.00559406721972026	0.119510756782072	0.373753402126165
CDKN2A	0.000559593238479337	0	0.00160941578967663	0.00139066282049924	0.191543281438024	0.0248219259686621	0.00115194930958707	0.641725545462728
ATP6V0D2	0	0	0	0	0	0.00118792895934286	0.00274173971818553	0.365084120260682
LRRC61	0.000450320897493143	0	0.00124212044027521	0.00714662721006425	0.038619140362311	0.00372807860029435	0	0.244570438416711
VGF	0.000360932086589339	0	0.00248121243681554	0.0635055773184622	0.000549216688856646	0.0180870043806157	0.106198880884048	0.521078403891732
TPPP	0	0	0.00079056545539214	0	0	0.00421475501081271	0.00213391313327963	0.238874808135176
EXOC3-AS1	0	0	0	0.0196668220699207	0.0433213324668361	0.0308809661295678	0.0527734469988952	0.340243557061929
PDCD6	0.0930046096173193	0.0518844745514177	0.092913020707661	0.434253285282249	0.513281837388397	0.552375962299586	0.698092855149821	1.32980865559224
MME	0.000455834789225446	0	0.0100272119871552	0.0884208574841941	0.429828935422081	0.0962493133250328	0.00185200187756516	0.66426994607652
TF	0.000946662129843316	0	0.00331647827945356	0.02829126372984	0.00357305637180484	0.00667460055966708	0.01512971861119	0.225085920631313
FRMD4B	0	0	0.000796854610863499	0.0372306536738955	0.102578694056298	0.141194105741412	0.104547096487608	0.528919960307221
GYPC	0.00107286433423843	0	0.00636930374083065	0.416350851577566	0.671872268903513	0.474458591611545	0.550385025479924	1.22033847132138

[truncated: 4 more sheets: 11, 12, 13, 14]
