# Supplementary material for: ST3GAL1 is a target of the SOX2-GLI1 transcriptional complex and promotes melanoma metastasis through AXL
Source: Nat Commun. 2020 Nov 17;11:5865. doi: 10.1038/s41467-020-19575-2 (PMC7673140; doi:10.1038/s41467-020-19575-2)
Supplement: Supplementary file 8 — Source Data [file 41467_2020_19575_MOESM8_ESM.xlsx]

## Sheet: Fig.1A
Figure 1A

## Sheet: Fig.1E-F
Figure 1E		Mean normalized expression
		GALNT3/(av.TBP+HPRT)	GALNT6/(av.TBP+HPRT)	GALNT12/(av.TBP+HPRT)	ST3GAL1/(av.TBP+HPRT)	GCNT1/(av.TBP+HPRT)	GCNT2/(av.TBP+HPRT)
	LV-c	0.00108350137069527	0.00248924999544999	0.00142969198246089	0.00202189571805814	0.00497852917632252	0.000943241622681848
		0.00128850942754385	0.00317270654549613	0.00128850942754385	0.00276199823203432	0.00728901685548633	0.000850096201270796
		0.000943241622681851	0.0028594007274666	0.00133394900537383	0.00232255100839396	0.00754606569162895	0.000880075037028521
	LV-shGLI1	0.000644250936984566	0.00104659302962357	0.000793167336789112	0.000911111083243186	0.00317270654549613	0.000488249764185543
		0.000793167336789112	0.00104659302962357	0.000644250936984566	0.000644250936984566	0.00317270654549613	0.000560852358521411
		0.000425045608893766	0.000690491462259178	0.000425045608893766	0.000850096201270798	0.00364448706269444	0.000644250936984566
Figure 1F		Mean normalized expression
		GALNT3/(av.TBP+HPRT)	GALNT6/(av.TBP+HPRT)	GALNT12/(av.TBP+HPRT)	ST3GAL1/(av.TBP+HPRT)	GCNT1/(av.TBP+HPRT)	GCNT2/(av.TBP+HPRT)
	LV-c	0.00372106613741138	0.00982003300414638	0.00854882524022707	0.00916240939959078	0.025915435157949	0.00323937242396486
		0.00410026517849103	0.0133219336316697	0.0087891674921243	0.0124297963027208	0.0266440234574793	0.00356948397573693
		0.00410026517849102	0.0100961140772295	0.00820057843088864	0.0115974032298018	0.0285563740174482	0.00356948397573692
	LV-shSOX2	0.00240445629760182	0.00418642120211285	0.00364448706269446	0.00552402884735099	0.0192359886778175	0.00128850942754385
		0.00257703396232568	0.00448689777776602	0.00364448706269446	0.00552402884735099	0.015624450421366	0.00112171129280384
		0.00270515665460239	0.0043945579838784	0.0043945579838784	0.00579866762141592	0.0175784380335878	0.00126199206502419

## Sheet: Fig.1G
Figure 1G
		A375 M6				SSM2c

## Sheet: Fig.1H
Figure 1H
		A375 M6				SSM2c

## Sheet: Fig.2E
Fig.2E
	Quantification of ST3GAL1 immunostaining in tissue microarrays
	Quantification of ST3GAL1 for each score					Percentage of cases
		n=23	n=56	n=40			n=23	n=56	n=40
		Nevi	Primary	Metastatic			Nevi	Primary	Metastatic
	Negative (-)	10	10	5		Negative (-)	43.5	17.9	12.5
	Low (+)	13	20	8		Low (+)	56.5	35.7	20
	Medium (++)	0	14	14		Medium (++)	0	25	35
	High (+++)	0	12	13		High (+++)	0	21.4	32.5

## Sheet: Fig.2F
Fig.2F

## Sheet: Fig.3A
Figure 3A
			A375 M6								SSM2c

## Sheet: Fig.3B-C
Figure 3B
			Migration A375 M6
			Mean migrating cells/experiment
			T0			T12hrs			T24hrs
			n=1	n=2	n=3	n=1	n=2	n=3	n=1	n=2	n=3
	Scratched area	LV-c	868333	835641	853028	186758	210436	232810	4378	13479.7	17703
		LV-shST3GAL1.1	843962	826184	818765	558438	650394	614568	281019	340723	298779
		LV-shST3GAL1.2	787643	837069	897613	582154	719655	648710	243363	249682	304372
Figure 3C			Migration SSM2c
			Mean migrating cells/experiment
			T0			T24hrs			T48hrs			T72hrs
			n=1	n=2	n=3	n=1	n=2	n=3	n=1	n=2	n=3	n=1	n=2	n=3
	Scratched area	LV-c	725909	893116	1072736	644530	569533	614478	474814	325438	435804	128685	87986.7	81341.2
		LV-shST3GAL1.1	1156402	1022432	8394726	1028271	1046255	1118790	1.03811e+06	971311	1.09762e+06	1009848	992716	1.26477e+06
		LV-shST3GAL1.2	1042239	968698	8125360	1061584	877205	976590	973679	885857	940963	775735	812251	834692

## Sheet: Fig.3D
Figure 3D
	A375 M6	Mean of invading cells/experiment
		LV-c	LV-shST3GAL1.1	LV-shST3GAL1.2
	n=1	1340	239	372
	n=2	1324	240	298
	n=3	978	187	382
	SSM2c	Mean of invading cells/experiment
		LV-c	LV-shST3GAL1.1	LV-shST3GAL1.2
	n=1	462	14	51
	n=2	386	29	96
	n=3	379	20	60

## Sheet: Fig.3F
Figure 3F
				MeWo.		M51

[truncated: 54 more sheets: Fig.3G-H, Fig.3I, Fig.4B, Fig.4C, Fig.4E, Fig.4F, Fig.4H, Fig.5B, Fig.5C, Fig.5D, Fig.5E, Fig.5G, Fig.5h, Fig.6B, Fig.6C, Fig.6E, Fig.6F, Fig.6G, Fig.6H, Fig.6i …]
